# Supplementary material for: DNALI1 deficiency causes male infertility with severe asthenozoospermia in humans and mice by disrupting the assembly of the flagellar inner dynein arms and fibrous sheath
Source: Cell Death Dis. 2023 Feb 15;14(2):127. doi: 10.1038/s41419-023-05653-y (PMC9932082; doi:10.1038/s41419-023-05653-y)
Supplement: Supplementary file 6 — DNALI1 interacting proteins in the human sperm [file 41419_2023_5653_MOESM6_ESM.xlsx]

## Sheet: raw
Protein IDs	Majority protein IDs	Peptide counts (all)	Peptide counts (razor+unique)	Peptide counts (unique)	Protein names	Gene names	Fasta headers	Number of proteins	Peptides	Razor + unique peptides	Unique peptides	Peptides DNALI1_rep1	Peptides DNALI1_rep2	Peptides DNALI1_rep3	Peptides Igg_rep1	Peptides Igg_rep2	Peptides Igg_rep3	Razor + unique peptides DNALI1_rep1	Razor + unique peptides DNALI1_rep2	Razor + unique peptides DNALI1_rep3	Razor + unique peptides Igg_rep1	Razor + unique peptides Igg_rep2	Razor + unique peptides Igg_rep3	Unique peptides DNALI1_rep1	Unique peptides DNALI1_rep2	Unique peptides DNALI1_rep3	Unique peptides Igg_rep1	Unique peptides Igg_rep2	Unique peptides Igg_rep3	Sequence coverage [%]	Unique + razor sequence coverage [%]	Unique sequence coverage [%]	Mol. weight [kDa]	Sequence length	Sequence lengths	Q-value	Score	Sequence coverage DNALI1_rep1 [%]	Sequence coverage DNALI1_rep2 [%]	Sequence coverage DNALI1_rep3 [%]	Sequence coverage Igg_rep1 [%]	Sequence coverage Igg_rep2 [%]	Sequence coverage Igg_rep3 [%]	Intensity	Intensity DNALI1_rep1	Intensity DNALI1_rep2	Intensity DNALI1_rep3	Intensity Igg_rep1	Intensity Igg_rep2
P02788;CON__Q29443;CON__Q0IIK2	P02788	42;2;2	42;2;2	42;2;2	Lactotransferrin;Lactoferricin-H;Kaliocin-1;Lactoferroxin-A;Lactoferroxin-B;Lactoferroxin-C	LTF	sp|P02788|TRFL_HUMAN Lactotransferrin OS=Homo sapiens OX=9606 GN=LTF PE=1 SV=6	3	42	42	42	21	22	23	37	36	33	21	22	23	37	36	33	21	22	23	37	36	33	63.8	63.8	63.8	78.181	710	710;685;704	0	323.31	39.7	39.7	39.7	59.3	55.6	55.6	6632200000	407310000	303440000	363540000	2154100000	1564700000
P15924	P15924	66	66	66	Desmoplakin	DSP	sp|P15924|DESP_HUMAN Desmoplakin OS=Homo sapiens OX=9606 GN=DSP PE=1 SV=3	1	66	66	66	25	23	22	40	34	32	25	23	22	40	34	32	25	23	22	40	34	32	23.4	23.4	23.4	331.77	2871	2871	0	323.31	11.3	10	9.3	13.9	13.4	11.8	2811000000	383630000	250460000	296040000	670860000	584140000
Q02413	Q02413	20	20	20	Desmoglein-1	DSG1	sp|Q02413|DSG1_HUMAN Desmoglein-1 OS=Homo sapiens OX=9606 GN=DSG1 PE=1 SV=2	1	20	20	20	14	12	16	14	14	14	14	12	16	14	14	14	14	12	16	14	14	14	25.2	25.2	25.2	113.75	1049	1049	0	323.31	17.4	17.2	20.5	17.2	18.5	17.7	1508700000	277910000	105730000	208330000	393390000	254780000
P14923;P35222	P14923	25;3	25;3	25;3	Junction plakoglobin	JUP	sp|P14923|PLAK_HUMAN Junction plakoglobin OS=Homo sapiens OX=9606 GN=JUP PE=1 SV=3	2	25	25	25	16	12	12	17	17	14	16	12	12	17	17	14	16	12	12	17	17	14	44	44	44	81.744	745	745;781	0	323.31	29.9	23.2	22.6	30.6	31.3	27.9	1491500000	289630000	127760000	134420000	358010000	309980000
P62987;P62979;P0CG47;P0CG48	P62987;P62979;P0CG47;P0CG48	3;3;3;3	3;3;3;3	3;3;3;3	Ubiquitin-60S ribosomal protein L40;Ubiquitin;60S ribosomal protein L40;Ubiquitin-40S ribosomal protein S27a;Ubiquitin;40S ribosomal protein S27a;Polyubiquitin-B;Ubiquitin;Polyubiquitin-C;Ubiquitin	UBA52;RPS27A;UBB;UBC	sp|P62987|RL40_HUMAN Ubiquitin-60S ribosomal protein L40 OS=Homo sapiens OX=9606 GN=UBA52 PE=1 SV=2;sp|P62979|RS27A_HUMAN Ubiquitin-40S ribosomal protein S27a OS=Homo sapiens OX=9606 GN=RPS27A PE=1 SV=2;sp|P0CG47|UBB_HUMAN Polyubiquitin-B OS=Homo sapiens O	4	3	3	3	2	1	2	3	1	3	2	1	2	3	1	3	2	1	2	3	1	3	26.6	26.6	26.6	14.728	128	128;156;229;685	0	323.31	14.1	12.5	19.5	26.6	12.5	26.6	470610000	59083000	33436000	56578000	142420000	38263000
P29508	P29508	12	12	7	Serpin B3	SERPINB3	sp|P29508|SPB3_HUMAN Serpin B3 OS=Homo sapiens OX=9606 GN=SERPINB3 PE=1 SV=2	1	12	12	7	6	4	6	7	7	8	6	4	6	7	7	8	4	4	4	4	3	4	35.1	35.1	22.6	44.564	390	390	0	254.86	20.5	15.1	21	19.7	21.8	24.9	590790000	73630000	46446000	82229000	115520000	118940000
O14645	O14645	16	16	16	Axonemal dynein light intermediate polypeptide 1	DNALI1	sp|O14645|IDLC_HUMAN Axonemal dynein light intermediate polypeptide 1 OS=Homo sapiens OX=9606 GN=DNALI1 PE=1 SV=2	1	16	16	16	12	10	15	0	0	0	12	10	15	0	0	0	12	10	15	0	0	0	60.1	60.1	60.1	29.662	258	258	0	223.8	52.3	45	56.2	0	0	0	3762000000	1617500000	1012600000	1131900000	0	0
P68371;P04350;P07437;Q9BVA1;Q13885;Q13509;Q3ZCM7;A6NNZ2;Q9BUF5;CON__ENSEMBL:ENSBTAP00000025008;Q9H4B7	P68371;P04350;P07437;Q9BVA1;Q13885;Q13509	18;12;12;11;11;9;6;5;5;4;4	18;12;12;11;11;9;6;5;5;4;4	18;12;12;11;11;9;6;5;5;4;4	Tubulin beta-4B chain;Tubulin beta-4A chain;Tubulin beta chain;Tubulin beta-2B chain;Tubulin beta-2A chain;Tubulin beta-3 chain	TUBB4B;TUBB4A;TUBB;TUBB2B;TUBB2A;TUBB3	sp|P68371|TBB4B_HUMAN Tubulin beta-4B chain OS=Homo sapiens OX=9606 GN=TUBB4B PE=1 SV=1;sp|P04350|TBB4A_HUMAN Tubulin beta-4A chain OS=Homo sapiens OX=9606 GN=TUBB4A PE=1 SV=2;sp|P07437|TBB5_HUMAN Tubulin beta chain OS=Homo sapiens OX=9606 GN=TUBB PE=1 SV=	11	18	18	18	10	11	7	14	12	14	10	11	7	14	12	14	10	11	7	14	12	14	44.3	44.3	44.3	49.83	445	445;444;444;445;445;450;444;444;446;536;451	0	209.76	27.9	30.6	20.2	37.8	31.7	36.2	1226800000	97910000	109040000	93237000	384400000	196440000
P26641	P26641	6	6	6	Elongation factor 1-gamma	EEF1G	sp|P26641|EF1G_HUMAN Elongation factor 1-gamma OS=Homo sapiens OX=9606 GN=EEF1G PE=1 SV=3	1	6	6	6	3	2	2	2	5	5	3	2	2	2	5	5	3	2	2	2	5	5	16.5	16.5	16.5	50.118	437	437	0	203.83	8.2	5.9	5.9	5.9	14.2	14.2	179560000	19223000	9757900	10507000	37858000	49285000
P54652;P11142	P54652	19;9	19;9	15;5	Heat shock-related 70 kDa protein 2	HSPA2	sp|P54652|HSP72_HUMAN Heat shock-related 70 kDa protein 2 OS=Homo sapiens OX=9606 GN=HSPA2 PE=1 SV=1	2	19	19	15	8	7	9	10	14	14	8	7	9	10	14	14	6	6	7	7	11	10	28	28	23.5	70.02	639	639;646	0	202.7	14.4	11.1	16.1	19.7	24.3	22.7	1247500000	124040000	61611000	119610000	291150000	307130000
P06576	P06576	14	14	14	ATP synthase subunit beta, mitochondrial	ATP5B	sp|P06576|ATPB_HUMAN ATP synthase subunit beta, mitochondrial OS=Homo sapiens OX=9606 GN=ATP5F1B PE=1 SV=3	1	14	14	14	3	3	5	11	8	12	3	3	5	11	8	12	3	3	5	11	8	12	36.9	36.9	36.9	56.559	529	529	0	198.56	8.1	8.7	14.7	30.8	21.2	32.1	490350000	13885000	8839000	18548000	191570000	82557000
P07900;Q14568;Q58FF8;Q58FF6;Q58FG0;Q58FG1	P07900	18;4;3;2;1;1	18;4;3;2;1;1	10;1;0;0;1;0	Heat shock protein HSP 90-alpha	HSP90AA1	sp|P07900|HS90A_HUMAN Heat shock protein HSP 90-alpha OS=Homo sapiens OX=9606 GN=HSP90AA1 PE=1 SV=5	6	18	18	10	3	0	2	8	7	13	3	0	2	8	7	13	1	0	2	4	5	8	26.5	26.5	16.1	84.659	732	732;343;381;505;334;418	0	180.99	5.2	0	3.6	13.5	10.7	22.1	384300000	23944000	0	16823000	130940000	47260000
P07355;A6NMY6	P07355;A6NMY6	10;7	10;7	10;7	Annexin A2;Putative annexin A2-like protein	ANXA2;ANXA2P2	sp|P07355|ANXA2_HUMAN Annexin A2 OS=Homo sapiens OX=9606 GN=ANXA2 PE=1 SV=2;sp|A6NMY6|AXA2L_HUMAN Putative annexin A2-like protein OS=Homo sapiens OX=9606 GN=ANXA2P2 PE=5 SV=2	2	10	10	10	6	4	5	6	6	6	6	4	5	6	6	6	6	4	5	6	6	6	34.8	34.8	34.8	38.604	339	339;339	0	166.05	23.6	17.4	19.8	18.9	18.9	18.9	256810000	43657000	22596000	40690000	43384000	47404000
P25705	P25705	12	12	12	ATP synthase subunit alpha, mitochondrial	ATP5A1	sp|P25705|ATPA_HUMAN ATP synthase subunit alpha, mitochondrial OS=Homo sapiens OX=9606 GN=ATP5F1A PE=1 SV=1	1	12	12	12	6	6	7	8	9	11	6	6	7	8	9	11	6	6	7	8	9	11	27.1	27.1	27.1	59.75	553	553	0	153.87	13.7	14.6	16.6	17.4	22.1	25.1	1316900000	273900000	104080000	63528000	312930000	197920000
P10909	P10909	10	10	10	Clusterin;Clusterin beta chain;Clusterin alpha chain	CLU	sp|P10909|CLUS_HUMAN Clusterin OS=Homo sapiens OX=9606 GN=CLU PE=1 SV=1	1	10	10	10	4	3	3	7	4	9	4	3	3	7	4	9	4	3	3	7	4	9	25.6	25.6	25.6	52.494	449	449	0	149.99	14	11.6	11.4	20.3	10.2	25.6	525250000	74678000	31490000	46131000	177640000	62077000
P0DPH8;P0DPH7;Q6PEY2;A6NHL2	P0DPH8;P0DPH7;Q6PEY2	13;13;11;1	13;13;11;1	1;1;1;0	Tubulin alpha-3E chain	TUBA3E	sp|P0DPH8|TBA3D_HUMAN Tubulin alpha-3D chain OS=Homo sapiens OX=9606 GN=TUBA3D PE=1 SV=1;sp|P0DPH7|TBA3C_HUMAN Tubulin alpha-3C chain OS=Homo sapiens OX=9606 GN=TUBA3C PE=1 SV=1;sp|Q6PEY2|TBA3E_HUMAN Tubulin alpha-3E chain OS=Homo sapiens OX=9606 GN=TUBA3E	4	13	13	1	7	4	4	10	8	10	7	4	4	10	8	10	1	0	1	1	1	1	35.6	35.6	3.3	49.959	450	450;450;450;446	0	145.99	21.1	13.3	14.4	28	26.2	29.1	913290000	94357000	44795000	53006000	291260000	196720000
P81605	P81605	3	3	3	Dermcidin;Survival-promoting peptide;DCD-1	DCD	sp|P81605|DCD_HUMAN Dermcidin OS=Homo sapiens OX=9606 GN=DCD PE=1 SV=2	1	3	3	3	3	2	2	2	3	3	3	2	2	2	3	3	3	2	2	2	3	3	22.7	22.7	22.7	11.284	110	110	0	135.55	22.7	12.7	12.7	12.7	22.7	22.7	1045900000	244740000	78724000	120040000	128380000	203680000
P04406	P04406	10	10	10	Glyceraldehyde-3-phosphate dehydrogenase	GAPDH	sp|P04406|G3P_HUMAN Glyceraldehyde-3-phosphate dehydrogenase OS=Homo sapiens OX=9606 GN=GAPDH PE=1 SV=3	1	10	10	10	6	4	3	8	9	7	6	4	3	8	9	7	6	4	3	8	9	7	34.6	34.6	34.6	36.053	335	335	0	128.91	22.1	14.6	14.6	32.2	34.6	25.7	692580000	117600000	32787000	31371000	190080000	170860000
P04040	P04040	13	13	13	Catalase	CAT	sp|P04040|CATA_HUMAN Catalase OS=Homo sapiens OX=9606 GN=CAT PE=1 SV=3	1	13	13	13	2	2	4	4	6	8	2	2	4	4	6	8	2	2	4	4	6	8	27.7	27.7	27.7	59.755	527	527	0	123.7	6.3	6.6	11.8	8.2	14.8	18.8	349810000	26284000	27486000	36849000	33999000	51102000
Q9Y6R7	Q9Y6R7	16	16	16	IgGFc-binding protein	FCGBP	sp|Q9Y6R7|FCGBP_HUMAN IgGFc-binding protein OS=Homo sapiens OX=9606 GN=FCGBP PE=1 SV=3	1	16	16	16	7	7	7	11	8	6	7	7	7	11	8	6	7	7	7	11	8	6	7	7	7	572.01	5405	5405	0	121.56	3.1	3.1	2.9	4.6	4.2	1.8	299210000	65737000	26398000	34622000	69773000	62436000
P11021	P11021	13	12	12	78 kDa glucose-regulated protein	HSPA5	sp|P11021|BIP_HUMAN Endoplasmic reticulum chaperone BiP OS=Homo sapiens OX=9606 GN=HSPA5 PE=1 SV=2	1	13	12	12	3	3	3	12	10	10	2	2	2	11	9	9	2	2	2	11	9	9	21.4	21.4	21.4	72.332	654	654	0	119.74	6.9	4.7	4.7	18.7	18.3	18.5	416630000	16399000	14455000	14588000	148530000	115870000
P14625;Q58FF3	P14625	13;1	13;1	11;1	Endoplasmin	HSP90B1	sp|P14625|ENPL_HUMAN Endoplasmin OS=Homo sapiens OX=9606 GN=HSP90B1 PE=1 SV=1	2	13	13	11	4	2	4	7	6	8	4	2	4	7	6	8	3	2	4	5	5	8	17.2	17.2	15.4	92.468	803	803;399	0	112.77	6	3.1	6.6	9.8	9.3	13.1	301990000	23534000	8623500	16435000	95254000	50216000
Q6UX06	Q6UX06	10	10	10	Olfactomedin-4	OLFM4	sp|Q6UX06|OLFM4_HUMAN Olfactomedin-4 OS=Homo sapiens OX=9606 GN=OLFM4 PE=1 SV=1	1	10	10	10	5	5	6	7	7	7	5	5	6	7	7	7	5	5	6	7	7	7	16.9	16.9	16.9	57.279	510	510	0	112.03	8.8	10	12	13.9	14.5	14.1	703560000	120540000	71254000	93178000	155090000	135050000
Q96P63	Q96P63	8	8	8	Serpin B12	SERPINB12	sp|Q96P63|SPB12_HUMAN Serpin B12 OS=Homo sapiens OX=9606 GN=SERPINB12 PE=1 SV=1	1	8	8	8	5	4	2	5	6	4	5	4	2	5	6	4	5	4	2	5	6	4	25.7	25.7	25.7	46.276	405	405	0	105.39	14.8	12.1	9.6	15.3	18	12.3	356420000	83562000	53854000	15001000	94486000	49198000
Q02383	Q02383	11	11	8	Semenogelin-2	SEMG2	sp|Q02383|SEMG2_HUMAN Semenogelin-2 OS=Homo sapiens OX=9606 GN=SEMG2 PE=1 SV=1	1	11	11	8	4	4	4	8	7	9	4	4	4	8	7	9	4	3	3	6	6	6	26.8	26.8	21	65.444	582	582	0	101.96	12.2	10.7	10.7	18.7	21	22.2	321300000	50183000	39619000	33539000	80114000	48796000
P07864	P07864	10	10	10	L-lactate dehydrogenase C chain	LDHC	sp|P07864|LDHC_HUMAN L-lactate dehydrogenase C chain OS=Homo sapiens OX=9606 GN=LDHC PE=1 SV=4	1	10	10	10	3	3	4	7	5	8	3	3	4	7	5	8	3	3	4	7	5	8	31.3	31.3	31.3	36.311	332	332	0	98.537	10.5	7.2	14.2	20.5	14.2	23.8	857720000	44418000	16725000	43528000	321530000	191850000
P68871;P02042;CON__P02070;CON__Q3SX09;P69892;P69891;P02100	P68871;P02042	6;3;1;1;1;1;1	6;3;1;1;1;1;1	6;3;1;1;1;1;1	Hemoglobin subunit beta;LVV-hemorphin-7;Spinorphin;Hemoglobin subunit delta	HBB;HBD	sp|P68871|HBB_HUMAN Hemoglobin subunit beta OS=Homo sapiens OX=9606 GN=HBB PE=1 SV=2;sp|P02042|HBD_HUMAN Hemoglobin subunit delta OS=Homo sapiens OX=9606 GN=HBD PE=1 SV=2	7	6	6	6	4	5	3	5	6	4	4	5	3	5	6	4	4	5	3	5	6	4	53.7	53.7	53.7	15.998	147	147;147;145;201;147;147;147	0	97.647	38.8	45.6	29.9	47.6	53.7	34.7	811690000	185700000	138270000	87486000	131590000	137040000
Q5T749	Q5T749	11	11	11	Keratinocyte proline-rich protein	KPRP	sp|Q5T749|KPRP_HUMAN Keratinocyte proline-rich protein OS=Homo sapiens OX=9606 GN=KPRP PE=1 SV=1	1	11	11	11	7	3	1	6	5	5	7	3	1	6	5	5	7	3	1	6	5	5	29.4	29.4	29.4	64.135	579	579	0	87.099	21.4	9.2	4.1	17.4	19.9	13.8	187460000	48457000	12298000	4462400	45711000	29413000
P68104;Q5VTE0;Q05639	P68104;Q5VTE0;Q05639	6;6;4	6;6;4	6;6;4	Elongation factor 1-alpha 1;Putative elongation factor 1-alpha-like 3;Elongation factor 1-alpha 2	EEF1A1;EEF1A1P5;EEF1A2	sp|P68104|EF1A1_HUMAN Elongation factor 1-alpha 1 OS=Homo sapiens OX=9606 GN=EEF1A1 PE=1 SV=1;sp|Q5VTE0|EF1A3_HUMAN Putative elongation factor 1-alpha-like 3 OS=Homo sapiens OX=9606 GN=EEF1A1P5 PE=5 SV=1;sp|Q05639|EF1A2_HUMAN Elongation factor 1-alpha 2 OS	3	6	6	6	3	4	2	6	4	3	3	4	2	6	4	3	3	4	2	6	4	3	12.3	12.3	12.3	50.14	462	462;462;463	0	85.56	7.4	9.7	5.2	12.3	9.7	7.6	515160000	41501000	43738000	28229000	171590000	123570000
P12273	P12273	7	7	7	Prolactin-inducible protein	PIP	sp|P12273|PIP_HUMAN Prolactin-inducible protein OS=Homo sapiens OX=9606 GN=PIP PE=1 SV=1	1	7	7	7	7	6	6	4	3	5	7	6	6	4	3	5	7	6	6	4	3	5	58.9	58.9	58.9	16.572	146	146	0	78.154	58.9	52.1	45.9	31.5	29.5	34.9	386820000	123600000	63578000	83575000	35925000	28643000
P07911	P07911	6	6	6	Uromodulin;Uromodulin, secreted form	UMOD	sp|P07911|UROM_HUMAN Uromodulin OS=Homo sapiens OX=9606 GN=UMOD PE=1 SV=1	1	6	6	6	3	4	1	3	3	3	3	4	1	3	3	3	3	4	1	3	3	3	11.1	11.1	11.1	69.76	640	640	0	73.663	6.9	7.7	2.5	6.9	4.2	6.9	143180000	27441000	29429000	10641000	14506000	33255000
P05089	P05089	7	7	7	Arginase-1	ARG1	sp|P05089|ARGI1_HUMAN Arginase-1 OS=Homo sapiens OX=9606 GN=ARG1 PE=1 SV=2	1	7	7	7	6	3	3	3	2	5	6	3	3	3	2	5	6	3	3	3	2	5	31.4	31.4	31.4	34.735	322	322	0	72.744	24.8	15.5	10.6	10.6	9.9	20.5	251540000	56114000	13397000	30171000	43755000	30790000
Q08188	Q08188	10	10	10	Protein-glutamine gamma-glutamyltransferase E;Protein-glutamine gamma-glutamyltransferase E 50 kDa catalytic chain;Protein-glutamine gamma-glutamyltransferase E 27 kDa non-catalytic chain	TGM3	sp|Q08188|TGM3_HUMAN Protein-glutamine gamma-glutamyltransferase E OS=Homo sapiens OX=9606 GN=TGM3 PE=1 SV=4	1	10	10	10	3	3	3	6	5	6	3	3	3	6	5	6	3	3	3	6	5	6	18.3	18.3	18.3	76.631	693	693	0	69.564	7.4	4.8	5.9	11.4	10	11.5	246880000	26917000	37697000	17295000	42369000	64876000
P31944	P31944	6	6	6	Caspase-14;Caspase-14 subunit p17, mature form;Caspase-14 subunit p10, mature form;Caspase-14 subunit p20, intermediate form;Caspase-14 subunit p8, intermediate form	CASP14	sp|P31944|CASPE_HUMAN Caspase-14 OS=Homo sapiens OX=9606 GN=CASP14 PE=1 SV=2	1	6	6	6	2	2	3	4	4	3	2	2	3	4	4	3	2	2	3	4	4	3	21.9	21.9	21.9	27.679	242	242	0	66.982	10.3	9.5	10.7	15.3	21.1	10.3	142520000	12749000	12867000	13408000	36446000	25533000
P63261;P60709;P68133;P68032;P63267;P62736;Q6S8J3;A5A3E0;Q9BYX7;P0CG38;P0CG39;Q562R1	P63261;P60709;P68133;P68032	9;9;5;5;4;4;4;4;3;3;2;1	9;9;5;5;4;4;4;4;3;3;2;1	9;9;5;5;4;4;4;4;3;3;2;1	Actin, cytoplasmic 2;Actin, cytoplasmic 2, N-terminally processed;Actin, cytoplasmic 1;Actin, cytoplasmic 1, N-terminally processed;Actin, alpha skeletal muscle;Actin, alpha cardiac muscle 1	ACTG1;ACTB;ACTA1;ACTC1	sp|P63261|ACTG_HUMAN Actin, cytoplasmic 2 OS=Homo sapiens OX=9606 GN=ACTG1 PE=1 SV=1;sp|P60709|ACTB_HUMAN Actin, cytoplasmic 1 OS=Homo sapiens OX=9606 GN=ACTB PE=1 SV=1;sp|P68133|ACTS_HUMAN Actin, alpha skeletal muscle OS=Homo sapiens OX=9606 GN=ACTA1 PE=1	12	9	9	9	5	3	6	5	4	5	5	3	6	5	4	5	5	3	6	5	4	5	32.8	32.8	32.8	41.792	375	375;375;377;377;376;377;1075;1075;375;1075;1038;376	0	66.353	20.3	10.4	21.3	18.1	13.3	16.3	623250000	112060000	82232000	123910000	56391000	104080000
Q96QA5	Q96QA5	4	4	4	Gasdermin-A	GSDMA	sp|Q96QA5|GSDMA_HUMAN Gasdermin-A OS=Homo sapiens OX=9606 GN=GSDMA PE=1 SV=4	1	4	4	4	1	3	2	1	1	2	1	3	2	1	1	2	1	3	2	1	1	2	11.7	11.7	11.7	49.364	445	445	0	52.07	3.1	9.7	7.9	4.7	4.7	6.7	61199000	11935000	8961400	13509000	6042400	4813900
Q6UWP8	Q6UWP8	5	5	5	Suprabasin	SBSN	sp|Q6UWP8|SBSN_HUMAN Suprabasin OS=Homo sapiens OX=9606 GN=SBSN PE=1 SV=2	1	5	5	5	3	2	3	5	2	3	3	2	3	5	2	3	3	2	3	5	2	3	23.1	23.1	23.1	60.54	590	590	0	49.063	18.3	15.3	17.6	23.1	15.3	18.3	261110000	40098000	26470000	29198000	64358000	44387000
P25311	P25311	7	7	7	Zinc-alpha-2-glycoprotein	AZGP1	sp|P25311|ZA2G_HUMAN Zinc-alpha-2-glycoprotein OS=Homo sapiens OX=9606 GN=AZGP1 PE=1 SV=2	1	7	7	7	3	6	3	4	2	3	3	6	3	4	2	3	3	6	3	4	2	3	22.8	22.8	22.8	34.258	298	298	0	47.403	11.7	19.5	11.7	15.1	7.4	10.7	283840000	61156000	53334000	39258000	50535000	33233000
P15309	P15309	5	5	5	Prostatic acid phosphatase;PAPf39	ACPP	sp|P15309|PPAP_HUMAN Prostatic acid phosphatase OS=Homo sapiens OX=9606 GN=ACP3 PE=1 SV=3	1	5	5	5	3	2	4	2	3	3	3	2	4	2	3	3	3	2	4	2	3	3	15.5	15.5	15.5	44.566	386	386	0	43.097	10.9	8.3	11.4	7.3	11.1	11.1	156020000	34176000	12110000	27680000	22250000	27102000
P69905	P69905	5	5	2	Hemoglobin subunit alpha	HBA1	sp|P69905|HBA_HUMAN Hemoglobin subunit alpha OS=Homo sapiens OX=9606 GN=HBA1 PE=1 SV=2	1	5	5	2	4	2	4	3	4	4	4	2	4	3	4	4	2	2	1	2	2	2	43	43	19	15.257	142	142	0	41.351	36.6	19	32.4	30.3	36.6	31.7	420160000	133340000	61920000	48503000	59613000	52858000
P61626	P61626	3	3	3	Lysozyme C	LYZ	sp|P61626|LYSC_HUMAN Lysozyme C OS=Homo sapiens OX=9606 GN=LYZ PE=1 SV=1	1	3	3	3	2	2	2	3	2	2	2	2	2	3	2	2	2	2	2	3	2	2	35.1	35.1	35.1	16.537	148	148	0	34.306	16.2	16.2	16.2	35.1	16.2	16.2	199490000	38621000	30437000	32023000	34139000	28306000
Q13867	Q13867	4	4	4	Bleomycin hydrolase	BLMH	sp|Q13867|BLMH_HUMAN Bleomycin hydrolase OS=Homo sapiens OX=9606 GN=BLMH PE=1 SV=1	1	4	4	4	2	2	2	3	3	2	2	2	2	3	3	2	2	2	2	3	3	2	12.7	12.7	12.7	52.562	455	455	0	33.345	5.5	5.5	5.5	9.9	8.4	5.9	144590000	20443000	16539000	14542000	38815000	39706000
O75223	O75223	5	5	5	Gamma-glutamylcyclotransferase	GGCT	sp|O75223|GGCT_HUMAN Gamma-glutamylcyclotransferase OS=Homo sapiens OX=9606 GN=GGCT PE=1 SV=1	1	5	5	5	2	2	2	2	4	2	2	2	2	2	4	2	2	2	2	2	4	2	31.4	31.4	31.4	21.007	188	188	0	32.478	12.8	12.8	11.2	12.8	25.5	11.2	103540000	21236000	12684000	16223000	10560000	28836000
Q6ZR08	Q6ZR08	4	4	4	Dynein heavy chain 12, axonemal	DNAH12	sp|Q6ZR08|DYH12_HUMAN Dynein heavy chain 12, axonemal OS=Homo sapiens OX=9606 GN=DNAH12 PE=2 SV=2	1	4	4	4	4	2	2	0	0	0	4	2	2	0	0	0	4	2	2	0	0	0	2.4	2.4	2.4	356.94	3092	3092	0	27.795	2.4	1.1	0.8	0	0	0	32942000	18854000	5231200	8856600	0	0
P01040	P01040	3	3	3	Cystatin-A;Cystatin-A, N-terminally processed	CSTA	sp|P01040|CYTA_HUMAN Cystatin-A OS=Homo sapiens OX=9606 GN=CSTA PE=1 SV=1	1	3	3	3	2	2	2	1	3	2	2	2	2	1	3	2	2	2	2	1	3	2	52	52	52	11.006	98	98	0	27.09	33.7	33.7	33.7	21.4	52	33.7	145990000	31405000	20704000	27112000	10571000	29052000
Q9P2D7	Q9P2D7	4	4	4	Dynein heavy chain 1, axonemal	DNAH1	sp|Q9P2D7|DYH1_HUMAN Dynein heavy chain 1, axonemal OS=Homo sapiens OX=9606 GN=DNAH1 PE=1 SV=5	1	4	4	4	4	1	2	0	0	0	4	1	2	0	0	0	4	1	2	0	0	0	1.1	1.1	1.1	487.47	4265	4265	0	26.192	1.1	0.3	0.6	0	0	0	21493000	13493000	3054800	4945800	0	0
P05109	P05109	2	2	2	Protein S100-A8;Protein S100-A8, N-terminally processed	S100A8	sp|P05109|S10A8_HUMAN Protein S100-A8 OS=Homo sapiens OX=9606 GN=S100A8 PE=1 SV=1	1	2	2	2	2	2	2	2	2	1	2	2	2	2	2	1	2	2	2	2	2	1	23.7	23.7	23.7	10.834	93	93	0	20.521	23.7	23.7	23.7	23.7	23.7	11.8	561770000	116060000	58983000	91093000	122350000	100510000
P31025;Q5VSP4	P31025;Q5VSP4	2;1	2;1	2;1	Lipocalin-1;Putative lipocalin 1-like protein 1	LCN1;LCN1P1	sp|P31025|LCN1_HUMAN Lipocalin-1 OS=Homo sapiens OX=9606 GN=LCN1 PE=1 SV=1;sp|Q5VSP4|LC1L1_HUMAN Putative lipocalin 1-like protein 1 OS=Homo sapiens OX=9606 GN=LCN1P1 PE=5 SV=1	2	2	2	2	2	2	2	2	2	2	2	2	2	2	2	2	2	2	2	2	2	2	12.5	12.5	12.5	19.25	176	176;162	0	15.025	12.5	12.5	12.5	12.5	12.5	12.5	173500000	36527000	21553000	28080000	32223000	27018000
P49411	P49411	2	2	2	Elongation factor Tu, mitochondrial	TUFM	sp|P49411|EFTU_HUMAN Elongation factor Tu, mitochondrial OS=Homo sapiens OX=9606 GN=TUFM PE=1 SV=2	1	2	2	2	2	2	2	2	2	2	2	2	2	2	2	2	2	2	2	2	2	2	3.5	3.5	3.5	49.541	452	452	0	13.136	3.5	3.5	3.5	3.5	3.5	3.5	1037100000	230460000	156320000	182130000	165420000	147860000
[truncated: 33 more columns]
