# Supplementary material for: DNALI1 deficiency causes male infertility with severe asthenozoospermia in humans and mice by disrupting the assembly of the flagellar inner dynein arms and fibrous sheath
Source: Cell Death Dis. 2023 Feb 15;14(2):127. doi: 10.1038/s41419-023-05653-y (PMC9932082; doi:10.1038/s41419-023-05653-y)
Supplement: Supplementary file 7 — DNALI1 interacting proteins in the mice testes [file 41419_2023_5653_MOESM7_ESM.xlsx]

## Sheet: proteinGroups
Protein IDs	Majority protein IDs	Peptide counts (all)	Peptide counts (razor+unique)	Peptide counts (unique)	Protein names	Gene names	Fasta headers	Number of proteins	Peptides	Razor + unique peptides	Unique peptides	Peptides ko	Peptides wt	Razor + unique peptides ko	Razor + unique peptides wt	Unique peptides ko	Unique peptides wt	Sequence coverage [%]	Unique + razor sequence coverage [%]	Unique sequence coverage [%]	Mol. weight [kDa]	Sequence length	Sequence lengths	Q-value	Score	Sequence coverage ko [%]	Sequence coverage wt [%]	Intensity	Intensity ko	Intensity wt	iBAQ peptides	iBAQ	iBAQ ko	iBAQ wt	MS/MS count ko	MS/MS count wt	MS/MS count	Peptide sequences	Only identified by site	id	Peptide IDs	Peptide is razor	Mod. peptide IDs	Evidence IDs	MS/MS IDs	Best MS/MS	Oxidation (M) site IDs	Oxidation (M) site positions	Taxonomy IDs
P29341;Q9D4E6;A0A2I3BR37;V9GXG3;F6ZAX1;Q8C7D3;A2A5N3	P29341	39;14;6;5;4;2;2	39;14;6;5;4;2;2	24;6;3;0;4;2;1	Polyadenylate-binding protein 1	Pabpc1	sp|P29341|PABP1_MOUSE Polyadenylate-binding protein 1 OS=Mus musculus OX=10090 GN=Pabpc1 PE=1 SV=2	7	39	39	24	29	38	29	38	16	23	61.8	61.8	42.3	70.67	636	636;643;126;168;118;381;607	0	323.31	42.6	59.1	20672000000	2641900000	18030000000	36	341740000	36423000	305310000	32	58	90	AAYYPPSQIAQLRPSPR;AKEFTNVYIK;ALDTMNFDVIK;ALYDTFSAFGNILSCK;AVDEMNGKELNGK;AVNSATGVPTV;AVPNPVINPYQPAPPSGYFMAAIPQTQNR;EFSPFGTITSAK;EFTNVYIK;FGPALSVK;FSPAGPILSIR;GFGFVCFSSPEEATK;GFGFVSFER;GFGFVSFERHEDAQK;GYGFVHFETQEAAER;IVATKPLYVALAQR;KEFSPFGTITSAK;KSGVGNIFIK;LFPLIQAMHPSLAGK;MNGMLLNDR;MNGMLLNDRK;NFGEDMDDERLK;NFGEDMDDERLKELFGK;NLDDGIDDER;NLDDGIDDERLR;NLDDGIDDERLRK;NPQQHLNAQPQVTMQQPAVHVQGQEPLTASMLASAPPQ…		906	75;274;305;405;663;693;696;1190;1192;1580;1752;1905;1907;1908;2263;2927;3007;3138;3394;4183;4184;4299;4300;4370;4371;4372;4440;4555;4597;4924;5121;5174;5179;5216;6007;6008;6050;6502;6793	True;True;True;True;True;True;True;True;True;True;True;True;True;True;True;True;True;True;True;True;True;True;True;True;True;True;True;True;True;True;True;True;True;True;True;True;True;True;True	75;278;310;311;414;685;717;720;1243;1245;1644;1822;1977;1979;1980;2339;3022;3104;3239;3501;3502;4320;4321;4322;4454;4455;4456;4533;4534;4535;4611;4737;4780;4781;5115;5319;5372;5377;5414;6240;6241;6242;6243;6287;6748;7051	113;417;418;419;467;468;469;621;622;1101;1102;1103;1159;1160;1163;2068;2069;2071;2072;2733;2734;3019;3271;3272;3275;3276;3277;3278;3279;3280;3860;3861;3862;5020;5021;5022;5023;5143;5144;5355;5356;5783;5784;5785;5786;5787;5788;7105;7106;7107;7108;7338;7339;7340;7341;7342;7343;7484;7485;7486;7487;7488;7489;7490;7491;7492;7619;7836;7837;7903;7904;7905;7906;8454;8455;8773;8774;8874;8875;8881;8882;888…	116;437;438;439;489;490;491;492;680;681;1285;1286;1287;1350;1351;1352;1355;2418;2419;2421;2422;3158;3159;3160;3488;3772;3773;3776;3777;3778;3779;3780;3781;4422;4423;4424;5752;5753;5754;5755;5887;5888;6115;6116;6589;6590;6591;6592;6593;6594;6595;6596;6597;6598;8024;8025;8026;8027;8280;8281;8282;8283;8284;8285;8286;8441;8442;8443;8444;8445;8446;8447;8448;8449;8450;8587;8588;8847;8848;8929;8930;8931…	116;438;492;680;1286;1352;1355;2419;2422;3159;3488;3773;3778;3779;4424;5755;5887;6116;6596;8025;8027;8281;8284;8442;8446;8450;8587;8848;8931;9559;9921;10036;10046;10114;11770;11772;11843;12658;13251	71;201;202;203;204;205	72;161;202;383;490;573	-1;-1;-1;-1;-1;-1;-1
P24549;O35945;A0A286YCZ0	P24549	20;7;6	20;7;6	18;5;6	Retinal dehydrogenase 1	Aldh1a1	sp|P24549|AL1A1_MOUSE Aldehyde dehydrogenase 1A1 OS=Mus musculus OX=10090 GN=Aldh1a1 PE=1 SV=5	3	20	20	18	12	17	12	17	11	15	50.7	50.7	48.9	54.467	501	501;501;138	0	323.31	30.1	48.7	2337900000	306520000	2.0314e+09	24	55312000	6384700	48927000	11	23	34	ANNTTYGLAAGLFTK;EEIFGPVQQIMK;ELGEHGLYEYTELK;GFFVQPTVFSNVTDEMR;IFINNEWHNSVSGK;IFVEESVYDEFVKR;IHGQTIPSDGDIFTYTR;ILDLIESGK;ILDLIESGKK;KFPVLNPATEEVICHVEEGDKADVDK;LLLATMEALNGGK;PAEQTPLTALHLASLIK;QAFQIGSPWR;RVTLELGGK;SSPAQPAVPAPLADLK;VAFTGSTQVGK;VFANAYLSDLGGCIK;VTLELGGK;YVLGNPLTPGINQGPQIDK;YVLGNPLTPGINQGPQIDKEQHDK		888	429;1174;1288;1903;2567;2584;2632;2710;2711;3022;3647;4558;4592;4947;5383;5988;6096;6468;6837;6838	True;True;True;True;True;True;True;True;True;True;True;True;True;True;True;True;True;True;True;True	439;1227;1345;1974;1975;2648;2665;2713;2794;2795;3120;3760;4740;4775;5138;5582;6219;6335;6711;7095;7096	667;668;2047;2048;2229;2230;2231;3267;3268;3269;4408;4409;4410;4440;4441;4442;4516;4657;4658;5167;6236;6237;7842;7895;8491;9276;10381;10554;10555;11159;11160;11798;11799;11800	730;731;2395;2396;2397;2594;2595;2596;3768;3769;3770;5069;5070;5071;5102;5103;5104;5193;5352;5353;5915;7093;7094;7095;8856;8857;8921;9598;10488;11734;11919;11920;12594;12595;13312;13313;13314	731;2396;2596;3769;5069;5103;5193;5352;5353;5915;7094;8857;8921;9598;10488;11734;11920;12594;13312;13313	199	394	-1;-1;-1
P00342;A0A1B0GRE9;D3YVR7;D3YZE4;A0A1B0GSR2	P00342;A0A1B0GRE9;D3YVR7;D3YZE4;A0A1B0GSR2	23;21;16;16;13	23;21;16;16;13	21;20;14;14;12	L-lactate dehydrogenase C chain;L-lactate dehydrogenase	Ldhc	sp|P00342|LDHC_MOUSE L-lactate dehydrogenase C chain OS=Mus musculus OX=10090 GN=Ldhc PE=1 SV=2;tr|A0A1B0GRE9|A0A1B0GRE9_MOUSE L-lactate dehydrogenase C chain OS=Mus musculus OX=10090 GN=Ldhc PE=1 SV=1;tr|D3YVR7|D3YVR7_MOUSE L-lactate dehydrogenase (Fragme	5	23	23	21	19	22	19	22	17	20	55.7	55.7	49.4	35.911	332	332;274;235;236;171	0	323.31	53.3	51.8	27083000000	6.0305e+09	21053000000	18	1104100000	233820000	870240000	27	35	62	AIVPGIVQNSPDCK;DYNVSANSK;EQLIQNLVPEDK;EQLIQNLVPEDKLSR;GEALDLLHGSLFLSTPK;GLADELALVDADTNK;GLADELALVDADTNKLR;ISGFPVGR;IVFGKDYNVSANSK;KSADTLWNMQK;LRGEALDLLHGSLFLSTPK;LVIITAGAR;MVSGETRLDLLQR;QVVEGGYEVLNMK;RVHPVTTLVK;SADTLWNMQK;SLNPAIGTDSDKEHWK;STVKEQLIQNLVPEDK;STVKEQLIQNLVPEDKLSR;VHPVTTLVK;VIGSGCNLDSAR;VNMTAEEEGLLK;VNMTAEEEGLLKK		758	271;1085;1384;1385;1878;2013;2014;2863;2931;3133;3836;3990;4241;4823;4938;4958;5250;5455;5456;6174;6193;6349;6350	True;True;True;True;True;True;True;True;True;True;True;True;True;True;True;True;True;True;True;True;True;True;True	275;1134;1442;1443;1949;2087;2088;2958;3026;3234;3950;4105;4393;5013;5014;5129;5149;5150;5448;5659;5660;6413;6432;6590;6591;6592	412;413;1903;1904;2388;2389;2390;2391;2392;2393;3224;3225;3226;3227;3456;3457;3458;3459;3460;3461;3462;3463;4911;5027;5028;5029;5347;5348;6515;6773;6774;7236;8268;8269;8270;8271;8272;8473;8474;8475;8476;8505;8506;8507;9013;9014;9015;9016;9017;9018;9404;9405;9406;9407;9408;10673;10705;10706;10962;10963;10964;10965;10966;10967	432;433;2226;2227;2763;2764;2765;2766;2767;2768;3720;3721;3722;3723;3724;3725;3726;3974;3975;3976;3977;3978;3979;3980;3981;5635;5759;5760;5761;6107;6108;7382;7667;7668;8167;9341;9342;9343;9344;9345;9577;9578;9579;9580;9612;9613;9614;9615;10199;10200;10201;10202;10203;10204;10205;10632;10633;10634;10635;10636;10637;12047;12082;12083;12084;12364;12365;12366;12367;12368;12369	432;2226;2764;2767;3726;3977;3981;5635;5761;6107;7382;7667;8167;9345;9577;9612;10204;10634;10635;12047;12083;12364;12369	161;162;163	244;308;326	-1;-1;-1;-1;-1
B2RUF0;A0A0A0MQD2;Q9Z2C8	B2RUF0;A0A0A0MQD2;Q9Z2C8	24;21;19	24;21;19	11;8;6	Y-box-binding protein 2	Ybx2	tr|B2RUF0|B2RUF0_MOUSE Y box protein 2 OS=Mus musculus OX=10090 GN=Ybx2 PE=1 SV=1;tr|A0A0A0MQD2|A0A0A0MQD2_MOUSE Y-box-binding protein 2 OS=Mus musculus OX=10090 GN=Ybx2 PE=1 SV=1;sp|Q9Z2C8|YBOX2_MOUSE Y-box-binding protein 2 OS=Mus musculus OX=10090 GN=Yb	3	24	24	11	20	22	20	22	9	11	74.1	74.1	40.7	38.08	359	359;282;360	0	323.31	69.4	68	22067000000	4885000000	17182000000	16	574350000	127250000	447100000	49	58	107	AGGGAGGGGGAASGPAAGTPSAPGPR;EDVFVHQTAIK;EDVFVHQTAIKR;ETAPLEGDQQQGDER;ETAPLEGDQQQGDERVPPPR;GAEAANVTGPGGVPVK;GAEAANVTGPGGVPVKGSR;GPRPPNQQQPIEGSDGVEPK;NDTKEDVFVHQTAIK;NDTKEDVFVHQTAIKR;NGYGFINR;NRPYFQR;PAAPPPMVAEAPSGGTEPGSEGER;PAAPPPMVAEAPSGGTEPGSEGERAEDSGQRPR;PRPPQQPTTEGGDGETK;PSQGPTDGSRPEPQRPR;QPIAAETSAPINSGDPPTTILE;RPPPFFYR;RRPPPFFYR;SQADKPVLAIQVLGTVK;SVGDGETVEFDVVEGEK;SVGDGETVEFDVVEGEKGAEAANVTGPGG…		436	189;1163;1165;1416;1417;1828;1829;2123;4282;4284;4317;4463;4556;4557;4574;4575;4734;4912;4921;5330;5460;5461;5462;5808	True;True;True;True;True;True;True;True;True;True;True;True;True;True;True;True;True;True;True;True;True;True;True;True	190;1215;1217;1474;1475;1898;1899;2197;4437;4439;4473;4637;4738;4739;4757;4758;4922;5103;5112;5529;5664;5665;5666;6028	281;282;283;284;2027;2032;2033;2034;2436;2437;2438;2439;2440;2441;3142;3143;3144;3145;3146;3147;3627;3628;3629;7305;7306;7307;7308;7309;7311;7312;7313;7314;7369;7370;7660;7661;7838;7839;7840;7841;7862;7863;7864;7865;7866;8134;8135;8420;8421;8422;8423;8424;8425;8426;8427;8428;8429;8430;8431;8432;8433;8434;8435;8450;8451;9180;9181;9182;9183;9184;9185;9412;9413;9414;9415;9416;10037;10038;10039;10040	291;292;293;294;295;296;297;298;2371;2377;2378;2379;2811;2812;2813;2814;2815;2816;2817;2818;2819;2820;2821;2822;2823;2824;2825;2826;3627;3628;3629;3630;3631;3632;4158;4159;4160;4161;4162;4163;8244;8245;8246;8247;8248;8250;8251;8252;8253;8312;8313;8632;8633;8849;8850;8851;8852;8853;8854;8855;8878;8879;8880;8881;8882;9191;9192;9513;9514;9515;9516;9517;9518;9519;9520;9521;9522;9523;9524;9525;9526;95…	296;2371;2379;2811;2819;3627;3632;4160;8248;8251;8312;8632;8852;8854;8879;8880;9191;9530;9551;10392;10641;10642;10645;11352			-1;-1;-1
P63260;G3UYG0;B1ATY1;E9Q606	P63260	18;8;8;7	18;8;8;7	1;1;1;0	Actin, cytoplasmic 2;Actin, cytoplasmic 2, N-terminally processed	Actg1	sp|P63260|ACTG_MOUSE Actin, cytoplasmic 2 OS=Mus musculus OX=10090 GN=Actg1 PE=1 SV=1	4	18	18	1	15	18	15	18	1	1	61.1	61.1	4.5	41.792	375	375;132;153;150	0	323.31	52.3	61.1	18120000000	5375700000	12744000000	20	549720000	136480000	413240000	24	34	58	AGFAGDDAPR;AVFPSIVGR;AVFPSIVGRPR;DLTDYLMK;DLYANTVLSGGTTMYPGIADR;DSYVGDEAQSKR;EEEIAALVIDNGSGMCK;EITALAPSTMK;GYSFTTTAER;HQGVMVGMGQK;IWHHTFYNELR;KDLYANTVLSGGTTMYPGIADR;LCYVALDFEQEMATAASSSSLEK;LDLAGRDLTDYLMK;QEYDESGPSIVHR;SYELPDGQVITIGNER;TTGIVMDSGDGVTHTVPIYEGYALPHAILR;VAPEEHPVLLTEAPLNPK		1054	186;673;674;977;981;1030;1171;1253;2272;2409;2958;2997;3291;3307;4637;5494;5886;6013	True;True;True;True;True;True;True;True;True;True;True;True;True;True;True;True;True;True	187;695;696;1012;1016;1072;1223;1224;1308;1309;2348;2487;2488;2489;3053;3092;3093;3395;3412;4822;5701;6110;6111;6248	278;1116;1117;1118;1119;1120;1121;1638;1639;1643;1644;1763;1764;1765;2041;2042;2043;2044;2165;2166;2167;2168;3876;3877;4175;4176;4177;4178;5064;5065;5122;5123;5124;5125;5605;5631;5632;7967;7968;9479;9480;9481;9482;10182;10183;10184;10426;10427;10428;10429	288;1302;1303;1304;1305;1306;1307;1308;1309;1900;1901;1905;1906;2055;2056;2057;2386;2387;2388;2389;2390;2391;2392;2523;2524;2525;2526;4440;4441;4442;4807;4808;4809;4810;4811;5796;5797;5798;5863;5864;5865;5866;5867;6390;6418;6419;8998;8999;10719;10720;10721;10722;10723;10724;10725;10726;11515;11516;11517;11783;11784;11785;11786;11787;11788	288;1302;1306;1901;1905;2056;2391;2525;4442;4810;5798;5866;6390;6419;8999;10725;11517;11787	222;223;224;225;226;237	16;44;47;153;305;325	-1;-1;-1;-1
P07724	P07724	31	28	28	Serum albumin	Alb	sp|P07724|ALBU_MOUSE Albumin OS=Mus musculus OX=10090 GN=Alb PE=1 SV=3	1	31	28	28	24	29	23	26	23	26	55.1	53.8	53.8	68.692	608	608	0	323.31	45.9	53.6	12011000000	3.3132e+09	8697400000	39	181440000	46520000	134920000	31	36	67	AADKDTCFSTEGPNLVTR;AETFTFHSDICTLPEKEK;APQVSTPTLVEAAR;CCAEANPPACYGTVLAEFQPLVEEPK;CCSGSLVER;CCTLPEDQR;ECCHGDLLECADDR;ECCHGDLLECADDRAELAK;ENPTTFMGHYLHEVAR;ENYGELADCCTK;GLVLIAFSQYLQK;KQTALAELVK;KYEATLEK;LQTCCDKPLLK;LQTCCDKPLLKK;LSQTFPNADFAEITK;LVQEVTDFAK;NECFLQHK;RHPDYSVSLLLR;RPCFSALTVDETYVPK;SLHTLFGDK;SLHTLFGDKLCAIPNLR;TCVADESAANCDK;TPVSEHVTK;TVMDDFAQFLDTCCK;VCLLHEK;VCLLHEKTPVSEHVTK;VNKECCHGDLLECADD…		810	12;151;451;738;739;741;1140;1142;1361;1366;2072;3126;3164;3824;3825;3891;4015;4287;4864;4907;5225;5226;5542;5819;5925;6035;6036;6344;6767;6771;6823	True;True;True;True;True;True;False;True;True;True;True;True;True;True;True;True;True;False;True;True;False;True;True;True;True;True;True;True;True;True;True	12;152;461;762;763;765;1192;1194;1418;1424;2146;3227;3267;3938;3939;4005;4130;4442;5055;5098;5423;5424;5750;6039;6153;6270;6271;6585;7023;7024;7028;7081	16;17;18;19;229;230;703;704;705;1221;1222;1224;1225;1989;1990;1995;1996;2350;2351;2352;2364;2365;3555;3556;5337;5338;5409;6496;6497;6498;6499;6593;6594;6595;6814;6815;6816;7318;8327;8328;8412;8413;8414;8415;8962;8963;8964;8965;8966;8967;9556;9557;10058;10259;10260;10261;10459;10460;10461;10462;10956;10957;11697;11698;11699;11700;11705;11706;11780	17;18;19;20;238;239;769;770;771;1415;1416;1418;1419;2326;2327;2332;2333;2722;2723;2724;2725;2739;2740;4082;4083;6097;6098;6172;7363;7364;7365;7366;7468;7469;7470;7471;7472;7473;7474;7475;7709;7710;7711;7712;7713;7714;8258;9407;9408;9409;9410;9505;9506;9507;9508;10133;10134;10135;10136;10137;10138;10139;10811;10812;11373;11598;11599;11600;11601;11818;11819;11820;11821;12358;12359;13203;13204;13205…	20;238;771;1415;1416;1419;2327;2333;2722;2740;4083;6098;6172;7363;7366;7473;7713;8258;9410;9508;10133;10136;10811;11373;11599;11818;11821;12359;13206;13211;13294	171	288	-1
P68372;Q9D6F9;CON__ENSEMBL:ENSBTAP00000025008;A2AQ07;G3UZR1	P68372;Q9D6F9	25;19;5;5;1	25;19;5;5;1	3;2;0;0;0	Tubulin beta-4B chain;Tubulin beta-4A chain	Tubb4b;Tubb4a	sp|P68372|TBB4B_MOUSE Tubulin beta-4B chain OS=Mus musculus OX=10090 GN=Tubb4b PE=1 SV=1;sp|Q9D6F9|TBB4A_MOUSE Tubulin beta-4A chain OS=Mus musculus OX=10090 GN=Tubb4a PE=1 SV=3	5	25	25	3	19	24	19	24	3	3	61.1	61.1	9.9	49.83	445	445;444;536;451;66	0	323.31	42	60.9	11545000000	2905800000	8639300000	20	439020000	119360000	319670000	40	62	102	ALTVPELTQQMFDAK;AVLVDLEPGTMDSVR;EAESCDCLQGFQLTHSLGGGTGSGMGTLLISK;EIVHLQAGQCGNQIGAK;EVDEQMLNVQNK;FPGQLNADLR;FPGQLNADLRK;GHYTEGAELVDSVLDVVRK;IMNTFSVVPSPK;INVYYNEATGGK;IREEYPDR;IREEYPDRIMNTFSVVPSPK;ISEQFTAMFR;ISEQFTAMFRR;KEAESCDCLQGFQLTHSLGGGTGSGMGTLLISK;KLAVNMVPFPR;LAVNMVPFPR;LHFFMPGFAPLTSR;LTTPTYGDLNHLVSATMSGVTTCLR;MSATFIGNSTAIQELFKR;NMMAACDPR;NSSYFVEWIPNNVK;RISEQFTAMFR;TAVCDIPPR;YLTVAAVFR		1064	397;690;1101;1258;1449;1703;1704;1975;2772;2793;2841;2842;2858;2859;3003;3068;3266;3467;3950;4214;4410;4478;4875;5536;6757	True;True;True;True;True;True;True;True;True;True;True;True;True;True;True;True;True;True;True;True;True;True;True;True;True	404;405;712;713;1153;1314;1508;1509;1772;1773;2048;2862;2863;2887;2935;2936;2937;2953;2954;3100;3166;3167;3369;3370;3575;3576;4064;4356;4357;4576;4653;5066;5744;7012	605;606;607;608;1147;1148;1149;1150;1151;1931;2174;2175;2176;2177;2178;2179;2180;2181;2486;2487;2488;2489;2490;2938;2939;2940;2941;2942;2943;3392;3393;4760;4761;4762;4763;4796;4797;4869;4870;4871;4872;4873;4874;4875;4876;4877;4904;4905;4906;5138;5241;5242;5243;5244;5562;5563;5564;5565;5901;5902;5903;5904;5905;5906;5907;6698;7169;7170;7171;7560;7679;7680;8359;8360;9546;9547;11680;11681	656;657;658;659;660;661;662;663;1336;1337;1338;1339;1340;1341;2267;2532;2533;2534;2535;2536;2537;2538;2539;2540;2874;2875;2876;2877;2878;2879;3388;3389;3390;3391;3392;3393;3394;3395;3396;3397;3398;3399;3400;3904;3905;3906;5462;5463;5464;5465;5466;5467;5468;5469;5470;5503;5504;5589;5590;5591;5592;5593;5594;5595;5596;5597;5628;5629;5630;5881;5882;5992;5993;5994;5995;6342;6343;6344;6345;6346;6347;63…	662;1338;2267;2539;2877;3393;3396;3906;5468;5504;5592;5594;5629;5630;5881;5994;6350;6725;7584;8090;8523;8652;9449;10800;13187	238;239;240;241;242;243;244	73;164;257;267;293;330;363	-1;-1;-1;-1;-1
P17156	P17156	36	36	23	Heat shock-related 70 kDa protein 2	Hspa2	sp|P17156|HSP72_MOUSE Heat shock-related 70 kDa protein 2 OS=Mus musculus OX=10090 GN=Hspa2 PE=1 SV=2	1	36	36	23	29	34	29	34	17	22	51.5	51.5	35.9	69.641	633	633	0	323.31	45.3	49.6	30121000000	8.191e+09	21930000000	35	520460000	146180000	374270000	41	60	101	ARFEELNADLFR;DAGTITGLNVLR;DNNLLGKFDLTGIPPAPR;EIAEAYLGGK;FDLTGIPPAPR;FEDATVQSDMK;FEELNADLFR;GQIQEIVLVGGSTR;GTLEPVEK;IINEPTAAAIAYGLDK;IINEPTAAAIAYGLDKK;ILDKCQEVINWLDR;ITITNDK;ITITNDKGR;KFEDATVQSDMK;KFEDATVQSDMKHWPFR;LDKGQIQEIVLVGGSTR;LLQDFFNGK;LLQDFFNGKELNK;LSKDDIDR;LYQGGPGGGGSSGGPTIEEVD;MKEIAEAYLGGK;MVSHLAEEFK;MVSHLAEEFKR;NAVESYTYNIK;NQMAEKDEYEHK;NQVAMNPTNTIFDAK;NQVAMNPTNTIFDAKR;QTVEDEKLR;STAGDTHL…		860	500;798;993;1229;1540;1543;1547;2135;2187;2662;2664;2709;2903;2904;3016;3017;3305;3676;3677;3875;4058;4151;4242;4243;4263;4450;4454;4455;4798;5420;5594;5898;6037;6086;6405;6409	True;True;True;True;True;True;True;True;True;True;True;True;True;True;True;True;True;True;True;True;True;True;True;True;True;True;True;True;True;True;True;True;True;True;True;True	516;824;1029;1284;1603;1606;1610;2210;2263;2743;2745;2793;2998;2999;3113;3114;3115;3410;3789;3790;3989;4174;4281;4282;4394;4395;4396;4397;4418;4621;4625;4626;4627;4987;5623;5805;5806;6124;6272;6324;6648;6652	833;834;1331;1332;1667;1668;2133;2653;2654;2659;2664;2665;3657;3658;3753;3754;4558;4559;4560;4561;4562;4565;4566;4567;4656;4973;4974;4975;5156;5157;5158;5159;5160;5624;5625;5626;5627;6275;6276;6277;6278;6570;6885;6886;7046;7047;7048;7049;7050;7051;7237;7238;7239;7240;7241;7242;7243;7244;7273;7274;7636;7637;7641;7642;7643;7644;7645;7646;8230;8231;9347;9348;9349;9350;9647;9648;9649;9650;9651;9652;9…	987;988;1554;1555;1556;1557;1939;1940;1941;1942;1943;2488;3064;3065;3070;3075;3076;3077;3078;4198;4199;4307;4308;5237;5238;5239;5240;5241;5242;5245;5246;5247;5248;5249;5351;5704;5705;5706;5901;5902;5903;5904;5905;5906;5907;5908;6411;6412;6413;6414;7134;7135;7136;7137;7138;7445;7786;7787;7960;7961;7962;7963;7964;7965;7966;8168;8169;8170;8171;8172;8173;8174;8175;8176;8177;8208;8209;8608;8609;8613;8…	988;1556;1941;2488;3065;3070;3076;4199;4307;5242;5246;5351;5704;5706;5902;5908;6414;7135;7137;7445;7786;7966;8169;8171;8209;8608;8614;8617;9302;10567;10911;11552;11822;11905;12487;12492	187;188;189;190;191	62;88;123;128;240	-1
P20029	P20029	36	34	34	78 kDa glucose-regulated protein	Hspa5	sp|P20029|BIP_MOUSE Endoplasmic reticulum chaperone BiP OS=Mus musculus OX=10090 GN=Hspa5 PE=1 SV=3	1	36	34	34	32	32	30	30	30	30	53.6	51.9	51.9	72.421	655	655	0	323.31	46.9	51	13782000000	4452600000	9329200000	30	232920000	66412000	166510000	41	49	90	AKFEELNMDLFR;AVEEKIEWLESHQDADIEDFKAK;DAGTIAGLNVMR;DNHLLGTFDLTGIPPAPR;EFFNGKEPSR;ELEEIVQPIISK;FEELNMDLFR;FLPFKVVEK;IDTRNELESYAYSLK;IINEPTAAAIAYGLDK;IINEPTAAAIAYGLDKR;ITITNDQNR;ITPSYVAFTPEGER;KKELEEIVQPIISK;KSDIDEIVLVGGSTR;KSQIFSTASDNQPTVTIK;KVTHAVVTVPAYFNDAQR;LTPEEIER;LYGSGGPPPTGEEDTSEKDEL;MKETAEAYLGK;MKETAEAYLGKK;MVNDAEKFAEEDKK;NELESYAYSLK;NQLTSNPENTVFDAK;NQLTSNPENTVFDAKR;SDIDEIVLVGGSTR;SQIFSTASD…		875	277;666;797;990;1184;1281;1548;1671;2533;2662;2665;2905;2914;3064;3136;3139;3158;3939;4051;4153;4154;4237;4294;4448;4449;5011;5334;5585;5697;5944;6086;6244;6245;6328;6459;6568	True;True;True;True;True;True;True;True;True;False;True;True;True;True;True;True;True;True;True;True;True;True;True;True;True;True;True;True;True;True;False;True;True;True;True;True	281;282;688;822;823;1026;1237;1338;1611;1738;2614;2743;2746;3000;3009;3162;3237;3240;3261;4053;4167;4284;4285;4286;4389;4449;4619;4620;5205;5533;5796;5912;6175;6324;6483;6484;6568;6702;6820	422;423;424;425;426;427;428;1107;1327;1328;1329;1330;1659;1660;1661;2060;2061;2219;2220;2666;2667;2888;4356;4357;4558;4559;4560;4561;4562;4568;4569;4570;4976;4977;4989;4990;4991;4992;5228;5229;5230;5231;5351;5352;5353;5357;5358;5359;5400;5401;5402;6678;6679;6874;6875;7054;7055;7056;7057;7058;7227;7228;7229;7331;7332;7629;7630;7631;7632;7633;7634;7635;8585;8586;9190;9191;9192;9634;9635;9837;9838;9…	442;443;444;445;446;447;448;449;1292;1550;1551;1552;1553;1924;1925;1926;1927;1928;1929;1930;1931;1932;1933;2409;2410;2411;2583;2584;2585;3079;3080;3330;5006;5007;5237;5238;5239;5240;5241;5242;5250;5251;5252;5707;5708;5720;5721;5722;5723;5977;5978;5979;5980;5981;6111;6112;6113;6117;6118;6119;6163;6164;6165;7562;7563;7564;7775;7776;7971;7972;7973;7974;7975;8157;8158;8159;8273;8274;8598;8599;8600;86…	446;1292;1552;1931;2411;2585;3080;3330;5006;5242;5250;5708;5723;5978;6112;6119;6165;7564;7776;7971;7975;8158;8273;8600;8607;9711;10401;10895;11122;11651;11905;12179;12180;12333;12576;12849	196;197;198	154;197;333	-1
Q01853	Q01853	31	31	31	Transitional endoplasmic reticulum ATPase	Vcp	sp|Q01853|TERA_MOUSE Transitional endoplasmic reticulum ATPase OS=Mus musculus OX=10090 GN=Vcp PE=1 SV=4	1	31	31	31	20	23	20	23	20	23	41.8	41.8	41.8	89.321	806	806	0	323.31	27.8	32.4	4.256e+09	1172300000	3.0837e+09	45	65501000	20474000	45027000	18	29	47	AIANECQANFISIK;AIGVKPPR;ASGADSKGDDLSTAILK;DVDLEFLAK;ELQELVQYPVEHPDK;ELQELVQYPVEHPDKFLK;EMVELPLR;EMVELPLRHPALFK;ESIESEIR;ESIESEIRR;ETVVEVPQVTWEDIGGLEDVKR;EVDIGIPDATGR;FGMTPSK;GDIFLVR;GVLFYGPPGCGK;KGDIFLVR;KYEMFAQTLQQSR;LAGESESNLR;LAGESESNLRK;LDQLIYIPLPDEK;LEILQIHTK;LGDVISIQPCPDVK;LIVDEAINEDNSVVSLSQPK;MDELQLFR;MTNGFSGADLTEICQR;NAPAIIFIDELDAIAPKR;QTNPSAMEVEEDDPVPEIR;RDHFEEAMR;RSVSDNDIR;VINQILTEMDGMS…		1100	232;245;520;1050;1326;1327;1355;1356;1397;1398;1436;1450;1579;1865;2223;3028;3168;3205;3206;3314;3339;3413;3527;4092;4229;4257;4788;4846;4926;6207;6574	True;True;True;True;True;True;True;True;True;True;True;True;True;True;True;True;True;True;True;True;True;True;True;True;True;True;True;True;True;True;True	234;248;536;1096;1383;1384;1412;1413;1455;1456;1494;1510;1643;1936;2299;3126;3271;3308;3309;3419;3446;3521;3637;4213;4214;4379;4412;4977;5037;5117;6446;6826	344;345;370;371;863;864;865;866;1826;2298;2299;2300;2301;2302;2340;2341;2342;2343;2344;2406;2407;2464;2491;2731;2732;3204;3805;5178;5416;5417;5472;5473;5474;5641;5700;5701;5702;5816;6005;6949;6950;6951;6952;7213;7264;8214;8215;8304;8305;8460;10734;11388	360;361;387;388;1019;1020;1021;1022;2132;2666;2667;2668;2669;2670;2671;2672;2673;2711;2712;2713;2714;2715;2781;2782;2851;2880;3156;3157;3694;4363;5926;6179;6180;6238;6239;6240;6428;6498;6499;6500;6629;6830;7859;7860;7861;7862;8142;8197;8198;8199;9284;9285;9383;9384;9564;12113;12859	360;388;1021;2132;2666;2672;2711;2715;2781;2782;2851;2880;3157;3694;4363;5926;6180;6238;6240;6428;6500;6629;6830;7862;8142;8199;9285;9384;9564;12113;12859	250	46	-1
P62960;A2BGG7	P62960	15;7	11;7	9;7	Nuclease-sensitive element-binding protein 1	Ybx1	sp|P62960|YBOX1_MOUSE Y-box-binding protein 1 OS=Mus musculus OX=10090 GN=Ybx1 PE=1 SV=3	2	15	11	9	10	14	8	11	7	9	61.5	53.7	48.8	35.73	322	322;214	0	323.31	54.3	56.2	1.6751e+09	366630000	1308500000	13	27108000	8658000	18450000	10	13	23	AADPPAENSSAPEAEQGGAE;EDVFVHQTAIK;EDVFVHQTAIKK;GAEAANVTGPGGVPVQGSK;NDTKEDVFVHQTAIK;NDTKEDVFVHQTAIKK;NGYGFINR;NYQQNYQNSESGEK;NYQQNYQNSESGEKNEGSESAPEGQAQQR;PGSTGSGAGSGGPGGLTSAAPAGGDKK;RPQYSNPPVQGEVMEGADNQGAGEQGR;RPQYSNPPVQGEVMEGADNQGAGEQGRPVR;SSEAETQQPPAAPAAALSAADTKPGSTGSGAGSGGPGGLTSAAPAGGDKK;SVGDGETVEFDVVEGEK;YAADRNHYR		1042	14;1163;1164;1830;4282;4283;4317;4548;4549;4568;4914;4915;5361;5460;6608	True;False;True;True;False;True;False;True;True;True;True;True;True;False;True	14;1215;1216;1900;4437;4438;4473;4730;4731;4750;5105;5106;5560;5664;6860	22;23;2027;2028;2029;2030;2031;3148;3149;7305;7306;7307;7308;7309;7310;7369;7370;7826;7827;7828;7853;8437;8438;8439;8440;8441;8442;9243;9244;9412;11438;11439	23;24;25;2371;2372;2373;2374;2375;2376;3633;3634;8244;8245;8246;8247;8248;8249;8312;8313;8837;8838;8839;8869;9535;9536;9537;9538;9539;9540;9541;10454;10455;10641;12914;12915	23;2371;2373;3634;8248;8249;8312;8838;8839;8869;9536;9540;10455;10641;12914			-1;-1
P07901;B7ZC50;A2A6A2;B7ZC49;REV__Q8BL66	P07901	45;13;8;8;1	45;13;8;8;1	26;5;4;4;0	Heat shock protein HSP 90-alpha	Hsp90aa1	sp|P07901|HS90A_MOUSE Heat shock protein HSP 90-alpha OS=Mus musculus OX=10090 GN=Hsp90aa1 PE=1 SV=4	5	45	45	26	36	41	36	41	22	24	46.4	46.4	29.1	84.787	733	733;201;98;103;1411	0	323.31	39.3	43.9	25984000000	8.0557e+09	17929000000	33	485940000	172930000	313010000	47	55	102	ADLINNLGTIAK;ALLFVPR;APFDLFENRK;DNSTMGYMAAK;DQVANSAFVER;EDQTEYLEER;EDQTEYLEERR;EGLELPEDEEEK;EGLELPEDEEEKK;EGLELPEDEEEKKK;EKYIDQEELNK;ELHINLIPSK;ELHINLIPSKQDR;ELISNSSDALDK;ELISNSSDALDKIR;EMLQQSK;FYEQFSK;GVVDSEDLPLNISR;HFSVEGQLEFR;HIYFITGETK;HIYFITGETKDQVANSAFVER;HLEINPDHSIIETLR;HNDDEQYAWESSAGGSFTVR;HSQFIGYPITLFVEK;HSQFIGYPITLFVEKER;IMKDILEK;IRYESLTDPSK;IRYESLTDPSKLDSGK;KHLEINPDHSIIETLR;LGIHEDSQNR;…		811	103;354;440;997;1009;1157;1158;1205;1206;1207;1267;1296;1297;1304;1305;1351;1806;2253;2312;2354;2355;2360;2387;2423;2424;2770;2848;2849;3046;3432;3433;4032;4427;4838;4839;5262;5560;6202;6203;6654;6655;6705;6706;6852;6853	True;True;True;True;True;True;True;True;True;True;True;True;True;True;True;True;True;True;True;True;True;True;True;True;True;True;True;True;True;True;True;True;True;True;True;True;True;True;True;True;True;True;True;True;True	104;360;450;1035;1047;1209;1210;1258;1259;1260;1324;1353;1354;1361;1362;1408;1876;2329;2388;2430;2431;2436;2463;2503;2504;2860;2943;2944;3144;3540;3541;4148;4598;5029;5030;5460;5769;6441;6442;6906;6907;6960;6961;7110;7111;7112	153;154;543;683;684;1678;1695;1696;2020;2021;2022;2091;2092;2093;2094;2199;2243;2244;2245;2246;2247;2248;2249;2250;2251;2252;2264;2265;2266;2267;2268;2269;2335;3108;3109;3842;3843;3844;3937;3938;3939;4017;4018;4023;4024;4025;4026;4074;4075;4196;4197;4198;4199;4200;4201;4757;4758;4886;4887;4888;4889;4890;5203;5204;5205;5849;5850;5851;5852;5853;6844;7603;7604;8292;8293;8294;8295;8296;8297;9034;9035…	157;158;159;580;746;747;1957;1976;1977;2364;2365;2366;2444;2445;2446;2447;2562;2609;2610;2611;2612;2613;2614;2615;2616;2617;2618;2619;2631;2632;2633;2634;2635;2636;2706;3590;3591;4402;4403;4404;4503;4504;4505;4607;4608;4609;4614;4615;4616;4617;4670;4671;4830;4831;4832;4833;4834;4835;4836;4837;4838;5459;5460;5609;5610;5611;5612;5613;5952;5953;5954;6664;6665;6666;6667;6668;7743;8571;8572;9365;9366;…	159;580;747;1957;1976;2364;2365;2444;2445;2447;2562;2610;2619;2631;2636;2706;3591;4404;4505;4608;4609;4616;4671;4837;4838;5459;5610;5613;5954;6666;6668;7743;8572;9368;9372;10227;10848;12100;12107;12998;13000;13079;13082;13334;13339	172	475	-1;-1;-1;-1;-1
P56480	P56480	18	18	18	ATP synthase subunit beta, mitochondrial	Atp5b	sp|P56480|ATPB_MOUSE ATP synthase subunit beta, mitochondrial OS=Mus musculus OX=10090 GN=Atp5f1b PE=1 SV=2	1	18	18	18	12	17	12	17	12	17	46.5	46.5	46.5	56.3	529	529	0	233.13	33.5	45.7	3.5219e+09	684130000	2837700000	29	68362000	11625000	56738000	16	26	42	AHGGYSVFAGVGER;AIAELGIYPAVDPLDSTSR;EGNDLYHEMIESGVINLK;FLSQPFQVAEVFTGHMGK;FTQAGSEVSALLGR;IGLFGGAGVGK;IMDPNIVGNEHYDVAR;IMNVIGEPIDER;IMNVIGEPIDERGPIK;IPSAVGYQPTLATDMGTMQER;LVLEVAQHLGESTVR;TIAMDGTEGLVR;TREGNDLYHEMIESGVINLK;TVLIMELINNVAK;VALTGLTVAEYFR;VALVYGQMNEPPGAR;VLDSGAPIKIPVGPETLGR;VVDLLAPYAK		992	222;229;1210;1677;1776;2609;2765;2773;2774;2812;3995;5650;5835;5919;6000;6002;6240;6509	True;True;True;True;True;True;True;True;True;True;True;True;True;True;True;True;True;True	224;231;1264;1744;1745;1846;2690;2853;2854;2864;2865;2866;2906;4110;5864;5865;6056;6146;6147;6232;6234;6235;6479;6755	324;325;326;337;338;339;2100;2898;2899;2900;3066;3067;4479;4480;4744;4745;4746;4747;4764;4765;4766;4827;4828;6782;6783;6784;9752;9753;9754;10080;10081;10247;10248;10249;10250;10402;10406;10407;10786;10787;10788;10789;11228;11229	339;340;341;353;354;355;2453;3344;3345;3346;3545;3546;5143;5144;5443;5444;5445;5446;5447;5471;5472;5473;5544;5545;7676;7677;7678;11025;11026;11027;11396;11397;11398;11585;11586;11587;11588;11589;11757;11762;11763;12171;12172;12173;12174;12670;12671	341;355;2453;3346;3546;5144;5445;5471;5473;5544;7676;11025;11396;11587;11757;11763;12174;12670	213;214;215;216;217;218	113;145;217;272;408;478	-1
P27773;F6Q404	P27773	28;4	28;4	28;4	Protein disulfide-isomerase A3	Pdia3	sp|P27773|PDIA3_MOUSE Protein disulfide-isomerase A3 OS=Mus musculus OX=10090 GN=Pdia3 PE=1 SV=2	2	28	28	28	15	27	15	27	15	27	54.3	54.3	54.3	56.678	505	505;124	0	227.43	33.1	54.3	5.9814e+09	1353200000	4628200000	31	107490000	25707000	81779000	24	41	65	ALEQFLQEYFDGNLKR;DASVVGFFR;DGEEAGAYDGPR;DLFSDGHSEFLK;DLLTAYYDVDYEKNAK;EATNPPIIQEEKPK;ELNDFISYLQR;FAHTNIESLVK;FIQDSIFGLCPHMTEDNK;FIQDSIFGLCPHMTEDNKDLIQGK;FISDKDASVVGFFR;FLDAGHKLNFAVASR;FVMQEEFSR;GFPTIYFSPANK;GFPTIYFSPANKK;IFRDGEEAGAYDGPR;KFIQDSIFGLCPHMTEDNKDLIQGK;LAPEYEAAATR;LNFAVASR;LSKDPNIVIAK;MDATANDVPSPYEVK;QAGPASVPLRTEEEFK;QAGPASVPLRTEEEFKK;RLAPEYEAAATR;SEPIPESNEGPVK;TADGIVSHLK;TADGIVSHLKK;TF…		898	321;810;858;940;957;1132;1319;1512;1607;1608;1610;1632;1791;1917;1918;2580;3018;3229;3730;3876;4088;4594;4595;4880;5049;5508;5509;5603	True;True;True;True;True;True;True;True;True;True;True;True;True;True;True;True;True;True;True;True;True;True;True;True;True;True;True;True	327;837;886;975;992;1184;1376;1575;1671;1672;1674;1696;1861;1989;1990;2661;3116;3332;3844;3990;4207;4208;4777;4778;5071;5247;5715;5716;5815	495;1359;1444;1445;1578;1579;1580;1581;1582;1583;1605;1606;1972;1973;1974;1975;2288;2289;2595;2596;2597;2773;2774;2776;2777;2778;2779;2780;2781;2813;3087;3088;3290;3291;3292;3293;4429;4430;4431;4432;4433;5161;5508;5509;6355;6571;6941;6942;6943;7898;7899;7900;8368;8658;9500;9501;9502;9503;9670	522;1587;1685;1686;1687;1688;1833;1834;1835;1836;1837;1838;1860;1861;2308;2309;2310;2311;2655;2656;2996;2997;2998;2999;3000;3200;3201;3203;3204;3205;3206;3207;3208;3209;3210;3243;3567;3568;3792;3793;3794;3795;3796;3797;3798;3799;5091;5092;5093;5094;5095;5909;6278;6279;7220;7446;7850;7851;7852;7853;8924;8925;8926;9458;9793;10747;10748;10749;10750;10751;10934	522;1587;1687;1835;1861;2310;2656;2998;3200;3201;3207;3243;3567;3797;3798;5093;5909;6279;7220;7446;7850;8924;8926;9458;9793;10747;10749;10934	200	434	-1;-1
P63017;Q504P4;D3Z5E2	P63017;Q504P4	30;29;9	19;18;7	19;18;7	Heat shock cognate 71 kDa protein	Hspa8	sp|P63017|HSP7C_MOUSE Heat shock cognate 71 kDa protein OS=Mus musculus OX=10090 GN=Hspa8 PE=1 SV=1;tr|Q504P4|Q504P4_MOUSE Heat shock cognate 71 kDa protein OS=Mus musculus OX=10090 GN=Hspa8 PE=1 SV=1	3	30	19	19	24	28	14	18	14	18	46.7	32.7	32.7	70.87	646	646;627;116	0	215.76	37.2	44.9	3.9386e+09	1163900000	2774800000	33	76985000	25396000	51590000	16	27	43	ARFEELNADLFR;DAGTIAGLNVLR;FDDAVVQSDMK;FEELNADLFR;GPAVGIDLGTTYSCVGVFQHGK;GTLDPVEK;HWPFMVVNDAGRPK;IINEPTAAAIAYGLDK;IINEPTAAAIAYGLDKK;ITITNDK;ITITNDKGR;LDKSQIHDIVLVGGSTR;LLQDFFNGK;LLQDFFNGKELNK;LSKEDIER;MKEIAEAYLGK;MVNHFIAEFK;MVQEAEKYKAEDEK;NQTAEKEEFEHQQK;NQVAMNPTNTVFDAK;NQVAMNPTNTVFDAKR;NSLESYAFNMK;RFDDAVVQSDMK;SFYPEEVSSMVLTK;SQIHDIVLVGGSTR;STAGDTHLGGEDFDNR;TTPSYVAFTDTER;TVTNAVVTVPAYFNDSQR;VEIIANDQ…		1046	500;796;1535;1547;2104;2186;2458;2662;2664;2903;2904;3306;3676;3677;3877;4152;4238;4240;4451;4456;4457;4470;4852;5077;5335;5420;5898;5939;6086;6410	False;True;True;False;True;True;True;False;False;False;False;True;False;False;True;True;True;True;True;True;True;True;True;True;True;False;False;True;False;True	516;821;1598;1610;2178;2262;2538;2539;2743;2745;2998;2999;3411;3789;3790;3991;4283;4390;4392;4622;4628;4629;4630;4631;4644;4645;5043;5275;5534;5623;6124;6170;6324;6653	833;834;1324;1325;1326;2646;2647;2664;2665;3600;3751;3752;4255;4256;4558;4559;4560;4561;4562;4565;4566;4567;4973;4974;4975;5628;5629;5630;6275;6276;6277;6278;6572;7052;7053;7230;7231;7232;7234;7235;7638;7647;7648;7649;7650;7651;7652;7653;7669;7670;8311;8700;8701;8702;8703;9193;9194;9195;9347;9348;9349;9350;10213;10214;10215;10295;10296;10297;10540;10541;11072;11073	987;988;1546;1547;1548;1549;3057;3058;3075;3076;3077;3078;4128;4305;4306;4893;4894;4895;5237;5238;5239;5240;5241;5242;5245;5246;5247;5248;5249;5704;5705;5706;6415;6416;6417;7134;7135;7136;7137;7138;7447;7967;7968;7969;7970;8160;8161;8162;8163;8165;8166;8610;8619;8620;8621;8622;8623;8624;8625;8641;8642;9390;9840;9841;9842;9843;9844;9845;10403;10404;10405;10566;10567;10568;10569;11550;11551;11552;1…	988;1549;3058;3076;4128;4306;4894;5242;5246;5704;5706;6416;7135;7137;7447;7970;8163;8165;8610;8622;8623;8641;9390;9844;10405;10567;11552;11642;11905;12497	232;233;234;235	61;87;93;549	-1;-1;-1
P68373;P68369	P68373;P68369	18;18	18;18	0;0	Tubulin alpha-1C chain;Tubulin alpha-1A chain	Tuba1c;Tuba1a	sp|P68373|TBA1C_MOUSE Tubulin alpha-1C chain OS=Mus musculus OX=10090 GN=Tuba1c PE=1 SV=1;sp|P68369|TBA1A_MOUSE Tubulin alpha-1A chain OS=Mus musculus OX=10090 GN=Tuba1a PE=1 SV=1	2	18	18	0	16	16	16	16	0	0	38.8	38.8	0	49.909	449	449;451	0	215.58	38.3	37	10905000000	2726900000	8.1778e+09	21	329110000	83210000	245900000	24	28	52	AVFVDLEPTVIDEVR;DVNAAIATIK;EDAANNYAR;EIIDLVLDR;GHYTIGK;IHFPLATYAPVISAEK;LDHKFDLMYAK;LDHKFDLMYAKR;LSVDYGKK;NLDIERPTYTNLNR;QLFHPEQLITGK;QLFHPEQLITGKEDAANNYAR;RNLDIERPTYTNLNR;RTIQFVDWCPTGFK;TIGGGDDSFNTFFSETGAGK;TIQFVDWCPTGFK;VGINYQPPTVVPGGDLAK;YMACCLLYR		1063	675;1065;1149;1238;1976;2630;3301;3302;3902;4373;4700;4701;4902;4929;5663;5673;6142;6765	True;True;True;True;True;True;True;True;True;True;True;True;True;True;True;True;True;True	697;1113;1201;1293;2049;2711;3405;3406;3407;4016;4536;4887;4888;5093;5120;5878;5888;6381;7020	1122;1123;1124;1125;1877;1878;2010;2145;2146;3394;3395;4509;4510;4511;4512;5618;5619;5620;5621;6610;7493;7494;7495;7496;8075;8076;8077;8078;8079;8400;8401;8402;8463;9772;9773;9774;9791;9792;10623;10624;10625;10626;11693;11694	1310;1311;1312;1313;1314;2200;2201;2353;2502;2503;3907;3908;5174;5175;5176;5177;5178;5179;5180;5181;5182;5183;5184;5185;5186;5187;6405;6406;6407;6408;7490;8451;8452;8453;8454;9125;9126;9127;9128;9129;9493;9494;9495;9567;11047;11048;11049;11050;11069;11070;11994;11995;11996;11997;11998;13199;13200	1313;2200;2353;2503;3907;5187;6406;6408;7490;8454;9127;9129;9494;9567;11047;11070;11997;13200	48	398	-1;-1
P63038;D3Z2F2;D3Z7J9	P63038	13;3;2	13;3;2	13;3;2	60 kDa heat shock protein, mitochondrial	Hspd1	sp|P63038|CH60_MOUSE 60 kDa heat shock protein, mitochondrial OS=Mus musculus OX=10090 GN=Hspd1 PE=1 SV=1	3	13	13	13	7	11	7	11	7	11	25.8	25.8	25.8	60.955	573	573;202;142	0	195.17	17.6	22.3	597850000	163540000	434310000	33	12053000	3056600	8996800	7	10	17	AAVEEGIVLGGGCALLR;ALKIPAMTIAK;DIGNIISDAMK;GYISPYFINTSK;IGIEIIKR;IPAMTIAK;ISSVQSIVPALEIANAHR;LVQDVANNTNEEAGDGTTTATVLAR;SIDLKDKYK;TLNDELEIIEGMK;VGGTSDVEVNEKK;VGGTSDVEVNEKKDR;VGLQVVAVK		1050	65;346;885;2265;2604;2795;2883;4014;5138;5738;6138;6139;6147	True;True;True;True;True;True;True;True;True;True;True;True;True	65;352;913;2341;2685;2889;2978;4129;5336;5955;6377;6378;6386	99;100;533;1483;3864;3865;4473;4800;4944;4945;6811;6812;6813;8806;9917;10619;10620;10635;10636	102;103;569;1729;4426;4427;5137;5507;5673;5674;7706;7707;7708;9956;11212;11990;11991;12007;12008	102;569;1729;4427;5137;5507;5673;7708;9956;11212;11990;11991;12007			-1;-1;-1
Q8BMS1	Q8BMS1	13	13	13	Trifunctional enzyme subunit alpha, mitochondrial;Long-chain enoyl-CoA hydratase;Long chain 3-hydroxyacyl-CoA dehydrogenase	Hadha	sp|Q8BMS1|ECHA_MOUSE Trifunctional enzyme subunit alpha, mitochondrial OS=Mus musculus OX=10090 GN=Hadha PE=1 SV=1	1	13	13	13	7	13	7	13	7	13	21.6	21.6	21.6	82.669	763	763	0	193.16	11.4	21.6	1084700000	199760000	884890000	38	23868000	4884000	18984000	6	14	20	AGLEQGSDAGYLAESQK;AGLEQGSDAGYLAESQKFGELALTK;DTTVTGLGR;EVESVTPEHCIFASNTSALPINQIAAVSK;FVDLYGAQK;GFYIYQEGSK;KMGLVDQLVEPLGPGIK;LPAKPEVSSDEDVQYR;LTTYAMTVPFVR;MGLVDQLVEPLGPGIK;MQLLEIITTDK;MVGVPAAFDMMLTGR;VIGMHYFSPVDK		1262	202;203;1040;1456;1781;1929;3092;3752;3952;4135;4207;4232;6191	True;True;True;True;True;True;True;True;True;True;True;True;True	204;205;1082;1516;1851;2001;3191;3866;4066;4264;4349;4383;4384;6430	299;300;301;1790;2499;3072;3073;3313;3314;5278;6391;6700;6701;7021;7022;7157;7158;7220;7221;10701;10702;10703	314;315;316;2090;2888;3551;3552;3821;3822;6031;7256;7586;7587;7935;7936;8077;8078;8150;8151;12078;12079;12080	315;316;2090;2888;3551;3821;6031;7256;7587;7936;8078;8151;12080	263	191	-1
G5E924;Q8R081;G3UY38	G5E924;Q8R081;G3UY38	11;9;7	11;9;7	11;9;7	Heterogeneous nuclear ribonucleoprotein L	Hnrnpl	tr|G5E924|G5E924_MOUSE Heterogeneous nuclear ribonucleoprotein L (Fragment) OS=Mus musculus OX=10090 GN=Hnrnpl PE=1 SV=1;sp|Q8R081|HNRPL_MOUSE Heterogeneous nuclear ribonucleoprotein L OS=Mus musculus OX=10090 GN=Hnrnpl PE=1 SV=2;tr|G3UY38|G3UY38_MOUSE Het	3	11	11	11	4	11	4	11	4	11	23.6	23.6	23.6	66.821	615	615;586;456	0	187.21	8.6	23.6	798870000	68248000	730620000	23	18398000	944050	17454000	6	11	17	AITHLNNNFMFGQK;FSTPEQAAK;GFPSVDSR;LCFSTAQHAS;NDQDTWDYTNPNLSGQGDPGSNPNKR;NPNGPYPYTLK;QRQPPLLGDHPAEYGEGR;SDALETLGFLNHYQMK;TPASPVVHIR;VFNVFCLYGNVEK;YYGGGNEGGR		682	265;1758;1916;3275;4280;4435;4762;5007;5798;6113;6847	True;True;True;True;True;True;True;True;True;True;True	269;1828;1988;3379;4435;4606;4951;5201;6018;6352;7105	401;402;403;404;3037;3289;5582;7302;7613;8171;8578;8579;8580;10020;10021;10583;10584;11813	421;422;423;424;3516;3791;6367;8241;8581;9234;9702;9703;9704;9705;11327;11328;11951;11952;13328	424;3516;3791;6367;8241;8581;9234;9704;11327;11952;13328			-1;-1;-1
A6ZI44;P05064;Q9CPQ9;A6ZI46;D3Z510;A0A0U1RPN8;D3YWI1;D3YV98;A0A0U1RPT5	A6ZI44;P05064;Q9CPQ9;A6ZI46;D3Z510;A0A0U1RPN8;D3YWI1;D3YV98;A0A0U1RPT5	15;15;10;10;9;9;9;8;8	15;15;10;10;9;9;9;8;8	9;9;7;7;4;4;4;3;3	Fructose-bisphosphate aldolase;Fructose-bisphosphate aldolase A	Aldoa;Aldoart1	tr|A6ZI44|A6ZI44_MOUSE Fructose-bisphosphate aldolase OS=Mus musculus OX=10090 GN=Aldoa PE=1 SV=1;sp|P05064|ALDOA_MOUSE Fructose-bisphosphate aldolase A OS=Mus musculus OX=10090 GN=Aldoa PE=1 SV=2;tr|Q9CPQ9|Q9CPQ9_MOUSE Fructose-bisphosphate aldolase OS=Mu	9	15	15	9	13	9	13	9	8	5	32.5	32.5	23.7	45.12	418	418;364;364;419;180;190;236;193;209	0	183.35	29.9	25.4	1.6837e+09	602260000	1081400000	24	37353000	14311000	23042000	18	10	28	AAQEEYIKR;ADDGRPFPQVIK;ALANSLACQGK;ALQASALK;ELSDIAHR;FSNEEIAMATVTALR;FSNEEIAMATVTALRR;GILAADESTGSIAK;GILAADESTGSIAKR;IGEHTPSALAIMENANVLAR;KELSDIAHR;LQSIGTENTEENR;LQSIGTENTEENRR;RLQSIGTENTEENRR;YTPSGQSGAAASESLFISNHAY		415	48;88;292;376;1332;1749;1750;1989;1990;2598;3010;3816;3817;4894;6822	True;True;True;True;True;True;True;True;True;True;True;True;True;True;True	49;88;297;383;1389;1819;1820;2062;2063;2679;3107;3930;3931;5085;7080	74;75;76;132;452;575;2308;3013;3014;3015;3016;3017;3413;3414;3415;3416;3417;3418;4460;4461;5147;6483;6484;6485;6486;6487;8389;11778;11779	77;78;79;136;473;625;2679;3481;3482;3483;3484;3485;3486;3926;3927;3928;3929;3930;3931;5122;5123;5124;5891;7350;7351;7352;7353;7354;9479;13292;13293	77;136;473;625;2679;3484;3485;3927;3929;5123;5891;7350;7354;9479;13293			-1;-1;-1;-1;-1;-1;-1;-1;-1
Q8BKC5	Q8BKC5	24	24	24	Importin-5	Ipo5	sp|Q8BKC5|IPO5_MOUSE Importin-5 OS=Mus musculus OX=10090 GN=Ipo5 PE=1 SV=3	1	24	24	24	19	19	19	19	19	19	25	25	25	123.59	1097	1097	0	178.73	20.1	22.2	1274700000	417350000	857340000	55	13695000	4051700	9643300	21	20	41	AKLEEHFKNQELR;ATAAFILANEHNVALFK;FLFDSVSSQNMGLR;FVPYYDLFMPSLK;HIVENAVQK;HLHSIMVLK;ICDIAAELAR;ITFLLQAIR;KQAEETYENIPGR;LCGDTNLNNMQR;LEEHFKNQELR;MLVQCMQDQEHPSIR;QAEETYENIPGR;SLVEIADTVPK;STACQMLVCYAK;TIECISLIGLAVGK;TIECISLIGLAVGKEK;TKENVNATENCISAVGK;VAAAESMPLLLECAR;VIAALLQTMEDQGNQR;VQAHAAAALINFTEDCPK;VSDILHSIFSSYK;VSDILHSIFSSYKEK;YAACNAVGQMATDFAPGFQK		1256	280;606;1651;1793;2353;2365;2500;2901;3112;3276;3329;4172;4591;5268;5419;5655;5656;5693;5966;6179;6388;6419;6420;6607	True;True;True;True;True;True;True;True;True;True;True;True;True;True;True;True;True;True;True;True;True;True;True;True	285;628;1717;1863;2429;2441;2581;2996;3213;3380;3436;4308;4774;5466;5622;5870;5871;5908;6197;6418;6631;6662;6663;6859	434;1014;1015;2856;2857;3090;4015;4016;4034;4313;4970;4971;5315;5316;5583;5584;5680;5681;5682;5683;7090;7091;7894;9066;9345;9346;9760;9761;9762;9828;10344;10345;10346;10347;10681;10682;10683;11036;11085;11086;11087;11436;11437	455;1191;1192;3297;3298;3570;4605;4606;4625;4961;5700;5701;6072;6073;6368;6369;6477;6478;6479;6480;8009;8010;8920;10261;10563;10564;10565;11034;11035;11036;11109;11693;11694;11695;11696;12056;12057;12058;12453;12511;12512;12513;12912;12913	455;1191;3297;3570;4606;4625;4961;5701;6073;6369;6477;8010;8920;10261;10564;11035;11036;11109;11694;12057;12453;12512;12513;12913			-1
Q3U9N4;P28798;H3BJE0;H3BJ90	Q3U9N4;P28798;H3BJE0	5;5;4;2	5;5;4;2	5;5;4;2	Granulins;Acrogranin;Granulin-1;Granulin-2;Granulin-3;Granulin-4;Granulin-5;Granulin-6;Granulin-7	Grn	tr|Q3U9N4|Q3U9N4_MOUSE Progranulin OS=Mus musculus OX=10090 GN=Grn PE=1 SV=1;sp|P28798|GRN_MOUSE Progranulin OS=Mus musculus OX=10090 GN=Grn PE=1 SV=2;tr|H3BJE0|H3BJE0_MOUSE Progranulin (Fragment) OS=Mus musculus OX=10090 GN=Grn PE=1 SV=1	4	5	5	5	2	5	2	5	2	5	10.8	10.8	10.8	65.018	602	602;589;247;335	0	173.26	4.2	10.8	1.6179e+09	510740000	1107200000	22	11746000	2344400	9401300	3	7	10	GSWACCQLPHAVCCEDR;HCCPGGFHCSAR;LNTGAWGCCPFAK;QHCCPAGYTCNVK;SDTPCDDFTR		905	2173;2284;3745;4661;5020	True;True;True;True;True	2249;2360;3859;4847;5216	3729;3730;3895;3896;3897;3898;6382;8001;8002;8003;8004;8609	4281;4282;4460;4461;4462;4463;7247;9040;9041;9042;9043;9741	4282;4460;7247;9041;9741			-1;-1;-1;-1
E9Q133;P80318;Q3U0I3;F6Q609;F6ZVG8	E9Q133;P80318;Q3U0I3;F6Q609	22;22;19;11;2	22;22;19;11;2	22;22;19;11;2	T-complex protein 1 subunit gamma	Cct3	tr|E9Q133|E9Q133_MOUSE T-complex protein 1 subunit gamma OS=Mus musculus OX=10090 GN=Cct3 PE=1 SV=1;sp|P80318|TCPG_MOUSE T-complex protein 1 subunit gamma OS=Mus musculus OX=10090 GN=Cct3 PE=1 SV=1;tr|Q3U0I3|Q3U0I3_MOUSE T-complex protein 1 subunit gamma O	5	22	22	22	11	21	11	21	11	21	47.9	47.9	47.9	56.526	507	507;545;521;306;85	0	173.23	30.8	46.5	2358900000	344070000	2.0148e+09	30	47976000	6631000	41345000	12	20	32	ACTILLR;EILSEVER;EMMLSIINSSITTK;GISDLAQHYLMR;IDDIVSGHK;IDDIVSGHKK;ISTPVDVNNR;IVLLDSSLEYK;IVSRPEELREDDVGTGAGLLEIK;KGESQTDIEITR;KGESQTDIEITREEDFTR;KVQSGNINAAK;MALDDMISTLK;MALDDMISTLKK;MMGHRPVLVLSQNTK;NLQDAMQVCR;NVLLDPQLVPGGGASEMAVAHALTEK;SMIEISR;TAVETAVLLLR;TLIQNCGASTIR;TVQFEENGRK;VEKIPGGIIEDSCVLR		596	83;1242;1352;1997;2512;2513;2884;2941;2953;3031;3032;3157;4078;4079;4176;4396;4522;5283;5537;5729;5931;6088	True;True;True;True;True;True;True;True;True;True;True;True;True;True;True;True;True;True;True;True;True;True	83;1297;1409;2070;2071;2593;2594;2979;3036;3048;3129;3130;3260;4195;4196;4197;4312;4560;4561;4704;5481;5745;5945;6160;6326	122;2152;2336;2337;3427;3428;3429;3430;3431;3432;4330;4331;4946;5041;5042;5057;5058;5059;5182;5183;5184;5398;5399;6918;6919;6920;6921;7095;7532;7533;7534;7786;7787;9091;9548;9549;9898;9899;10274;10543	125;2510;2707;2708;3941;3942;3943;3944;3945;3946;4979;4980;5675;5773;5774;5789;5790;5791;5930;5931;5932;6161;6162;7825;7826;7827;7828;8014;8494;8495;8496;8789;8790;8791;10288;10803;10804;11184;11185;11614;11907	125;2510;2707;3944;4979;4980;5675;5774;5791;5930;5932;6162;7825;7828;8014;8495;8791;10288;10803;11185;11614;11907	144;145;146	90;267;357	-1;-1;-1;-1;-1
P10126;D3YZ68;D3Z3I8;P62631	P10126;D3YZ68;D3Z3I8;P62631	16;11;10;8	16;11;10;8	16;11;10;8	Elongation factor 1-alpha 1;Elongation factor 1-alpha 2	Eef1a1;Eef1a2	sp|P10126|EF1A1_MOUSE Elongation factor 1-alpha 1 OS=Mus musculus OX=10090 GN=Eef1a1 PE=1 SV=3;tr|D3YZ68|D3YZ68_MOUSE Elongation factor 1-alpha 1 (Fragment) OS=Mus musculus OX=10090 GN=Eef1a1 PE=1 SV=1;tr|D3Z3I8|D3Z3I8_MOUSE Elongation factor 1-alpha 1 (Fr	4	16	16	16	12	13	12	13	12	13	44.2	44.2	44.2	50.113	462	462;249;186;463	0	171.25	30.1	41.1	6.8082e+09	2.0913e+09	4716800000	21	235020000	73491000	161530000	11	18	29	DGSASGTTLLEALDCILPPTRPTDKPLR;EHALLAYTLGVK;IGGIGTVPVGR;LPLQDVYK;MDSTEPPYSQK;QLIVGVNK;QLIVGVNKMDSTEPPYSQK;QTVAVGVIK;RYEEIVK;SGDAAIVDMVPGKPMCVESFSDYPPLGR;STTTGHLIYK;THINIVVIGHVDSGK;TIEKFEKEAAEMGK;VETGVLKPGMVVTFAPVNVTTEVK;YEEIVKEVSTYIK;YYVTIIDAPGHR		824	866;1220;2601;3771;4099;4702;4703;4795;4949;5086;5453;5638;5661;6093;6641;6854	True;True;True;True;True;True;True;True;True;True;True;True;True;True;True;True	894;1274;2682;3885;4222;4223;4889;4890;4984;5140;5284;5657;5852;5876;6331;6332;6893;7113	1455;2118;2119;4469;4470;6414;6415;6963;6964;6965;6966;8080;8081;8225;8493;8715;9400;9401;9724;9725;9726;9769;9770;10548;10549;10550;10551;11495;11825;11826;11827;11828	1698;1699;2472;2473;5132;5133;5134;7279;7280;7874;7875;7876;7877;9130;9131;9297;9600;9857;9858;10627;10628;10989;10990;10991;11044;11045;11912;11913;11914;11915;11916;12974;13341;13342;13343;13344	1698;2473;5134;7279;7875;9130;9131;9297;9600;9857;10627;10990;11044;11912;12974;13342	175;176	155;276	-1;-1;-1;-1
Q9DB77;A0A140LI98	Q9DB77	10;2	10;2	10;2	Cytochrome b-c1 complex subunit 2, mitochondrial	Uqcrc2	sp|Q9DB77|QCR2_MOUSE Cytochrome b-c1 complex subunit 2, mitochondrial OS=Mus musculus OX=10090 GN=Uqcrc2 PE=1 SV=1	2	10	10	10	8	9	8	9	8	9	30.7	30.7	30.7	48.234	453	453;145	0	163.56	23.8	28.5	843180000	174660000	668520000	19	23515000	5157600	18357000	8	10	18	AVAFQNSQTR;AVAQGNLSSADVQAAK;GNNTTSLLSQSVAK;IIENLHDVAYK;ITSEELHYFVQNHFTSAR;MALVGLGVSHSVLK;NALANPLYCPDYR;QVAEQFLNMR;TSAAPGGVPLQPQDLEFTK;YEDSNNLGTSHLLR		1475	650;656;2093;2648;2917;4081;4252;4801;5840;6639	True;True;True;True;True;True;True;True;True;True	672;678;2167;2729;3012;4199;4406;4990;6061;6891	1083;1084;1092;1093;3584;3585;4537;4538;4539;4998;6924;6925;6926;6927;7256;8234;10090;10091;11491;11492;11493	1266;1267;1275;1276;4112;4113;5215;5216;5217;5729;7832;7833;7834;7835;8189;9306;11408;11409;12970;12971;12972	1266;1275;4113;5217;5729;7832;8189;9306;11409;12972			-1;-1
P17182;Q6PHC1;B0QZL1;B1ARR7;B1ARR6;A0A0N4SUI6;A0A0N4SUX5;D3Z6E4;D3Z2S4;D3YVD3;P17183;P21550;J3QPZ9;Q5SX59;Q5SX60;Q5SX61;A0A0N4SUW8	P17182;Q6PHC1	19;14;9;7;3;2;2;2;2;2;2;2;1;1;1;1;1	19;14;9;7;3;2;2;2;2;2;2;2;1;1;1;1;1	19;14;9;7;3;2;2;2;2;2;2;2;1;1;1;1;1	Alpha-enolase	Eno1	sp|P17182|ENOA_MOUSE Alpha-enolase OS=Mus musculus OX=10090 GN=Eno1 PE=1 SV=3;tr|Q6PHC1|Q6PHC1_MOUSE 2-phospho-D-glycerate hydro-lyase OS=Mus musculus OX=10090 GN=Eno1 PE=1 SV=1	17	19	19	19	10	17	10	17	10	17	52.3	52.3	52.3	47.14	434	434;366;221;119;67;58;391;315;162;121;434;434;190;196;80;70;37	0	162.25	27.9	47.9	2412700000	877460000	1.5352e+09	22	72412000	25893000	46519000	10	15	25	AAVPSGASTGIYEALELR;AAVPSGASTGIYEALELRDNDKTR;DATNVGDEGGFAPNILENK;DATNVGDEGGFAPNILENKEALELLK;GNPTVEVDLYTAK;GVSQAVEHINK;HIADLAGNPEVILPVPAFNVINGGSHAGNK;IEEELGSK;IGAEVYHNLK;KVNVVEQEKIDK;LAMQEFMILPVGASSFR;LAQSNGWGVMVSHR;LMIEMDGTENK;SCNCLLLK;SGKYDLDFK;SGKYDLDFKSPDDPSR;VNQIGSVTESLQACK;VNVVEQEK;YITPDQLADLYK		861	69;70;811;812;2095;2243;2347;2540;2591;3154;3226;3240;3720;4995;5101;5102;6357;6361;6713	True;True;True;True;True;True;True;True;True;True;True;True;True;True;True;True;True;True;True	69;70;838;839;2169;2319;2423;2621;2672;3257;3329;3343;3834;5188;5299;5300;6599;6603;6968	104;105;106;1360;1361;1362;3587;3830;3831;4003;4367;4368;4451;4452;4453;5393;5503;5504;5522;6337;6338;8560;8742;8743;8744;10981;10982;10989;11613;11614	107;108;109;1588;1589;1590;1591;4115;4388;4389;4585;5017;5018;5113;5114;5115;6155;6273;6274;6292;7199;7200;9684;9888;9889;9890;12385;12386;12395;13110;13111	107;109;1590;1591;4115;4388;4585;5018;5115;6155;6274;6292;7199;9684;9889;9890;12386;12395;13111			-1;-1;-1;-1;-1;-1;-1;-1;-1;-1;-1;-1;-1;-1;-1;-1;-1
Q9JMB7;A0A0G2JEK6	Q9JMB7;A0A0G2JEK6	25;14	25;14	25;14	Piwi-like protein 1	Piwil1	sp|Q9JMB7|PIWL1_MOUSE Piwi-like protein 1 OS=Mus musculus OX=10090 GN=Piwil1 PE=1 SV=1;tr|A0A0G2JEK6|A0A0G2JEK6_MOUSE Piwi-like protein 1 (Fragment) OS=Mus musculus OX=10090 GN=Piwil1 PE=1 SV=1	2	25	25	25	12	25	12	25	12	25	35.6	35.6	35.6	98.573	862	862;493	0	160.14	19.3	35.6	2.1109e+09	317580000	1.7933e+09	55	12607000	1335400	11271000	13	28	41	AWSGCNEYMPSR;CHAFDGTILFLPK;DFHDLGVNTR;ELIGLIVLTK;FFAQSGGR;GMVVGATSK;KADGSEVSFLEYYR;KQYNQEITDLKQPVLVSQPK;LAFLVGQSIHR;LAMIVGIDCYHDTTAGR;LCHVYYNWPGVIR;LIDYIHKDDNVQR;LSTNHFR;NYEAANSLIQNLFK;NYYNPSDPIDIPNHR;QYNQEITDLKQPVLVSQPK;SALLFQHEDLIGR;SGSVSPTHYNVIYDSSGLKPDHIQR;SIAGFVASINEGMTR;TFDYNPQFADWSK;TLVNYEVPQFLDCLK;TYRVDDIDWDQNPK;VDDIDWDQNPK;VTPAMGIQMK;YLCTDCPTPSQCVVAR		1519	721;753;843;1300;1554;2082;2981;3130;3204;3225;3277;3488;3900;4538;4554;4829;4976;5117;5136;5590;5760;5960;6048;6484;6733	True;True;True;True;True;True;True;True;True;True;True;True;True;True;True;True;True;True;True;True;True;True;True;True;True	745;778;871;1357;1618;2156;3076;3231;3307;3328;3381;3598;4014;4720;4736;5020;5168;5315;5334;5801;5978;6191;6285;6730;6988	1200;1244;1245;1421;1422;2257;2682;2683;3570;5098;5099;5100;5344;5471;5502;5585;5949;5950;6608;7812;7813;7834;7835;8279;8530;8531;8763;8764;8765;8802;8803;8804;9641;9963;10335;10481;11189;11190;11646;11647	1393;1438;1439;1440;1660;1661;2624;3096;3097;4097;5836;5837;5838;6104;6237;6271;6272;6370;6769;6770;6771;7488;8821;8822;8845;8846;9352;9641;9642;9910;9911;9912;9952;9953;9954;10901;11263;11684;11841;12628;12629;12630;13146;13147	1393;1439;1661;2624;3096;4097;5837;6104;6237;6271;6370;6769;7488;8822;8845;9352;9642;9910;9953;10901;11263;11684;11841;12630;13147			-1;-1
O70250	O70250	13	13	9	Phosphoglycerate mutase 2	Pgam2	sp|O70250|PGAM2_MOUSE Phosphoglycerate mutase 2 OS=Mus musculus OX=10090 GN=Pgam2 PE=1 SV=3	1	13	13	9	10	12	10	12	6	9	44.3	44.3	29.6	28.827	253	253	0	156.73	35.2	41.9	3.2745e+09	937770000	2336700000	14	138110000	35230000	102880000	13	12	25	ALPFWNEEIAPK;AMEAVAAQGK;FLGDEETVR;FLGDEETVRK;HGESLWNQENR;HNYYTSISK;HYGGLTGLNK;HYGGLTGLNKAETAAK;SFDTPPPPMDEK;SFDTPPPPMDEKHNYYTSISK;VLIAAHGNSLR;YAGLKPEELPTCESLK;YAGLKPEELPTCESLKDTIAR		740	370;409;1652;1653;2322;2395;2459;2460;5061;5062;6263;6615;6616	True;True;True;True;True;True;True;True;True;True;True;True;True	377;417;1718;1719;2398;2471;2540;2541;5259;5260;6502;6867;6868	565;626;627;2858;2859;2860;3951;3952;4094;4095;4257;4258;4259;4260;8677;8678;8679;8680;8681;10819;10820;10821;10822;11447;11448;11449;11450	609;685;686;3299;3300;3301;4517;4518;4519;4692;4693;4694;4896;4897;4898;4899;9815;9816;9817;9818;9819;12204;12205;12206;12207;12924;12925;12926;12927	609;685;3299;3300;4518;4694;4896;4899;9817;9819;12207;12925;12926			-1
G3UX26;Q60930;D3YZT5;A0A286YCR8;D3YUN8	G3UX26;Q60930;D3YZT5;A0A286YCR8	7;7;4;4;1	7;7;4;4;1	7;7;4;4;1	Voltage-dependent anion-selective channel protein 2	Vdac2	tr|G3UX26|G3UX26_MOUSE Outer mitochondrial membrane protein porin 2 OS=Mus musculus OX=10090 GN=Vdac2 PE=1 SV=1;sp|Q60930|VDAC2_MOUSE Voltage-dependent anion-selective channel protein 2 OS=Mus musculus OX=10090 GN=Vdac2 PE=1 SV=2;tr|D3YZT5|D3YZT5_MOUSE Out	5	7	7	7	5	7	5	7	5	7	30.4	30.4	30.4	30.446	283	283;295;201;246;75	0	154.6	19.8	30.4	1.0004e+09	386900000	613470000	15	38715000	13205000	25509000	5	8	13	LTFDTTFSPNTGK;LTFDTTFSPNTGKK;LTLSALVDGK;SCSGVEFSTSGSSNTDTGK;VNNSSLIGVGYTQTLRPGVK;WCEYGLTFTEK;YQLDPTASISAK		660	3921;3922;3934;5000;6355;6575;6797	True;True;True;True;True;True;True	4035;4036;4048;5193;6597;6827;7055	6648;6649;6650;6651;6670;6671;8568;10978;10979;11389;11744;11745	7531;7532;7533;7534;7554;7555;9692;12382;12383;12860;13255;13256;13257	7532;7534;7555;9692;12382;12860;13256			-1;-1;-1;-1;-1
Q9JKB3	Q9JKB3	10	4	4	Y-box-binding protein 3	Ybx3	sp|Q9JKB3|YBOX3_MOUSE Y-box-binding protein 3 OS=Mus musculus OX=10090 GN=Ybx3 PE=1 SV=2	1	10	4	4	4	9	1	4	1	4	28.8	17.5	17.5	38.813	361	361	0	150.95	14.4	24.1	228550000	11116000	217430000	13	8130000	855090	7274900	1	5	6	AGEAPTENPAPATEQSSAE;DGVPEGTQLQAHR;EDVFVHQTAIK;EDVFVHQTAIKK;GAEAANVTGPDGVPVEGSR;NDTKEDVFVHQTAIK;NDTKEDVFVHQTAIKK;NGYGFINR;SRPLNAVSQDGK;SVGDGETVEFDVVEGEK		1514	184;872;1163;1164;1827;4282;4283;4317;5355;5460	True;True;False;False;True;False;False;False;True;False	185;900;1215;1216;1897;4437;4438;4473;5554;5664	276;1461;1462;2027;2028;2029;2030;2031;3140;3141;7305;7306;7307;7308;7309;7310;7369;7370;9232;9412	286;1705;1706;2371;2372;2373;2374;2375;2376;3625;3626;8244;8245;8246;8247;8248;8249;8312;8313;10443;10641	286;1706;2371;2373;3626;8248;8249;8312;10443;10641			-1
O88569;A0A0N4SUM2	O88569	16;7	16;7	15;6	Heterogeneous nuclear ribonucleoproteins A2/B1	Hnrnpa2b1	sp|O88569|ROA2_MOUSE Heterogeneous nuclear ribonucleoproteins A2/B1 OS=Mus musculus OX=10090 GN=Hnrnpa2b1 PE=1 SV=2	2	16	16	15	6	15	6	15	5	15	47.3	47.3	47.3	37.402	353	353;155	0	149.72	23.8	47.3	1.6437e+09	350510000	1293200000	20	47757000	14366000	33391000	7	20	27	EDTEEHHLR;EESGKPGAHVTVK;EESGKPGAHVTVKK;GFGFVTFDDHDPVDK;GGGGNFGPGPGSNFR;GGNFGFGDSR;IDTIEIITDR;KLFIGGLSFETTEESLR;KLFVGGIKEDTEEHHLR;LFVGGIKEDTEEHHLR;LTDCVVMRDPASK;LTDCVVMRDPASKR;NMGGPYGGGNYGPGGSGGSGGYGGR;QEMQEVQSSR;TLETVPLER;YHTINGHNAEVR		750	1161;1179;1180;1909;1938;1947;2532;3079;3080;3403;3913;3914;4408;4628;5719;6697	True;True;True;True;True;True;True;True;True;True;True;True;True;True;True;True	1213;1232;1233;1981;2010;2019;2613;3178;3179;3511;4027;4028;4574;4812;5935;6951	2025;2054;2055;3281;3328;3329;3346;4355;5260;5261;5801;5802;5803;6626;6627;6628;6629;7556;7557;7558;7951;7952;9883;11577;11578;11579;11580	2369;2403;2404;3782;3837;3838;3857;5005;6012;6013;6611;6612;6613;6614;6615;7506;7507;7508;7509;8519;8520;8521;8981;8982;11169;13060;13061;13062;13063	2369;2403;2404;3782;3838;3857;5005;6012;6013;6612;7507;7508;8519;8982;11169;13062			-1;-1
Q99KI0;A0A2R8W744;A0A2R8VHM8;A0A2R8VJW0	Q99KI0	18;2;1;1	18;2;1;1	18;2;1;1	Aconitate hydratase, mitochondrial	Aco2	sp|Q99KI0|ACON_MOUSE Aconitate hydratase, mitochondrial OS=Mus musculus OX=10090 GN=Aco2 PE=1 SV=1	4	18	18	18	6	15	6	15	6	15	26.9	26.9	26.9	85.462	780	780;194;58;62	0	147.86	10	22.7	715830000	103480000	612350000	38	12931000	1735500	11195000	5	15	20	AKDINQEVYNFLATAGAK;ATIERDGYAQILR;CTTDHISAAGPWLK;DGYAQILR;DINQEVYNFLATAGAK;FKLEAPDADELPR;FNPETDFLTGKDGK;IHPVDKLTIQGLK;LNRPLTLSEK;LQLLEPFDKWDGK;LTGSLSGWTSPK;NAVTQEFGPVPDTAR;NTIVTSYNR;QGLLPLTFADPSDYNK;TDIANLAEEFK;VAMSHFEPSEYIR;VDVSPTSQR;VGLIGSCTNSSYEDMGR		1376	273;625;775;873;897;1628;1699;2636;3741;3800;3924;4267;4491;4656;5550;6005;6076;6145	True;True;True;True;True;True;True;True;True;True;True;True;True;True;True;True;True;True	277;647;800;901;925;1692;1768;2717;3855;3914;4038;4422;4669;4842;5758;6238;6314;6384	415;416;1046;1287;1463;1497;1498;2809;2932;4521;6373;6374;6375;6457;6653;7279;7280;7720;7994;9569;10411;10524;10631;10632	435;436;1228;1504;1707;1743;1744;3239;3382;5198;7238;7239;7240;7323;7536;8217;8218;8708;8709;9031;10824;11767;11887;12003;12004	436;1228;1504;1707;1744;3239;3382;5198;7240;7323;7536;8217;8709;9031;10824;11767;11887;12004	269	34	-1;-1;-1;-1
Q02053	Q02053	15	15	13	Ubiquitin-like modifier-activating enzyme 1	Uba1	sp|Q02053|UBA1_MOUSE Ubiquitin-like modifier-activating enzyme 1 OS=Mus musculus OX=10090 GN=Uba1 PE=1 SV=1	1	15	15	13	12	13	12	13	10	11	20.6	20.6	18.1	117.81	1058	1058	0	146.75	15.2	18	785700000	257350000	528350000	54	9235100	2574500	6660600	14	14	28	AAVASLLQSVQVPEFTPK;AENYDISPADR;ATLPSPDKLPGFK;DNPGVVTCLDEAR;IHVSDQELQSANASVDDSRLEELK;KPLLESGTLGTK;LAGTQPLEVLEAVQR;LDQPMTEIVSR;NEEDATELVGLAQAVNAR;QMNPYIQVTSHQNR;QNSLDEDLIR;QPAENVNQYLTDSK;SLPASLVEPDFVMTDFAK;VVQGHQQLDSYK;YFLVGAGAIGCELLK		1101	61;143;629;994;2638;3104;3208;3315;4292;4720;4732;4733;5253;6535;6664	True;True;True;True;True;True;True;True;True;True;True;True;True;True;True	61;144;651;1030;2719;3204;3311;3420;4447;4907;4920;4921;5451;6782;6917	92;93;94;216;217;1050;1051;1669;1670;4523;5299;5300;5476;5642;5643;7325;7326;7327;7328;8105;8131;8132;8133;9022;11271;11272;11273;11274;11530;11531	95;96;97;224;225;1232;1233;1944;1945;1946;1947;5200;6055;6056;6242;6429;6430;8265;8266;8267;8268;9157;9188;9189;9190;10209;10210;12715;12716;12717;12718;13013;13014	96;224;1233;1946;5200;6056;6242;6429;8265;9157;9188;9190;10210;12718;13014			-1
P45376;D3YVJ7	P45376;D3YVJ7	12;7	12;7	12;7	Aldose reductase	Akr1b1;Akr1b3	sp|P45376|ALDR_MOUSE Aldo-keto reductase family 1 member B1 OS=Mus musculus OX=10090 GN=Akr1b1 PE=1 SV=3;tr|D3YVJ7|D3YVJ7_MOUSE Aldo-keto reductase family 1, member B3 (aldose reductase) (Fragment) OS=Mus musculus OX=10090 GN=Akr1b3 PE=1 SV=1	2	12	12	12	9	11	9	11	9	11	37.3	37.3	37.3	35.732	316	316;176	0	145.43	32	33.9	2617000000	549810000	2.0672e+09	19	117530000	22765000	94762000	10	14	24	ASHLELNNGTK;EVGVALQEK;HIDCAQVYQNEK;HIDCAQVYQNEKEVGVALQEK;LIEYCHSK;LWCTFHDK;MPTLGLGTWK;SPPGQVTEAVK;TIGVSNFNPLQIER;TTAQVLIR;VCALMSCAK;YKPAVNQIECHPYLTQEK		943	553;1461;2348;2349;3491;4042;4201;5318;5665;5879;6032;6718	True;True;True;True;True;True;True;True;True;True;True;True	575;1521;2424;2425;3601;4158;4343;5517;5880;6103;6267;6973	921;922;2506;4004;4005;4006;4007;4008;4009;5954;5955;6859;7146;7147;7148;9148;9776;9777;10172;10173;10456;11621;11622	1083;1084;2898;4586;4587;4588;4589;4590;4591;6775;6776;7758;8065;8066;8067;10350;11052;11053;11054;11055;11505;11506;11815;13118;13119	1084;2898;4586;4589;6776;7758;8066;10350;11052;11506;11815;13118			-1;-1
P15105	P15105	2	2	2	Glutamine synthetase	Glul	sp|P15105|GLNA_MOUSE Glutamine synthetase OS=Mus musculus OX=10090 GN=Glul PE=1 SV=6	1	2	2	2	1	2	1	2	1	2	9.9	9.9	9.9	42.119	373	373	0	141.17	4.3	9.9	131720000	12356000	119370000	17	4378300	726810	3651500	1	2	3	RLTGFHETSNINDFSAGVANR;TCLLNETGDEPFQYKN		851	4897;5540	True;True	5088;5748	8392;9553;9554	9482;10808;10809	9482;10809			-1
P17742;A0A1L1SST0	P17742;A0A1L1SST0	8;7	8;7	8;7	Peptidyl-prolyl cis-trans isomerase A;Peptidyl-prolyl cis-trans isomerase A, N-terminally processed	Ppia	sp|P17742|PPIA_MOUSE Peptidyl-prolyl cis-trans isomerase A OS=Mus musculus OX=10090 GN=Ppia PE=1 SV=2;tr|A0A1L1SST0|A0A1L1SST0_MOUSE Peptidyl-prolyl cis-trans isomerase OS=Mus musculus OX=10090 GN=Ppia PE=1 SV=1	2	8	8	8	7	7	7	7	7	7	62.2	62.2	62.2	17.971	164	164;156	0	140.37	54.3	45.7	3.1441e+09	1332100000	1.8119e+09	10	186580000	71161000	115420000	13	9	22	EGMNIVEAMER;FEDENFILK;HTGPGILSMANAGPNTNGSQFFICTAK;IIPGFMCQGGDFTR;KITISDCGQL;SIYGEKFEDENFILK;TEWLDGKHVVFGK;VSFELFADKVPK		864	1209;1544;2430;2669;3062;5160;5584;6423	True;True;True;True;True;True;True;True	1262;1263;1607;2510;2750;2751;3160;5358;5795;6666	2097;2098;2099;2660;2661;4211;4578;4579;4580;4581;5225;5226;8841;8842;8843;8844;9633;11091;11092;11093;11094;11095	2450;2451;2452;3071;3072;4848;5260;5261;5262;5263;5974;5975;9994;9995;9996;9997;10893;12517;12518;12519;12520;12521;12522;12523	2450;3071;4848;5261;5974;9996;10893;12519	192;193	61;136	-1;-1
Q9EPU0;Q6ZQJ5	Q9EPU0	26;1	26;1	26;1	Regulator of nonsense transcripts 1	Upf1	sp|Q9EPU0|RENT1_MOUSE Regulator of nonsense transcripts 1 OS=Mus musculus OX=10090 GN=Upf1 PE=1 SV=2	2	26	26	26	15	21	15	21	15	21	28.3	28.3	28.3	123.97	1124	1124;1062	0	139.11	16.1	23.3	1305000000	415930000	889100000	58	10513000	2618000	7895300	15	22	37	ADSVVVLLCR;AGLSQSLFER;ALVEGPLNNLR;ANEHQGIGFLNDPR;CFLSWLVK;EAIDSPVSFLALHNQIR;EAIIPGSVYDR;EKDFIILSCVR;ESQTQDNITVR;GNTSGSHIVNHLVR;IAFFTLPK;IPSEQEQLR;LKESQTQDNITVR;LLGHEVEDVVIK;LMQGDEICLR;LNVALTR;LQQLKDETGELSSADEKR;LVVLGIRPIR;NVFLLGFIPAK;QGNGPVLVCAPSNIAVDQLTEK;RFTAQGLPDLNHSQVYAVK;TFAVDETSVSGYIYHK;TVLQRPLSLIQGPPGTGK;TVTSATIVYHLAR;YEDAYQYQNIFGPLVK;YGVIIVGNPK		1490	108;206;400;421;747;1112;1114;1262;1406;2098;2470;2813;3546;3613;3722;3747;3809;4034;4516;4657;4855;5586;5923;5940;6635;6690	True;True;True;True;True;True;True;True;True;True;True;True;True;True;True;True;True;True;True;True;True;True;True;True;True;True	109;208;408;431;772;1164;1166;1319;1464;2172;2551;2907;3658;3725;3836;3861;3923;4150;4698;4843;5046;5797;6151;6171;6887;6944	161;305;614;652;653;654;1234;1944;1945;1947;1948;2193;2417;2418;3590;3591;4272;4829;6048;6049;6163;6164;6340;6384;6471;6472;6846;6847;7778;7779;7995;8315;9636;10254;10255;10256;10257;10298;10299;10300;11484;11485;11566	166;320;671;715;716;717;1428;2280;2281;2283;2284;2556;2792;2793;4118;4119;4918;5546;6879;6880;7007;7008;7202;7249;7338;7339;7745;7746;8781;8782;9032;9395;10896;11593;11594;11595;11596;11643;11644;11645;12963;12964;13049	166;320;671;717;1428;2281;2284;2556;2793;4119;4918;5546;6880;7007;7202;7249;7338;7745;8782;9032;9395;10896;11596;11644;12963;13049			-1;-1
P68033;P68134;A0A1D5RM20	P68033;P68134;A0A1D5RM20	15;14;8	5;4;2	0;0;0	Actin, alpha cardiac muscle 1;Actin, alpha skeletal muscle	Actc1;Acta1	sp|P68033|ACTC_MOUSE Actin, alpha cardiac muscle 1 OS=Mus musculus OX=10090 GN=Actc1 PE=1 SV=1;sp|P68134|ACTS_MOUSE Actin, alpha skeletal muscle OS=Mus musculus OX=10090 GN=Acta1 PE=1 SV=1;tr|A0A1D5RM20|A0A1D5RM20_MOUSE Actin, alpha skeletal muscle (Fragme	3	15	5	0	10	15	1	5	0	0	46.4	21	0	42.019	377	377;377;151	0	139.1	25.5	46.4	1365400000	34037000	1331400000	20	17403000	1701800	15701000	1	8	9	AGFAGDDAPR;AVFPSIVGR;AVFPSIVGRPR;DLTDYLMK;DSYVGDEAQSKR;EITALAPSTMK;GYSFVTTAER;HQGVMVGMGQK;IWHHTFYNELR;KDLYANNVLSGGTTMYPGIADR;LDLAGRDLTDYLMK;QEYDEAGPSIVHR;SYELPDGQVITIGNER;VAPEEHPTLLTEAPLNPK;YPIEHGIITNWDDMEK		1060	186;673;674;977;1030;1253;2273;2409;2958;2996;3307;4636;5494;6012;6785	False;False;False;False;False;False;True;False;False;True;False;True;False;True;True	187;695;696;1012;1072;1308;1309;2349;2487;2488;2489;3053;3091;3412;4821;5701;6247;7042;7043	278;1116;1117;1118;1119;1120;1121;1638;1639;1763;1764;1765;2165;2166;2167;2168;3878;3879;4175;4176;4177;4178;5064;5065;5121;5631;5632;7966;9479;9480;9481;9482;10423;10424;10425;11726;11727;11728	288;1302;1303;1304;1305;1306;1307;1308;1309;1900;1901;2055;2056;2057;2523;2524;2525;2526;4443;4444;4807;4808;4809;4810;4811;5796;5797;5798;5862;6418;6419;8997;10719;10720;10721;10722;10723;10724;10725;10726;11780;11781;11782;13234;13235;13236	288;1302;1306;1901;2056;2525;4443;4810;5798;5862;6419;8997;10725;11780;13236	222;223;224;230	46;49;84;327	-1;-1;-1
P53994;Q3TEG7;P59279;G3UXQ7;G3V022;A0A1D5RMH1;S4R232	P53994;Q3TEG7;P59279	12;6;6;2;2;1;1	12;6;6;2;2;1;1	12;6;6;2;2;1;1	Ras-related protein Rab-2A;Ras-related protein Rab-2B	Rab2a;Rab2b	sp|P53994|RAB2A_MOUSE Ras-related protein Rab-2A OS=Mus musculus OX=10090 GN=Rab2a PE=1 SV=1;tr|Q3TEG7|Q3TEG7_MOUSE Ras-related protein Rab-2B OS=Mus musculus OX=10090 GN=Rab2b PE=1 SV=1;sp|P59279|RAB2B_MOUSE Ras-related protein Rab-2B OS=Mus musculus OX=1	7	12	12	12	7	10	7	10	7	10	65.6	65.6	65.6	23.547	212	212;193;216;62;71;96;103	0	130.07	34.4	57.1	744180000	233100000	511080000	14	36785000	12815000	23970000	8	11	19	AYAYLFK;DTFNHLTTWLEDAR;EHGLIFMETSAK;EVKKEEGEAFAR;GAAGALLVYDITR;GAAGALLVYDITRR;IQEGVFDINNEANGIK;LQIWDTAGQESFR;QHSNSNMVIMLIGNK;SCLLLQFTDKR;TASNVEEAFINTAK;YIIIGDTGVGK		981	726;1032;1222;1466;1816;1817;2822;3796;4665;4994;5528;6710	True;True;True;True;True;True;True;True;True;True;True;True	750;1074;1276;1526;1886;1887;2916;3910;4851;5187;5736;6965	1206;1778;2121;2122;2514;3124;3125;3126;3127;4840;4841;6452;8008;8558;8559;9531;9532;11603	1399;2076;2476;2477;2908;3606;3607;3608;3609;3610;5559;5560;7318;9047;9682;9683;10779;10780;10781;13087;13088	1399;2076;2477;2908;3606;3608;5559;7318;9047;9682;10781;13087			-1;-1;-1;-1;-1;-1;-1
P09041	P09041	19	19	13	Phosphoglycerate kinase 2	Pgk2	sp|P09041|PGK2_MOUSE Phosphoglycerate kinase 2 OS=Mus musculus OX=10090 GN=Pgk2 PE=1 SV=4	1	19	19	13	10	17	10	17	6	11	47.5	47.5	37.4	44.852	417	417	0	122.28	28.8	46	2.1405e+09	474860000	1.6656e+09	26	33984000	3134000	30850000	9	21	30	AHSSTVGVNLPQK;ALEKPERPFLAILGGAK;FHVEEEGK;FHVEEEGKGK;ILPGVEALSNM;INAQIVAQAK;ISADPAKVEAFQASLSK;IVFPVDFVTGDK;IVFPVDFVTGDKFDENAK;KISADPAKVEAFQASLSK;LGDVYVNDAFGTAHR;LTLDKVDLK;NNQITNNQR;SLLNKDVIFLK;VDFNVPMK;VEAFQASLSK;VGQATIESGIPSGWMGLDCGPESIK;VSHVSTGGGASLELLEGK;WGTEDKVSHVSTGGGASLELLEGK		816	227;317;1591;1592;2746;2779;2850;2932;2933;3060;3414;3926;4424;5234;6052;6081;6152;6428;6584	True;True;True;True;True;True;True;True;True;True;True;True;True;True;True;True;True;True;True	229;323;1655;1656;2833;2834;2872;2945;3027;3028;3158;3522;4040;4595;5432;6289;6319;6391;6671;6836	333;334;335;490;2749;2750;2751;4717;4718;4775;4891;4892;4893;5030;5031;5222;5223;5817;5818;5819;6655;6656;7598;7599;8978;8979;10487;10533;10642;11101;11102;11405	349;350;351;517;3175;3176;3177;5414;5415;5482;5614;5615;5616;5762;5763;5971;5972;6630;6631;6632;7538;7539;8566;8567;10154;10155;11847;11897;12015;12529;12530;12531;12877	350;517;3175;3176;5415;5482;5616;5762;5763;5971;6632;7539;8566;10154;11847;11897;12015;12531;12877	174	417	-1
P47738;A0A0G2JEU1;A0A0G2JFQ0;A0A0G2JF60;D3YYF3;G3UWP3	P47738;A0A0G2JEU1	18;17;8;6;4;2	16;15;8;6;4;0	16;15;8;6;4;0	Aldehyde dehydrogenase, mitochondrial	Aldh2	sp|P47738|ALDH2_MOUSE Aldehyde dehydrogenase, mitochondrial OS=Mus musculus OX=10090 GN=Aldh2 PE=1 SV=1;tr|A0A0G2JEU1|A0A0G2JEU1_MOUSE Aldehyde dehydrogenase, mitochondrial OS=Mus musculus OX=10090 GN=Aldh2 PE=1 SV=1	6	18	16	16	10	15	9	13	9	13	45.3	43.5	43.5	56.537	519	519;471;229;196;185;277	0	120.16	22.9	38.3	1.6813e+09	412030000	1269300000	24	58731000	17168000	41563000	7	15	22	AAFQLGSPWR;EAGFPPGVVNIVPGFGPTAGAAIASHEGVDK;EEIFGPVMQILK;ELGEYGLQAYTEVK;GYFIQPTVFGDVK;KTFPTVNPSTGEVICQVAEGNKEDVDK;LADLIERDR;LGPALATGNVVVMK;RVTLELGGK;TEQGPQVDETQFK;TFVQENVYDEFVER;TIEEVVGR;TIPIDGDFFSYTR;VAEQTPLTALYVANLIK;VTLELGGK;VVGNPFDSR;YGLAAAVFTK;YYAGWADKYHGK		950	17;1109;1172;1289;2261;3140;3181;3448;4947;5579;5608;5659;5672;5986;6468;6519;6678;6845	True;True;True;True;True;True;True;True;False;True;True;True;True;True;False;True;True;True	17;1161;1225;1346;2337;3241;3284;3556;5138;5789;5820;5874;5887;6217;6711;6766;6931;7103	27;1941;2045;2232;2233;3856;3857;5360;5361;5438;5872;8491;9627;9675;9766;9767;9789;9790;10376;10377;10378;11159;11160;11246;11550;11551;11810;11811	29;2277;2393;2597;2598;4416;4417;6120;6121;6203;6690;9598;10887;10939;11041;11042;11067;11068;11729;11730;11731;12594;12595;12690;13033;13034;13325;13326	29;2277;2393;2597;4417;6121;6203;6690;9598;10887;10939;11041;11068;11731;12594;12690;13034;13325			-1;-1;-1;-1;-1;-1
P42932;H3BL49;H3BJB6;H3BLL1;H3BKG2;H3BKR8	P42932;H3BL49;H3BJB6	19;18;10;3;3;2	19;18;10;3;3;2	19;18;10;3;3;2	T-complex protein 1 subunit theta	Cct8	sp|P42932|TCPQ_MOUSE T-complex protein 1 subunit theta OS=Mus musculus OX=10090 GN=Cct8 PE=1 SV=3;tr|H3BL49|H3BL49_MOUSE CCT-theta OS=Mus musculus OX=10090 GN=Cct8 PE=1 SV=1;tr|H3BJB6|H3BJB6_MOUSE T-complex protein 1 subunit theta (Fragment) OS=Mus musculu	6	19	19	19	14	16	14	16	14	16	37.4	37.4	37.4	59.555	548	548;489;239;132;158;71	0	116.07	26.1	33.8	1.666e+09	533160000	1132800000	36	39034000	13049000	25985000	13	17	30	AIAGTGANVIVTGGK;APGFAQMLK;AVDDGVNTFK;DVDEVSSLLR;ELEVQHPAAK;ETEGDVTSVK;FAEAFEAIPR;GSTDNLMDDIER;HFSGLEEAVYR;ILGSGIYSSSVLHGMVFK;KFAEAFEAIPR;LATNAAVTVLR;LFVTNDAATILR;LVPGGGATEIELAK;LYSVHQEGNK;TAEELMNFSK;TAEELMNFSKGEENLMDAQVK;TAYGPNGMNK;VADIALHYANK		940	231;441;662;1046;1285;1422;1507;2172;2311;2728;3014;3262;3409;4006;4068;5510;5511;5539;5977	True;True;True;True;True;True;True;True;True;True;True;True;True;True;True;True;True;True;True	233;451;684;1090;1342;1480;1570;2248;2387;2812;3111;3365;3517;4121;4184;5717;5718;5747;6208	342;343;685;686;1100;1810;1811;2224;2225;2446;2588;2589;3727;3728;3936;4678;4679;5153;5154;5556;5557;5811;6800;6801;6901;9504;9505;9551;9552;10362;10363	358;359;748;749;750;1284;2112;2113;2589;2590;2831;2989;2990;4279;4280;4502;5373;5374;5897;5898;6335;6336;6623;7694;7695;7696;7806;10752;10753;10806;10807;11714;11715	359;750;1284;2113;2590;2831;2989;4279;4502;5373;5898;6336;6623;7694;7806;10752;10753;10807;11715			-1;-1;-1;-1;-1;-1
P08249;A0A0G2JF23;A0A0G2JGY4	P08249;A0A0G2JF23	13;7;4	13;7;4	13;7;4	Malate dehydrogenase, mitochondrial	Mdh2	sp|P08249|MDHM_MOUSE Malate dehydrogenase, mitochondrial OS=Mus musculus OX=10090 GN=Mdh2 PE=1 SV=3;tr|A0A0G2JF23|A0A0G2JF23_MOUSE Malate dehydrogenase (Fragment) OS=Mus musculus OX=10090 GN=Mdh2 PE=1 SV=1	3	13	13	13	10	10	10	10	10	10	50.3	50.3	50.3	35.611	338	338;199;153	0	114.21	40.2	38.5	782260000	258930000	523330000	21	34646000	12151000	22494000	11	10	21	ANTFVAELK;ETECTYFSTPLLLGK;FVFSLVDAMNGK;GCDVVVIPAGVPR;GYLGPEQLPDCLK;HGVYNPNK;IFGVTTLDIVR;IQEAGTEVVK;LTLYDIAHTPGVAADLSHIETR;TIIPLISQCTPK;VAVLGASGGIGQPLSLLLK;VDFPQDQLATLTGR;VNVPVIGGHAGK		814	433;1421;1785;1852;2268;2341;2563;2820;3935;5667;6029;6053;6360	True;True;True;True;True;True;True;True;True;True;True;True;True	443;1479;1855;1923;2344;2417;2644;2914;4049;5882;6264;6290;6602	673;2445;3078;3183;3872;3995;3996;4401;4402;4837;4838;6672;6673;6674;9779;9780;10451;10452;10488;10489;10490;10988	736;2830;3557;3673;4436;4577;4578;5062;5063;5556;5557;7556;7557;7558;11057;11058;11810;11811;11848;11849;11850;11851;12394	736;2830;3557;3673;4436;4577;5063;5557;7558;11057;11811;11851;12394			-1;-1;-1
P68254	P68254	9	6	6	14-3-3 protein theta	Ywhaq	sp|P68254|1433T_MOUSE 14-3-3 protein theta OS=Mus musculus OX=10090 GN=Ywhaq PE=1 SV=1	1	9	6	6	7	6	5	4	5	4	39.6	28.6	28.6	27.778	245	245	0	113.43	31.8	31.8	360150000	123080000	237070000	14	13613000	4584000	9028800	5	2	7	AVTEQGAELSNEER;DSTLIMQLLR;EMQPTHPIR;KQTIENSQGAYQEAFDISKK;LAEQAERYDDMATCMK;MEKTELIQK;NLLSVAYK;QTIENSQGAYQEAFDISKK;YLAEVACGDDR		1062	707;1026;1354;3129;3198;4108;4390;4784;6726	True;False;False;True;True;True;False;True;True	731;1064;1065;1411;3230;3301;4234;4554;4973;6981	1176;1177;1720;1721;1722;1723;2339;5343;5463;5464;6981;7522;8208;8209;11634	1369;1370;2001;2002;2003;2004;2710;6103;6229;6230;7893;8481;9278;9279;13132	1370;2003;2710;6103;6230;7893;8481;9279;13132	159	218	-1
Q9CQV8;A2A5N1	Q9CQV8;A2A5N1	7;5	4;4	3;3	14-3-3 protein beta/alpha;14-3-3 protein beta/alpha, N-terminally processed	Ywhab	sp|Q9CQV8|1433B_MOUSE 14-3-3 protein beta/alpha OS=Mus musculus OX=10090 GN=Ywhab PE=1 SV=3;tr|A2A5N1|A2A5N1_MOUSE 14-3-3 protein beta/alpha (Fragment) OS=Mus musculus OX=10090 GN=Ywhab PE=1 SV=1	2	7	4	3	6	6	4	4	3	3	31.7	20.7	14.2	28.086	246	246;159	0	113.15	28.5	28	405080000	148080000	257000000	14	18740000	7388600	11352000	4	4	8	AVTEQGHELSNEER;DSTLIMQLLR;EMQPTHPIR;LAEQAERYDDMAAAMK;NLLSVAYK;TMDKSELVQK;YLSEVASGENK		1407	708;1026;1354;3196;4390;5768;6752	True;False;False;True;False;True;True	732;1064;1065;1411;3299;4554;5986;7007	1178;1179;1180;1181;1720;1721;1722;1723;2339;5459;5460;7522;9974;9975;11672;11673	1371;1372;1373;1374;2001;2002;2003;2004;2710;6225;6226;8481;11275;11276;13178;13179	1374;2003;2710;6226;8481;11276;13179	159	220	-1;-1
P10649;A2AE89;F6WHQ7	P10649;A2AE89;F6WHQ7	17;16;9	14;13;7	12;11;5	Glutathione S-transferase Mu 1	Gstm1	sp|P10649|GSTM1_MOUSE Glutathione S-transferase Mu 1 OS=Mus musculus OX=10090 GN=Gstm1 PE=1 SV=2;tr|A2AE89|A2AE89_MOUSE Glutathione transferase OS=Mus musculus OX=10090 GN=Gstm1 PE=1 SV=2;tr|F6WHQ7|F6WHQ7_MOUSE Glutathione S-transferase Mu 1 (Fragment) OS=	3	17	14	12	12	15	10	12	9	11	65.1	49.5	41.7	25.97	218	218;244;194	0	112.27	50.5	61	4581700000	1256400000	3.3253e+09	16	220530000	65163000	155360000	12	15	27	ADIVENQVMDTR;CLDAFPNLR;IRADIVENQVMDTR;ITQSNAILR;KHHLDGETEEER;KHHLDGETEEERIR;LGLDFPNLPYLIDGSHK;LYSEFLGK;MLLEYTDSSYDEK;MLLEYTDSSYDEKR;MQLIMLCYNPDFEK;PMILGYWNVR;RPWFAGDK;RYTMGDAPDFDR;YIATPIFSK;YTMGDAPDFDR;YTMGDAPDFDRSQWLNEK		828	98;762;2839;2915;3043;3044;3439;4064;4167;4168;4206;4572;4916;4953;6700;6818;6819	True;True;True;False;True;True;False;False;True;True;True;True;True;True;True;True;True	98;99;787;2933;3010;3141;3142;3547;4180;4301;4302;4303;4304;4348;4754;4755;5107;5144;6955;7076;7077	146;147;148;1258;4866;4867;4993;4994;5198;5199;5200;5201;5863;6894;6895;7078;7079;7080;7081;7082;7083;7084;7085;7086;7155;7156;7857;7858;7859;8443;8499;11585;11586;11773;11774	150;151;152;1454;5586;5587;5724;5725;5947;5948;5949;5950;6680;7796;7797;7996;7997;7998;7999;8000;8001;8002;8003;8004;8075;8076;8873;8874;8875;9542;9606;13068;13069;13286;13287	150;1454;5587;5725;5948;5950;6680;7797;7996;8003;8076;8875;9542;9606;13068;13286;13287	177;178;179	3;19;105	-1;-1;-1
P15626;D3YX76;Q8R5I6	P15626;D3YX76	18;14;4	18;14;4	12;8;2	Glutathione S-transferase Mu 2	Gstm2	sp|P15626|GSTM2_MOUSE Glutathione S-transferase Mu 2 OS=Mus musculus OX=10090 GN=Gstm2 PE=1 SV=2;tr|D3YX76|D3YX76_MOUSE Glutathione S-transferase OS=Mus musculus OX=10090 GN=Gstm2 PE=1 SV=1	3	18	18	12	15	15	15	15	10	9	64.7	64.7	43.6	25.716	218	218;184;218	0	110.68	53.7	57.3	6.4371e+09	2.0191e+09	4417900000	16	286960000	104620000	182340000	16	14	30	CLDAFPNLK;CLDAFPNLKDFMGR;FLSKPIFAK;HNLCGETEEER;IQLAMVCYSPDFEK;IQLAMVCYSPDFEKK;IRVDILENQAMDTR;ITQSNAILR;KHNLCGETEEER;KKPEYLEGLPEK;KPEYLEGLPEK;KYTMGDAPDYDR;LGLDFPNLPYLIDGSHK;LLLEYTDTSYEDK;LYSEFLGK;VDILENQAMDTR;YTMGDAPDYDR;YTMGDAPDYDRSQWLSEK		853	759;761;1676;2391;2829;2830;2847;2915;3049;3066;3101;3171;3439;3650;4064;6057;6820;6821	True;True;True;True;True;True;True;True;True;True;True;True;True;True;True;True;True;True	784;786;1743;2467;2923;2924;2942;3010;3147;3164;3201;3274;3547;3763;4180;6295;7078;7079	1252;1253;1256;1257;2895;2896;2897;4079;4080;4851;4852;4853;4885;4993;4994;5208;5209;5210;5211;5236;5237;5238;5294;5295;5421;5863;6240;6894;6895;10501;10502;11775;11776;11777	1448;1449;1452;1453;3339;3340;3341;3342;3343;4675;4676;5570;5571;5572;5608;5724;5725;5957;5958;5959;5960;5987;5988;5989;6050;6051;6184;6680;7098;7796;7797;11864;11865;13288;13289;13290;13291	1449;1453;3342;4676;5570;5572;5608;5725;5960;5987;6050;6184;6680;7098;7797;11865;13290;13291			-1;-1;-1
Q9Z2X1;J3QM80;J3QMT0;J3QNH2;J3QMV8;J3QP45	Q9Z2X1;J3QM80	8;4;3;1;1;1	6;4;3;1;1;1	6;4;3;1;1;1	Heterogeneous nuclear ribonucleoprotein F;Heterogeneous nuclear ribonucleoprotein F, N-terminally processed	Hnrnpf	sp|Q9Z2X1|HNRPF_MOUSE Heterogeneous nuclear ribonucleoprotein F OS=Mus musculus OX=10090 GN=Hnrnpf PE=1 SV=3;tr|J3QM80|J3QM80_MOUSE Heterogeneous nuclear ribonucleoprotein F (Fragment) OS=Mus musculus OX=10090 GN=Hnrnpf PE=1 SV=8	6	8	6	6	3	8	3	6	3	6	29.4	22.9	22.9	45.729	415	415;232;208;14;31;70	0	108.03	10.1	29.4	343630000	35880000	307750000	15	7841700	1751600	6090100	4	6	10	ATENDIYNFFSPLNPVR;DLSYCLSGMYDHR;FMSVQRPGPYDRPGTAR;HSGPNSADSANDGFVR;ITGEAFVQFASQELAEK;MLGPEGGEGYVVK;VHIEIGPDGR;YGDSEFTVQSTTGHCVHMR		1575	620;976;1692;2420;2902;4165;6166;6671	False;True;True;True;True;True;False;True	642;1011;1761;2500;2997;4298;6405;6924	1035;1036;1636;1637;2923;4191;4192;4972;7072;7073;10661;11541	1213;1214;1898;1899;3373;4824;4825;4826;5702;5703;7990;7991;12035;13024	1213;1899;3373;4826;5703;7991;12035;13024			-1;-1;-1;-1;-1;-1
A0A0R4J052;G5E8T9;Q99KB8;E9Q2H8;E9PYA3;D3YWI0;D3YUX8	A0A0R4J052;G5E8T9;Q99KB8;E9Q2H8;E9PYA3;D3YWI0	7;7;7;6;6;4;2	7;7;7;6;6;4;2	7;7;7;6;6;4;2	Hydroxyacylglutathione hydrolase, mitochondrial	Hagh	tr|A0A0R4J052|A0A0R4J052_MOUSE Hydroxyacylglutathione hydrolase, mitochondrial OS=Mus musculus OX=10090 GN=Hagh PE=1 SV=1;tr|G5E8T9|G5E8T9_MOUSE Hydroxyacylglutathione hydrolase, mitochondrial OS=Mus musculus OX=10090 GN=Hagh PE=1 SV=1;sp|Q99KB8|GLO2_MOUSE	7	7	7	7	6	7	6	7	6	7	36.2	36.2	36.2	28.92	260	260;309;309;217;237;167;132	0	106.3	28.8	36.2	722160000	198390000	523770000	12	30034000	9578400	20456000	8	11	19	ALLEVLGR;FYEGTADEMYK;HVEPGNAAIQEK;LTTVLTTHHHWDHAGGNEK;TVQQHAGETDPVTTMR;VTHLSTLQVGSLSVK;VYCGHEYTVNNLK		198	351;1805;2443;3951;5933;6461;6564	True;True;True;True;True;True;True	357;1875;2523;4065;6162;6704;6816	539;540;3106;3107;4230;4231;4232;4233;6699;10276;10277;10278;11150;11151;11372;11373;11374;11375	576;577;3588;3589;4868;4869;4870;4871;7585;11616;11617;11618;11619;12583;12584;12585;12842;12843;12844;12845	577;3589;4870;7585;11619;12583;12845			-1;-1;-1;-1;-1;-1;-1
P01027	P01027	9	9	7	Complement C3;Complement C3 beta chain;C3-beta-c;Complement C3 alpha chain;C3a anaphylatoxin;Acylation stimulating protein;Complement C3b alpha chain;Complement C3c alpha chain fragment 1;Complement C3dg fragment;Complement C3g fragment;Complement C3d fragment;Complement C3f fragment;Complement C3c alpha chain fragment 2	C3	sp|P01027|CO3_MOUSE Complement C3 OS=Mus musculus OX=10090 GN=C3 PE=1 SV=3	1	9	9	7	4	7	4	7	4	5	7	7	5.5	186.48	1663	1663	0	102.17	3.1	5.7	136860000	34385000	102470000	104	666270	140030	526250	5	7	12	ALTQDDGVAK;GYTQQLAFK;IFTVDNNLLPVGK;RQEALELIKK;SGIPIVTSPYQIHFTK;SSVAVPYVIVPLK;TIYTPGSTVLYR;VDVPAADLSDQVPDTDSETR;VYSYYNLEESCTR		761	395;2276;2583;4918;5100;5415;5689;6075;6571	True;True;True;True;True;True;True;True;True	402;2352;2664;5109;5298;5616;5904;6313;6823	603;3886;4438;4439;8445;8739;8740;8741;9337;9824;10523;11384	654;4451;5100;5101;9544;9885;9886;9887;10555;11104;11886;12854	654;4451;5100;9544;9885;10555;11104;11886;12854			-1
P14211	P14211	11	11	11	Calreticulin	Calr	sp|P14211|CALR_MOUSE Calreticulin OS=Mus musculus OX=10090 GN=Calr PE=1 SV=1	1	11	11	11	4	11	4	11	4	11	32.7	32.7	32.7	47.994	416	416	0	102.05	7.5	32.7	1.5312e+09	133830000	1397400000	24	39083000	4277500	34805000	4	11	15	CKDDEFTHLYTLIVRPDNTYEVK;EQFLDGDAWTNR;FVLSSGK;FYGDLEKDKGLQTSQDAR;HEQNIDCGGGYVK;IDNSQVESGSLEDDWDFLPPKK;IKDPDAAKPEDWDER;KVHVIFNYK;LFPSGLDQK;QIDNPDYK;VHVIFNYK		846	756;1375;1790;1808;2302;2523;2691;3151;3395;4669;6178	True;True;True;True;True;True;True;True;True;True;True	781;1433;1860;1878;2378;2604;2774;3254;3503;4855;6417	1248;2377;3085;3086;3112;3924;3925;4344;4617;5388;5389;5789;5790;8014;10679;10680	1443;1444;2752;3565;3566;3594;4490;4491;4994;5303;6150;6151;6599;6600;9053;12054;12055	1443;2752;3566;3594;4491;4994;5303;6150;6600;9053;12054			-1
Q61990;B2M1R7;A0A2R8W6L5;A0A2R8VI12;A0A2R8VI73;A0A2R8VKN0;A0A2R8VI71;A0A2R8VHG2;A0A2R8W6U6;A0A2R8VI25;Q3TT81;A0A2R8VHP9;A0A2R8VJY1;A0A2R8VHZ0;A0A2R8VHN3;A0A2R8VHY9;A0A2R8VKF0;A0A2R8VHL8;A0A2R8VI15;A0A2R8W6H3;A0A2R8VI92;A0A2R8VHI3	Q61990;B2M1R7;A0A2R8W6L5;A0A2R8VI12;A0A2R8VI73;A0A2R8VKN0;A0A2R8VI71;A0A2R8VHG2;A0A2R8W6U6;A0A2R8VI25;Q3TT81;A0A2R8VHP9;A0A2R8VJY1;A0A2R8VHZ0;A0A2R8VHN3;A0A2R8VHY9;A0A2R8VKF0;A0A2R8VHL8	8;8;7;7;7;7;7;7;6;6;6;6;5;5;5;5;5;4;3;3;2;2	8;8;7;7;7;7;7;7;6;6;6;6;5;5;5;5;5;4;3;3;2;2	5;5;4;4;4;4;4;4;4;3;3;3;2;2;2;2;2;2;1;3;2;1	Poly(rC)-binding protein 2	Pcbp2	sp|Q61990|PCBP2_MOUSE Poly(rC)-binding protein 2 OS=Mus musculus OX=10090 GN=Pcbp2 PE=1 SV=1;tr|B2M1R7|B2M1R7_MOUSE Poly(rC)-binding protein 2 OS=Mus musculus OX=10090 GN=Pcbp2 PE=1 SV=1;tr|A0A2R8W6L5|A0A2R8W6L5_MOUSE Poly(rC)-binding protein 2 (Fragment)	22	8	8	5	5	8	5	8	3	5	29.8	29.8	17.4	38.221	362	362;361;224;280;264;253;241;186;265;316;322;335;205;231;168;249;190;225;192;184;181;96	0	101.59	19.6	29.8	824760000	148460000	676310000	17	46441000	7983000	38458000	6	9	15	AITIAGIPQSIIECVK;ESTGAQVQVAGDMLPNSTER;GVTIPYRPKPSSSPVIFAGGQDR;IANPVEGSTDR;IITLAGPTNAIFK;INISEGNCPER;LVVPASQCGSLIGK;PSSSPVIFAGGQDR		434	266;1408;2248;2486;2686;2787;4035;4577	True;True;True;True;True;True;True;True	270;1466;2324;2567;2769;2880;4151;4760	405;406;2420;2421;2422;3837;4294;4295;4606;4607;4787;4788;6848;7869	425;426;2795;2796;2797;4395;4942;4943;5292;5293;5494;5495;7747;8885;8886	426;2795;4395;4943;5292;5495;7747;8886			-1;-1;-1;-1;-1;-1;-1;-1;-1;-1;-1;-1;-1;-1;-1;-1;-1;-1;-1;-1;-1;-1
P80316;E0CZA1	P80316	18;4	18;4	18;4	T-complex protein 1 subunit epsilon	Cct5	sp|P80316|TCPE_MOUSE T-complex protein 1 subunit epsilon OS=Mus musculus OX=10090 GN=Cct5 PE=1 SV=1	2	18	18	18	10	16	10	16	10	16	34.9	34.9	34.9	59.623	541	541;199	0	100.9	19.8	32.9	1350100000	233480000	1116700000	30	25026000	4228900	20797000	10	21	31	AVTIFIR;DVDFELIKVEGK;ESNPALGIDCLHK;FSELTSEK;GSNDMQYQHVIETLIGK;GSNDMQYQHVIETLIGKK;GVIVDKDFSHPQMPK;HKLDVMSVEDYK;IADGYEQAAR;IAILTCPFEPPKPK;IAIQHLDK;KQQISLATQMVR;LGFAGVVQEISFGTTK;LMGLEALK;QQISLATQMVR;SLHDALCVIR;VLVDINNPEPLIQTAK;YEKEKFEEMIK		1079	710;1047;1401;1726;2165;2166;2219;2357;2466;2476;2477;3125;3420;3719;4739;5220;6314;6650	True;True;True;True;True;True;True;True;True;True;True;True;True;True;True;True;True;True	734;1091;1459;1795;2241;2242;2295;2433;2547;2557;2558;3226;3528;3833;4927;5418;6554;6902	1184;1812;1813;2410;2411;2972;2973;3715;3716;3795;3796;3797;3798;4020;4267;4268;4280;4281;4282;4283;5335;5336;5832;6335;6336;8142;8953;8954;8955;10901;10902;11508	1377;2114;2115;2785;2786;3431;3432;4265;4266;4352;4353;4354;4355;4611;4912;4913;4927;4928;4929;4930;6095;6096;6647;7197;7198;9200;10121;10122;10123;10124;12288;12289;12991	1377;2114;2786;3431;4265;4266;4353;4611;4913;4929;4930;6095;6647;7198;9200;10124;12289;12991			-1;-1
P63087;A0A0G2JGC1	P63087;A0A0G2JGC1	9;7	9;7	1;1	Serine/threonine-protein phosphatase PP1-gamma catalytic subunit	Ppp1cc	sp|P63087|PP1G_MOUSE Serine/threonine-protein phosphatase PP1-gamma catalytic subunit OS=Mus musculus OX=10090 GN=Ppp1cc PE=1 SV=1;tr|A0A0G2JGC1|A0A0G2JGC1_MOUSE Serine/threonine-protein phosphatase OS=Mus musculus OX=10090 GN=Ppp1cc PE=1 SV=1	2	9	9	1	7	8	7	8	1	1	25.4	25.4	4.3	36.983	323	323;273	0	100.47	22.9	25.4	378950000	109700000	269250000	16	11655000	2619300	9035600	9	10	19	ADIDKLNIDSIIQR;AHQVVEDGYEFFAK;AHQVVEDGYEFFAKR;GNHECASINR;HDLDLICR;ICGDIHGQYYDLLR;IKYPENFFLLR;NVQLQENEIR;YPENFFLLR		1051	96;225;226;2086;2288;2501;2701;4526;6783	True;True;True;True;True;True;True;True;True	96;227;228;2160;2364;2582;2785;4708;7040	141;142;143;144;330;331;332;3574;3575;3902;4314;4315;4643;4644;7796;7797;11723	145;146;147;148;345;346;347;348;4101;4102;4467;4962;4963;5337;5338;8803;8804;13230;13231	147;345;348;4101;4467;4963;5338;8803;13231			-1;-1
Q9JII6;B1AXW3	Q9JII6;B1AXW3	6;3	6;3	6;3	Alcohol dehydrogenase [NADP(+)]	Akr1a1	sp|Q9JII6|AK1A1_MOUSE Aldo-keto reductase family 1 member A1 OS=Mus musculus OX=10090 GN=Akr1a1 PE=1 SV=3;tr|B1AXW3|B1AXW3_MOUSE Aldo-keto reductase family 1 member A1 (Fragment) OS=Mus musculus OX=10090 GN=Akr1a1 PE=1 SV=8	2	6	6	6	5	4	5	4	5	4	19.7	19.7	19.7	36.586	325	325;203	0	99.781	17.2	12.6	365830000	126500000	239320000	23	15906000	5500200	10405000	5	4	9	ALEVLVAK;GLEVTAYSPLGSSDR;MPLIGLGTWK;SPAQILLR;TASSVLLHTGQK;YIVPMITVDGK		1507	326;2024;4198;5305;5529;6714	True;True;True;True;True;True	332;2098;4340;5504;5737;6969	504;3480;7142;7143;9129;9533;9534;11615;11616	532;3998;8061;8062;10328;10782;10783;10784;13112;13113	532;3998;8062;10328;10784;13113			-1;-1
Q03265;D3Z6F5;D6RJ16	Q03265;D3Z6F5	15;14;2	15;14;2	15;14;2	ATP synthase subunit alpha, mitochondrial;ATP synthase subunit alpha	Atp5a1	sp|Q03265|ATPA_MOUSE ATP synthase subunit alpha, mitochondrial OS=Mus musculus OX=10090 GN=Atp5f1a PE=1 SV=1;tr|D3Z6F5|D3Z6F5_MOUSE ATP synthase subunit alpha OS=Mus musculus OX=10090 GN=Atp5a1 PE=1 SV=1	3	15	15	15	12	13	12	13	12	13	28.8	28.8	28.8	59.752	553	553;503;89	0	97.298	22.4	26.4	2685100000	503950000	2181200000	31	67904000	9419400	58484000	12	18	30	AVDSLVPIGR;EAYPGDVFYLHSR;GIRPAINVGLSVSR;GYLDKLEPSK;HALIIYDDLSK;ILGADTSVDLEETGR;ISVREPMQTGIK;RLTDADAMK;TGTAEMSSILEER;TSIAIDTIINQK;TSIAIDTIINQKR;VGLKAPGIIPR;VLSIGDGIAR;VVDALGNAIDGK;VVDALGNAIDGKGPIGSK		1104	664;1137;1995;2267;2281;2722;2889;4896;5629;5855;5856;6146;6295;6504;6505	True;True;True;True;True;True;True;True;True;True;True;True;True;True;True	686;1189;2068;2343;2357;2806;2984;5087;5841;5842;6076;6077;6385;6534;6750;6751	1104;1105;1982;1983;1984;1985;1986;3424;3425;3868;3869;3870;3871;3892;4671;4952;8391;9708;9709;9710;10110;10111;10112;10633;10634;10869;10870;11220;11221;11222;11223;11224	1288;1289;1290;2319;2320;2321;2322;2323;3938;3939;4430;4431;4432;4433;4434;4435;4457;5366;5682;9481;10973;10974;10975;11430;11431;11432;12005;12006;12255;12256;12660;12661;12662;12663;12664	1290;2320;3938;4435;4457;5366;5682;9481;10974;11430;11432;12005;12256;12661;12662	254	51	-1;-1;-1
P80314;A0A1W2P7B7;A0A1W2P828;A0A1W2P6Q3;A0A1W2P871;A0A1W2P8B6	P80314;A0A1W2P7B7	25;13;5;5;2;1	25;13;5;5;2;1	25;13;5;5;2;1	T-complex protein 1 subunit beta	Cct2	sp|P80314|TCPB_MOUSE T-complex protein 1 subunit beta OS=Mus musculus OX=10090 GN=Cct2 PE=1 SV=4;tr|A0A1W2P7B7|A0A1W2P7B7_MOUSE T-complex protein 1 subunit beta (Fragment) OS=Mus musculus OX=10090 GN=Cct2 PE=1 SV=1	6	25	25	25	12	23	12	23	12	23	52.1	52.1	52.1	57.477	535	535;217;85;181;64;115	0	96.161	28.8	48.4	1.7602e+09	314990000	1445200000	32	30787000	5635800	25151000	12	24	36	AAHSEGHITAGLDMK;AGADEERAETAR;ASLSLAPVNIFK;DAALMVTNDGATILK;EAESLIAK;EALLSSAVDHGSDEAR;EAVAMESFAK;GATQQILDEAER;GSGNLEAIHVIK;HGINCFINR;IHPQTIISGWR;ILIANTGMDTDK;ILIANTGMDTDKIK;ILLSSGR;KIHPQTIISGWR;LALVTGGEIASTFDHPELVK;LAVEAVLR;LGGSLADSYLDEGFLLDKK;LKGSGNLEAIHVIK;LLTHHKDHFTK;LSSFIGAIAIGDLVK;SLHDALCVLAQTVK;SLHDALCVLAQTVKDPR;TVYGGGCSEMLMAHAVTQLANR;VAEIEHAEKEK		1077	24;178;559;783;1102;1122;1134;1846;2154;2325;2634;2731;2732;2740;3057;3224;3265;3429;3551;3691;3893;5221;5222;5943;5981	True;True;True;True;True;True;True;True;True;True;True;True;True;True;True;True;True;True;True;True;True;True;True;True;True	24;179;581;808;1154;1174;1186;1917;2230;2401;2715;2815;2816;2824;3155;3327;3368;3537;3663;3805;4007;5419;5420;6174;6212	35;36;269;931;932;1297;1298;1932;1933;1960;1961;1978;1979;3172;3173;3688;3958;4518;4683;4684;4685;4698;5219;5501;5561;5846;6054;6055;6056;6299;6597;8956;8957;10304;10305;10368;10369	37;38;278;1097;1098;1514;1515;1516;2268;2269;2296;2297;2315;2316;3660;3661;3662;4235;4527;5195;5378;5379;5380;5394;5968;6270;6341;6661;6885;6886;6887;7159;7477;10125;10126;11649;11650;11720;11721	38;278;1097;1516;2268;2297;2316;3661;4235;4527;5195;5378;5379;5394;5968;6270;6341;6661;6886;7159;7477;10125;10126;11650;11720			-1;-1;-1;-1;-1;-1
P62806	P62806	12	12	12	Histone H4	Hist1h4a	sp|P62806|H4_MOUSE Histone H4 OS=Mus musculus OX=10090 GN=H4c1 PE=1 SV=2	1	12	12	12	10	11	10	11	10	11	61.2	61.2	61.2	11.367	103	103	0	95.59	54.4	61.2	11396000000	4493400000	6.9028e+09	6	969590000	287140000	682450000	22	23	45	DAVTYTEHAK;DAVTYTEHAKR;DNIQGITK;DNIQGITKPAIR;ISGLIYEETR;KTVTAMDVVYALK;KTVTAMDVVYALKR;RISGLIYEETR;TLYGFGG;TVTAMDVVYALK;TVTAMDVVYALKR;VFLENVIR		1033	818;819;991;992;2864;3146;3147;4876;5765;5936;5937;6110	True;True;True;True;True;True;True;True;True;True;True;True	845;846;1027;1028;2959;3247;3248;3249;3250;5067;5983;6165;6166;6167;6168;6349	1369;1370;1371;1372;1373;1374;1662;1663;1664;1665;1666;4912;5371;5372;5373;5374;5375;5376;5377;5378;5379;5380;5381;8361;8362;8363;9970;10282;10283;10284;10285;10286;10287;10288;10289;10290;10291;10292;10293;10578;10579	1598;1599;1600;1601;1602;1603;1934;1935;1936;1937;1938;5636;5637;5638;6131;6132;6133;6134;6135;6136;6137;6138;6139;6140;6141;6142;9451;9452;9453;11271;11623;11624;11625;11626;11627;11628;11629;11630;11631;11632;11633;11634;11635;11636;11637;11638;11944;11945;11946;11947	1599;1603;1934;1936;5636;6134;6138;9453;11271;11628;11636;11945	231	85	-1
P60122;D3YW60	P60122	12;5	12;5	12;5	RuvB-like 1	Ruvbl1	sp|P60122|RUVB1_MOUSE RuvB-like 1 OS=Mus musculus OX=10090 GN=Ruvbl1 PE=1 SV=1	2	12	12	12	8	11	8	11	8	11	37.1	37.1	37.1	50.213	456	456;134	0	94.524	24.3	34.6	419750000	82761000	336990000	22	12390000	3088900	9300600	8	12	20	ALESSIAPIVIFASNR;AQTEGINISEEALNHLGEIGTK;AVLLAGPPGTGK;GLGLDESGLAK;GTEDITSPHGIPLDLLDR;ILADQQDKYMK;LDPSIFESLQK;QAASGLVGQENAR;TALALAIAQELGSK;TISHVIIGLK;VPFCPMVGSEVYSTEIK;YSVQLLTPANLLAK		998	324;491;688;2041;2180;2703;3313;4586;5516;5678;6368;6812	True;True;True;True;True;True;True;True;True;True;True;True	330;506;710;2115;2256;2787;3418;4769;5723;5893;6610;7070	499;500;501;502;809;810;1145;3505;3742;4646;5639;5640;7884;7885;9511;9512;9799;9800;10998;11764;11765	527;528;529;530;937;938;1334;4026;4296;5341;6426;6427;8910;8911;10759;10760;11077;11078;12404;13277;13278	530;938;1334;4026;4296;5341;6427;8911;10759;11077;12404;13278			-1;-1
A0A1D5RLD8;A0A0A0MQF6;P16858;S4R257;S4R1W1;S4R1W8	A0A1D5RLD8;A0A0A0MQF6;P16858;S4R257;S4R1W1	12;11;11;10;9;3	12;11;11;10;9;3	12;11;11;10;9;3	Glyceraldehyde-3-phosphate dehydrogenase	Gapdh;Gm3839	tr|A0A1D5RLD8|A0A1D5RLD8_MOUSE Glyceraldehyde-3-phosphate dehydrogenase OS=Mus musculus OX=10090 GN=Gm10358 PE=1 SV=1;tr|A0A0A0MQF6|A0A0A0MQF6_MOUSE Glyceraldehyde-3-phosphate dehydrogenase OS=Mus musculus OX=10090 GN=Gapdh PE=1 SV=1;sp|P16858|G3P_MOUSE Gl	6	12	12	12	9	10	9	10	9	10	41.4	41.4	41.4	35.812	333	333;359;333;280;333;55	0	93.22	39	36.3	1.8309e+09	489860000	1341100000	16	86070000	21855000	64215000	6	11	17	GAAQNIIPASTGAAK;IVSNASCTTNCLAPLAK;LEKPAKYDDIK;LISWYDNEYGYSNR;LVINGKPITIFQER;LVINGKPITIFQERDPTNIK;PITIFQER;VIISAPSADAPMFVMGVNHEK;VIISAPSADAPMFVMGVNHEKYDNSLK;VIPELNGK;VPTPNVSIVDLTCR;VVDLMAYMASKE		269	1822;2950;3341;3517;3992;3993;4569;6197;6198;6208;6385;6510	True;True;True;True;True;True;True;True;True;True;True;True	1892;3045;3448;3627;4107;4108;4751;6436;6437;6447;6628;6756;6757	3133;3134;5053;5054;5705;5990;5991;6777;6778;6779;6780;7854;10715;10716;10735;11032;11033;11230;11231;11232	3616;3617;5785;5786;6503;6815;6816;7671;7672;7673;7674;8870;12093;12094;12114;12449;12450;12672;12673;12674	3616;5785;6503;6816;7671;7673;8870;12093;12094;12114;12449;12674	63	329	-1;-1;-1;-1;-1;-1
Q8CHP8	Q8CHP8	11	11	11	Phosphoglycolate phosphatase	Pgp	sp|Q8CHP8|PGP_MOUSE Glycerol-3-phosphate phosphatase OS=Mus musculus OX=10090 GN=Pgp PE=1 SV=1	1	11	11	11	10	10	10	10	10	10	43.3	43.3	43.3	34.54	321	321	0	90.389	35.8	40.2	2.0566e+09	574750000	1.4818e+09	18	99262000	26700000	72562000	11	14	25	AEAEAGGDEAR;AVEMAAQR;AVVVGFDPHFSYMK;FIAGTGCLVR;FIFDCVSQEYGINPER;GETAVPGAPETLR;LAGVPDPK;LGFITNNSSK;QADIIGKPSR;TILTLTGVSSLEDVK;YLQQPDCLLVGTNMDNRLPLENGR		1294	114;669;718;1596;1600;1888;3211;3422;4588;5670;6749	True;True;True;True;True;True;True;True;True;True;True	115;691;742;1660;1664;1959;3314;3530;4771;5885;7004	172;173;1110;1111;1194;1195;1196;1197;2757;2758;2762;2763;2764;3244;3245;5480;5481;5834;5835;7888;9783;9784;9785;11668	178;179;1295;1296;1387;1388;1389;1390;3183;3184;3188;3189;3190;3191;3744;3745;6246;6247;6248;6649;6650;8914;11061;11062;11063;13174	179;1295;1390;3183;3189;3745;6247;6650;8914;11061;13174			-1
Q08288;D3Z5X8;D3Z7N3;D3Z345;D6RDT2;D3Z009;D3YU83	Q08288	5;2;2;2;1;1;1	5;2;2;2;1;1;1	5;2;2;2;1;1;1	Cell growth-regulating nucleolar protein	Lyar	sp|Q08288|LYAR_MOUSE Cell growth-regulating nucleolar protein OS=Mus musculus OX=10090 GN=Lyar PE=1 SV=2	7	5	5	5	3	5	3	5	3	5	17.8	17.8	17.8	43.735	388	388;131;190;191;40;49;99	0	90.147	9.3	17.8	124590000	15329000	109260000	17	4655800	601080	4054700	3	5	8	ELLQQISAFDNVPR;LENHQENLR;LPEQPEEGEAK;NQEAGHEAAGEEAAEASGPPEK;VFFTCNACGESVK		1111	1315;3345;3762;4444;6105	True;True;True;True;True	1372;3452;3876;4615;6344	2281;2282;5712;5713;6404;7625;10567;10568	2648;2649;6511;6512;7269;8594;11933;11934	2649;6512;7269;8594;11934			-1;-1;-1;-1;-1;-1;-1
Q9D8E6	Q9D8E6	18	18	18	60S ribosomal protein L4	Rpl4	sp|Q9D8E6|RL4_MOUSE 60S ribosomal protein L4 OS=Mus musculus OX=10090 GN=Rpl4 PE=1 SV=3	1	18	18	18	4	18	4	18	4	18	40.3	40.3	40.3	47.153	419	419	0	89.303	12.4	40.3	1.7279e+09	120140000	1.6078e+09	16	54214000	7023100	47191000	2	23	25	ACARPLISVYSEK;ACARPLISVYSEKGESSGK;APIRPDIVNFVHTNLR;GPCIIYNEDNGIIK;IEEVPELPLVVEDK;IEEVPELPLVVEDKVEGYK;IEEVPELPLVVEDKVEGYKK;KLDELYGTWR;KLEAAATALATK;LAPGGHVGR;MMNTDLSR;NIPGITLLNVSK;NVTLPAVFK;PLISVYSEK;RGPCIIYNEDNGIIK;SGQGAFGNMCR;SNYNLPMHK;YAICSALAASALPALVMSK		1458	76;77;445;2105;2544;2545;2546;3070;3074;3230;4180;4344;4533;4571;4863;5109;5301;6617	True;True;True;True;True;True;True;True;True;True;True;True;True;True;True;True;True;True	76;77;455;2179;2625;2626;2627;3169;3173;3333;4316;4507;4715;4753;5054;5307;5500;6869	114;115;693;694;3601;4373;4374;4375;4376;4377;5246;5253;5254;5510;7100;7101;7426;7427;7806;7856;8326;8752;9123;9124;11451;11452	117;118;758;759;4129;5023;5024;5025;5026;5027;5028;5029;5997;6004;6005;6280;8019;8020;8372;8373;8374;8815;8872;9406;9898;10322;10323;12928;12929	117;118;759;4129;5023;5024;5027;5997;6005;6280;8020;8372;8815;8872;9406;9898;10323;12928			-1
Q921I1;F7CJN9;F7BAE9;E9Q2Q7;D3YYR8;E9Q939;D3YY36;CON__Q2HJF0;Q9DBD0	Q921I1	21;6;6;4;4;1;1;1;1	21;6;6;4;4;1;1;1;1	21;6;6;4;4;1;1;1;1	Serotransferrin	Tf	sp|Q921I1|TRFE_MOUSE Serotransferrin OS=Mus musculus OX=10090 GN=Tf PE=1 SV=1	9	21	21	21	8	19	8	19	8	19	33.6	33.6	33.6	76.723	697	697;249;278;171;237;73;622;622;700	0	87.381	12.2	30.3	1097700000	221770000	875900000	41	16847000	2978200	13869000	8	15	23	ASDTSITWNNLK;AVSSFFSGSCVPCADPVAFPK;CFVKLPEGTTPEK;DFASCHLAQAPNHVVVSR;DFQLFSSPLGK;DGGGDVAFVK;DSAFGLLR;FDEFFSQGCAPGYEK;HQTVLDNTEGK;HTTIFEVLPEK;IPSHAVVAR;KPVDQYEDCYLAR;LLEACTFHKH;LPEGTTPEK;LYLGHNYVTAIR;QEDFELLCPDGTR;SKDFQLFSSPLGK;TAGWNIPMGMLYNR;TVLPPDGPR;VAQEHFGK;YLGAEYMQSVGNMR		1357	511;703;748;841;851;861;1015;1537;2416;2437;2814;3111;3588;3759;4054;4622;5168;5514;5921;6017;6739	True;True;True;True;True;True;True;True;True;True;True;True;True;True;True;True;True;True;True;True;True	527;727;773;869;879;889;1053;1600;2496;2517;2908;3212;3700;3873;4170;4806;5366;5721;6149;6252;6994	850;1172;1235;1416;1417;1418;1434;1435;1448;1703;1704;1705;2650;4185;4186;4220;4830;5314;6115;6401;6878;6879;7943;8860;8861;9509;10252;10434;11655	1005;1365;1429;1654;1655;1656;1675;1676;1691;1984;1985;1986;3061;4818;4819;4857;5547;6071;6954;7266;7779;7780;8973;10018;10019;10757;11591;11793;13157	1005;1365;1429;1654;1676;1691;1986;3061;4819;4857;5547;6071;6954;7266;7780;8973;10018;10757;11591;11793;13157			-1;-1;-1;-1;-1;-1;-1;-1;-1
Q9WUM5;A0A0N4SVU4	Q9WUM5	8;2	8;2	8;2	Succinyl-CoA ligase [ADP/GDP-forming] subunit alpha, mitochondrial	Suclg1	sp|Q9WUM5|SUCA_MOUSE Succinate--CoA ligase [ADP/GDP-forming] subunit alpha, mitochondrial OS=Mus musculus OX=10090 GN=Suclg1 PE=1 SV=4	2	8	8	8	4	7	4	7	4	7	26	26	26	36.154	346	346;126	0	87.266	11.8	23.4	616660000	175790000	440870000	13	41235000	11736000	29499000	3	9	12	AKPVVSFIAGITAPPGR;HIYIDKNTK;HLGLPVFNTVK;IICQGFTGK;LIGPNCPGVINPGECK;MGHAGAIIAGGK;QGTFHSQQALEYGTK;RMGHAGAIIAGGK		1554	284;2356;2364;2645;3495;4132;4659;4900	True;True;True;True;True;True;True;True	289;2432;2440;2726;3605;4260;4261;4845;5091	439;4019;4030;4031;4032;4033;4533;4534;5960;7016;7017;7018;7997;8396	460;4610;4621;4622;4623;4624;5211;5212;6781;7930;7931;7932;9034;9486	460;4610;4622;5212;6781;7931;9034;9486	277	297	-1;-1
P16627	P16627	23	16	10	Heat shock 70 kDa protein 1-like	Hspa1l	sp|P16627|HS71L_MOUSE Heat shock 70 kDa protein 1-like OS=Mus musculus OX=10090 GN=Hspa1l PE=1 SV=4	1	23	16	10	15	21	9	14	5	8	37.3	29.2	20.1	70.636	641	641	0	86.654	27.6	34.9	833200000	223120000	610080000	35	15635000	4583700	11051000	11	16	27	AFYPEEISSMVLTK;ARFEELCADLFR;ATAGDTHLGGEDFDNR;DAGVIAGLNVLR;ELENMCNPIITK;FDLTGIPPAPR;FEELCADLFR;GTLEPVEK;IHDIVLVGGSTR;IINEPTAAAIAYGLDK;IINEPTAAAIAYGLDKGSHGER;ITITNDK;ITITNDKGR;LLQDYFNGR;LSKEEIER;LVSHFVEEFK;LVSHFVEEFKR;LWPFQVINEAGKPK;LYQSGCTGPTCTPGYTPGR;NALESYAFNMK;NQVAMNPQNTVFDAK;TTPSYVAFTDTER;VEIIANDQGNR		858	177;499;609;799;1283;1540;1546;2187;2626;2662;2663;2903;2904;3678;3878;4022;4023;4046;4060;4254;4453;5898;6086	True;True;True;True;True;False;True;False;True;False;True;False;False;True;True;True;True;True;True;True;True;False;False	178;515;631;825;1340;1603;1609;2263;2707;2743;2744;2998;2999;3791;3992;4138;4139;4162;4176;4408;4409;4624;6124;6324	266;267;268;832;1021;1022;1333;1334;2222;2653;2654;2663;3753;3754;4503;4504;4505;4558;4559;4560;4561;4562;4563;4564;4973;4974;4975;6279;6280;6573;6828;6829;6830;6868;6889;7258;7259;7260;7640;10213;10214;10215;10540;10541	275;276;277;986;1199;1200;1558;1559;2587;3064;3065;3074;4307;4308;5167;5168;5169;5170;5237;5238;5239;5240;5241;5242;5243;5244;5704;5705;5706;7139;7140;7448;7726;7727;7728;7769;7790;8191;8192;8193;8612;11550;11551;11552;11553;11904;11905	276;986;1199;1558;2587;3065;3074;4307;5170;5242;5244;5704;5706;7140;7448;7727;7728;7769;7790;8192;8612;11552;11905	186	551	-1
B2M1R6;P61979;H3BKD0;H3BKI8;A0A286YDM3;H3BK96;H3BLL4;A0A286YCM2;Q8BT23;A0A286YDH1;A0A286YEC4;H3BLP7;A0A286YE41;H3BJ43;H3BJS9	B2M1R6;P61979;H3BKD0;H3BKI8;A0A286YDM3;H3BK96;H3BLL4;A0A286YCM2	14;13;10;8;8;8;8;7;5;5;5;4;3;3;2	14;13;10;8;8;8;8;7;5;5;5;4;3;3;2	14;13;10;8;8;8;8;7;5;5;5;4;3;3;2	Heterogeneous nuclear ribonucleoprotein K	Hnrnpk	tr|B2M1R6|B2M1R6_MOUSE Heterogeneous nuclear ribonucleoprotein K OS=Mus musculus OX=10090 GN=Hnrnpk PE=1 SV=1;sp|P61979|HNRPK_MOUSE Heterogeneous nuclear ribonucleoprotein K OS=Mus musculus OX=10090 GN=Hnrnpk PE=1 SV=1;tr|H3BKD0|H3BKD0_MOUSE Heterogeneous	15	14	14	14	9	13	9	13	9	13	38.6	38.6	38.6	48.562	440	440;463;299;178;230;256;394;192;97;143;150;210;52;77;87	0	83.545	22.7	38.2	1369700000	299830000	1.0698e+09	25	35097000	7709900	27387000	9	17	26	ALRTDYNASVSVPDSSGPER;GGDLMAYDRR;GSYGDLGGPIITTQVTIPK;IDEPLEGSEDR;IILDLISESPIK;IIPTLEEYQHYK;IITITGTQDQIQNAQYLLQNSVK;LFQECCPHSTDR;LLIHQSLAGGIIGVK;NLPLPPPPPPR;NTDEMVELR;RPAEDMEEEQAFKR;SRNTDEMVELR;TDYNASVSVPDSSGPER		433	386;1933;2174;2515;2656;2671;2685;3396;3618;4395;4484;4903;5354;5563	True;True;True;True;True;True;True;True;True;True;True;True;True;True	393;2005;2250;2596;2737;2753;2768;3504;3730;4559;4661;5094;5553;5772	592;593;3318;3731;3732;3733;4334;4548;4549;4550;4583;4605;5791;5792;5793;6171;6172;6173;6174;7529;7530;7531;7704;7705;8403;9231;9599;9600	643;644;3826;4283;4284;4285;4983;5227;5228;5229;5265;5290;5291;6601;6602;6603;7015;7016;7017;7018;8489;8490;8491;8492;8493;8689;8690;9496;10442;10856;10857	644;3826;4283;4983;5228;5265;5291;6602;7015;8490;8690;9496;10442;10857			-1;-1;-1;-1;-1;-1;-1;-1;-1;-1;-1;-1;-1;-1;-1
Q8C2Q7;O35737;P70333	Q8C2Q7;O35737;P70333	10;10;5	10;10;5	8;8;4	Heterogeneous nuclear ribonucleoprotein H;Heterogeneous nuclear ribonucleoprotein H, N-terminally processed;Heterogeneous nuclear ribonucleoprotein H2	Hnrnph1;Hnrnph2	tr|Q8C2Q7|Q8C2Q7_MOUSE Heterogeneous nuclear ribonucleoprotein H OS=Mus musculus OX=10090 GN=Hnrnph1 PE=1 SV=1;sp|O35737|HNRH1_MOUSE Heterogeneous nuclear ribonucleoprotein H OS=Mus musculus OX=10090 GN=Hnrnph1 PE=1 SV=3;sp|P70333|HNRH2_MOUSE Heterogeneous	3	10	10	8	2	9	2	9	2	7	29.2	29.2	23.5	51.217	472	472;449;449	0	82.737	7.6	25.2	663930000	29226000	634700000	19	18295000	596350	17699000	2	11	13	ATENDIYNFFSPLNPVR;DLNYCFSGMSDHR;EGRPSGEAFVELESEDEVK;GLPWSCSADEVQR;HTGPNSPDTANDGFVR;MLGAEGGEGFVVK;MMLGAEGGEGFVVK;STGEAFVQFASQEIAEK;VHIEIGPDGR;YGDGGSTFQSTTGHCVHMR		725	620;961;1213;2054;2431;4164;4178;5429;6166;6670	True;True;True;True;True;True;True;True;True;True	642;996;1267;2128;2511;4297;4314;5632;6405;6923	1035;1036;1611;2104;3527;4212;4213;7071;7097;9363;9364;10661;11539;11540	1213;1214;1866;2458;4049;4849;4850;7989;8016;10582;10583;10584;12035;13022;13023	1213;1866;2458;4049;4849;7989;8016;10584;12035;13023			-1;-1;-1
A0A6I8MX27;P16125;D3Z7F0;A0A0N4SVV8	A0A6I8MX27;P16125;D3Z7F0;A0A0N4SVV8	8;8;5;4	7;7;4;3	7;7;4;3	L-lactate dehydrogenase B chain;L-lactate dehydrogenase	Ldhb	tr|A0A6I8MX27|A0A6I8MX27_MOUSE L-lactate dehydrogenase OS=Mus musculus OX=10090 GN=Ldhb PE=1 SV=1;sp|P16125|LDHB_MOUSE L-lactate dehydrogenase B chain OS=Mus musculus OX=10090 GN=Ldhb PE=1 SV=2;tr|D3Z7F0|D3Z7F0_MOUSE L-lactate dehydrogenase (Fragment) OS=M	4	8	7	7	5	6	4	5	4	5	26.4	22.9	22.9	37.238	341	341;334;198;193	0	82.375	16.7	20.5	1.073e+09	300020000	772980000	17	46862000	17648000	29214000	4	5	9	FIIPQIVK;GLTSVINQK;IVADKDYSVTANSK;IVVVTAGVR;LIASVADDEAAVPNNK;LKDDEVAQLRK;MVVDSAYEVIK;VIGSGCNLDSAR		365	1604;2066;2924;2955;3477;3540;4244;6193	True;True;True;True;True;True;True;False	1668;2140;3019;3050;3587;3652;4398;6432	2770;3546;3547;5016;5017;5061;5924;5925;6034;7245;10705;10706	3197;4072;4073;4074;5748;5749;5793;6744;6745;6863;8178;12082;12083;12084	3197;4073;5749;5793;6745;6863;8178;12083			-1;-1;-1;-1
P62259;D6REF3;F6WA09	P62259;D6REF3;F6WA09	14;8;8	14;8;8	12;7;7	14-3-3 protein epsilon	Ywhae	sp|P62259|1433E_MOUSE 14-3-3 protein epsilon OS=Mus musculus OX=10090 GN=Ywhae PE=1 SV=1;tr|D6REF3|D6REF3_MOUSE 14-3-3 protein epsilon OS=Mus musculus OX=10090 GN=Ywhae PE=1 SV=1;tr|F6WA09|F6WA09_MOUSE 14-3-3 protein epsilon (Fragment) OS=Mus musculus OX=1	3	14	14	12	8	13	8	13	7	11	51.4	51.4	44.3	29.174	255	255;130;154	0	80.15	31.8	49.8	1.9301e+09	542770000	1387300000	17	91570000	26127000	65443000	10	16	26	AASDIAMTELPPTHPIR;DSTLIMQLLR;EAAENSLVAYK;HLIPAANTGESK;IISSIEQK;IISSIEQKEENK;LAEQAERYDEMVESMK;LAEQAERYDEMVESMKK;LICCDILDVLDK;MDDREDLVYQAK;NLLSVAYK;QMVETELK;YLAEFATGNDR;YLAEFATGNDRK		1020	54;1026;1092;2366;2679;2680;3199;3200;3478;4090;4390;4721;6723;6724	True;True;True;True;True;True;True;True;True;True;True;True;True;True	55;1064;1065;1144;2442;2762;2763;3302;3303;3588;4210;4211;4554;4908;6978;6979	84;1720;1721;1722;1723;1920;1921;4035;4036;4037;4038;4598;4599;5465;5466;5926;5927;5928;6945;6946;6947;7522;8106;11628;11629;11630;11631;11632	87;2001;2002;2003;2004;2253;2254;2255;4626;4627;4628;4629;5283;5284;6231;6232;6746;6747;6748;7855;7856;7857;8481;9158;13125;13126;13127;13128;13129;13130	87;2003;2255;4628;5283;5284;6231;6232;6747;7855;8481;9158;13125;13130	159;228	1;221	-1;-1;-1
Q8BKZ9;A2AWH7;A2AWH8	Q8BKZ9;A2AWH7;A2AWH8	6;3;3	6;3;3	6;3;3	Pyruvate dehydrogenase protein X component, mitochondrial	Pdhx	sp|Q8BKZ9|ODPX_MOUSE Pyruvate dehydrogenase protein X component, mitochondrial OS=Mus musculus OX=10090 GN=Pdhx PE=1 SV=1;tr|A2AWH7|A2AWH7_MOUSE Pyruvate dehydrogenase protein X component, mitochondrial (Fragment) OS=Mus musculus OX=10090 GN=Pdhx PE=1 SV=1	3	6	6	6	1	6	1	6	1	6	17.6	17.6	17.6	53.998	501	501;218;220	0	78.831	1.8	17.6	302700000	0	302700000	24	8175500	0	8175500	1	7	8	DVSAPPPVSKPPAPTQPSPQPQIPCPAR;GIFTKEDALK;GIQEIADSVK;HSLDASQGTATGPR;VLMPSLSPTMEQGNIVK;VSVNDFIIR		1257	1073;1985;1994;2422;6275;6443	True;True;True;True;True;True	1121;2058;2067;2502;6514;6686	1888;3407;3423;4194;4195;10838;11122;11123	2211;3920;3937;4828;4829;12223;12551;12552	2211;3920;3937;4829;12223;12551			-1;-1;-1
P14206;A0A1L1SRW0;A0A1L1SUK3	P14206;A0A1L1SRW0	10;6;4	10;6;4	10;6;4	40S ribosomal protein SA	Rpsa	sp|P14206|RSSA_MOUSE 40S ribosomal protein SA OS=Mus musculus OX=10090 GN=Rpsa PE=1 SV=4;tr|A0A1L1SRW0|A0A1L1SRW0_MOUSE 40S ribosomal protein SA (Fragment) OS=Mus musculus OX=10090 GN=Rpsa PE=1 SV=1	3	10	10	10	6	8	6	8	6	8	35.6	35.6	35.6	32.838	295	295;93;133	0	77.595	20	31.5	567690000	138990000	428710000	13	38302000	8321400	29981000	6	8	14	ADHQPLTEASYVNLPTIALCNTDSPLR;FAAATGATPIAGR;FTPGTFTNQIQAAFR;FTPGTFTNQIQAAFREPR;KSDGIYIINLK;LLVVTDPR;SDGIYIINLKR;SGALDVLQMK;SGALDVLQMKEEDVLK;YVDIAIPCNNK		845	95;1502;1774;1775;3135;3703;5010;5079;5080;6830	True;True;True;True;True;True;True;True;True;True	95;1565;1844;1845;3236;3817;5204;5277;5278;7088	140;2581;2582;3062;3063;3064;3065;5350;6313;8584;8705;8706;8707;11789	144;2982;2983;3541;3542;3543;3544;6110;7174;9709;9847;9848;9849;13303	144;2983;3542;3544;6110;7174;9709;9847;9848;13303			-1;-1;-1
Q9DA79	Q9DA79	12	12	12	Dipeptidase 3	Dpep3	sp|Q9DA79|DPEP3_MOUSE Dipeptidase 3 OS=Mus musculus OX=10090 GN=Dpep3 PE=1 SV=1	1	12	12	12	9	12	9	12	9	12	23.9	23.9	23.9	54.246	493	493	0	77.254	15	23.9	1.6315e+09	368770000	1262700000	23	34177000	6246900	27930000	8	15	23	DFPLVDGHNDLPLLLR;ELFQNQLQDVNLR;EQALALMR;GWDERELQGVLR;LALEQIDLIR;LALEQIDLIRR;LGMMIDLSHASDTLVK;LREQALALMR;QTLEVSQAPVIFSHSAAR;SFYELGVR;SLGQSPVEVK;SLGQSPVEVKFPER		1462	850;1287;1372;2257;3219;3220;3443;3834;4786;5076;5212;5213	True;True;True;True;True;True;True;True;True;True;True;True	878;1344;1430;2333;3322;3323;3551;3948;4975;5274;5410;5411	1432;1433;2227;2228;2373;2374;3848;5491;5492;5493;5494;5867;6512;6513;8211;8212;8698;8699;8937;8938;8939;8940;8941;8942	1673;1674;2592;2593;2748;2749;4408;6258;6259;6260;6261;6262;6263;6685;7379;7380;9281;9282;9838;9839;10105;10106;10107;10108;10109;10110	1674;2593;2749;4408;6259;6263;6685;7380;9282;9838;10106;10110			-1
E9Q7V6;Q64338;Q8CDV2;A0A0N4SWG4;A0A5F8MPG4;F6X0V1;Q61481	E9Q7V6;Q64338;Q8CDV2;A0A0N4SWG4;A0A5F8MPG4	10;10;9;9;9;1;1	10;10;9;9;9;1;1	1;1;0;0;0;0;0	Calcium/calmodulin-dependent 3,5-cyclic nucleotide phosphodiesterase 1C	Pde1c	tr|E9Q7V6|E9Q7V6_MOUSE Phosphodiesterase OS=Mus musculus OX=10090 GN=Pde1c PE=1 SV=1;sp|Q64338|PDE1C_MOUSE Calcium/calmodulin-dependent 3,5-cyclic nucleotide phosphodiesterase 1C OS=Mus musculus OX=10090 GN=Pde1c PE=1 SV=2;tr|Q8CDV2|Q8CDV2_MOUSE Phosphod	7	10	10	1	0	10	0	10	0	1	18.6	18.6	1.4	70.569	622	622;706;603;766;861;476;545	0	74.441	0	18.6	329660000	0	329660000	31	3593200	0	3593200	0	9	9	ALSLMLHTADISHPAK;AWDLHHR;DWLASTFTR;HLQPEQIEK;IVSPLIDESSQTGGTGQR;SSLNSINSSDAK;SSLNSINSSDAKR;SVLENHHLSAAYR;TALQQPEAIEKPK;TSNMVGLSYPPAVIDALK		615	389;719;1078;2371;2952;5377;5378;5468;5519;5862	True;True;True;True;True;True;True;True;True;True	396;743;1127;2447;3047;5576;5577;5673;5727;6083	596;1198;1895;4048;5056;9267;9268;9269;9427;9516;9517;10119	647;1391;2218;4640;5788;10479;10480;10481;10657;10764;10765;11439	647;1391;2218;4640;5788;10479;10480;10657;10765;11439			-1;-1;-1;-1;-1;-1;-1
Q9JJZ2	Q9JJZ2	15	5	5	Tubulin alpha-8 chain	Tuba8	sp|Q9JJZ2|TBA8_MOUSE Tubulin alpha-8 chain OS=Mus musculus OX=10090 GN=Tuba8 PE=1 SV=1	1	15	5	5	10	14	2	5	2	5	33	15.1	15.1	50.051	449	449	0	74.355	24.3	33	121640000	10338000	111310000	21	4824600	293360	4531200	3	7	10	AVMVDLEPTVVDEVR;DVNVAIAAIK;EDAANNYAR;ESIDLVLDR;IHFPLVTYAPIISAEK;INDDDSFTTFFSETGNGK;LDHKFDLMYAK;LDHKFDLMYAKR;NLDIERPTYTNLNR;QLFHPEQLITGK;QLFHPEQLITGKEDAANNYAR;RNLDIERPTYTNLNR;RTIQFVDWCPTGFK;TIQFVDWCPTGFK;VGINYQPPTVVPGGDLAK		1513	692;1067;1149;1396;2631;2780;3301;3302;4373;4700;4701;4902;4929;5673;6142	True;True;False;True;True;True;False;False;False;False;False;False;False;False;False	716;1115;1201;1454;2712;2873;3405;3406;3407;4536;4887;4888;5093;5120;5888;6381	1157;1158;1881;2010;2405;4513;4514;4515;4776;5618;5619;5620;5621;7493;7494;7495;7496;8075;8076;8077;8078;8079;8400;8401;8402;8463;9791;9792;10623;10624;10625;10626	1348;1349;2204;2353;2780;5188;5189;5190;5191;5192;5483;6405;6406;6407;6408;8451;8452;8453;8454;9125;9126;9127;9128;9129;9493;9494;9495;9567;11069;11070;11994;11995;11996;11997;11998	1349;2204;2353;2780;5191;5483;6406;6408;8454;9127;9129;9494;9567;11070;11997	48	398	-1
Q501J6;Q3U741;Q3TU25	Q501J6;Q3U741;Q3TU25	16;16;12	16;16;12	10;10;6	Probable ATP-dependent RNA helicase DDX17	Ddx17	sp|Q501J6|DDX17_MOUSE Probable ATP-dependent RNA helicase DDX17 OS=Mus musculus OX=10090 GN=Ddx17 PE=1 SV=1;tr|Q3U741|Q3U741_MOUSE RNA helicase OS=Mus musculus OX=10090 GN=Ddx17 PE=1 SV=1;tr|Q3TU25|Q3TU25_MOUSE RNA helicase OS=Mus musculus OX=10090 GN=Ddx1	3	16	16	10	11	10	11	10	7	5	29.2	29.2	18.8	72.399	650	650;652;418	0	73.337	18.5	19.5	686800000	255760000	431040000	32	18088000	6895800	11192000	10	10	20	APILIATDVASR;DMVGIAQTGSGK;ELAQQVQQVADDYGK;FVINYDYPNSSEDYVHR;GDGPICLVLAPTR;GTAYTFFTPGNLK;GVEICIATPGR;LIDFLESGK;LTPYEVDELRR;MLDMGFEPQIR;NFYVEHPEVAR;QTLMWSATWPK;SSQSSSQQFSGIGR;STCIYGGAPK;TIIFVETK;VLEEANQAINPK		1131	444;988;1277;1788;1863;2179;2213;3484;3943;4159;4312;4787;5395;5421;5666;6246	True;True;True;True;True;True;True;True;True;True;True;True;True;True;True;True	454;1024;1334;1858;1934;2255;2289;3594;4057;4291;4292;4468;4976;5594;5624;5881;6485	691;692;1657;2214;3081;3201;3741;3787;3788;5937;6684;6685;6686;7064;7065;7361;8213;9303;9351;9778;10796;10797	756;757;1922;2578;3561;3691;4295;4344;4345;6757;7570;7571;7572;7981;7982;7983;8304;9283;10520;10570;11056;12181;12182	756;1922;2578;3561;3691;4295;4344;6757;7571;7981;8304;9283;10520;10570;11056;12182	185	251	-1;-1;-1
Q9WV55	Q9WV55	7	7	2	Vesicle-associated membrane protein-associated protein A	Vapa	sp|Q9WV55|VAPA_MOUSE Vesicle-associated membrane protein-associated protein A OS=Mus musculus OX=10090 GN=Vapa PE=1 SV=2	1	7	7	2	5	6	5	6	2	2	25.7	25.7	11.2	27.855	249	249	0	71.951	18.1	25.7	454260000	126350000	327910000	15	12485000	2324900	10160000	6	7	13	AVPLNASK;EAKPDELMDSK;FKGPFTDVVTTNLK;GPFTDVVTTNLK;HEQILVLDPPSDLK;KVAHSDKPGSTSAVSFR;VAHSDKPGSTSAVSFR		1557	695;1118;1627;2112;2300;3148;5992	True;True;True;True;True;True;True	719;1170;1691;2186;2376;3251;6223	1162;1956;2806;2807;2808;3612;3918;3919;3920;3921;5382;5383;10387;10388	1354;2292;3236;3237;3238;4143;4484;4485;4486;4487;6143;6144;11741;11742	1354;2292;3236;4143;4486;6144;11742			-1
Q9D051	Q9D051	7	7	7	Pyruvate dehydrogenase E1 component subunit beta, mitochondrial	Pdhb	sp|Q9D051|ODPB_MOUSE Pyruvate dehydrogenase E1 component subunit beta, mitochondrial OS=Mus musculus OX=10090 GN=Pdhb PE=1 SV=1	1	7	7	7	6	7	6	7	6	7	26.5	26.5	26.5	38.937	359	359	0	71.529	24.2	26.5	742710000	148090000	594610000	21	29736000	6106900	23629000	6	11	17	DIIFAVKK;EAINQGMDEELERDEK;EGIECEVINLR;IMEGPAFNFLDAPAVR;TIRPMDIEAIEASVMK;VFLLGEEVAQYDGAYK;VTGADVPMPYAK		1435	887;1115;1202;2767;5676;6112;6457	True;True;True;True;True;True;True	915;1167;1255;2856;2857;5891;6351;6700	1485;1949;1950;2086;2087;4750;4751;4752;4753;4754;9795;9796;9797;10581;10582;11141;11142	1731;2285;2286;2436;2437;2438;5450;5451;5452;5453;5454;5455;11073;11074;11075;11949;11950;12572;12573	1731;2286;2438;5454;11074;11950;12573	270	310	-1
Q9R0P9	Q9R0P9	6	6	6	Ubiquitin carboxyl-terminal hydrolase isozyme L1	Uchl1	sp|Q9R0P9|UCHL1_MOUSE Ubiquitin carboxyl-terminal hydrolase isozyme L1 OS=Mus musculus OX=10090 GN=Uchl1 PE=1 SV=1	1	6	6	6	2	5	2	5	2	5	38.1	38.1	38.1	24.838	223	223	0	69.604	11.2	33.2	448530000	82414000	366120000	10	16662000	981510	15680000	2	5	7	EFTEREQGEVR;FSAVALCK;MPFPVNHGASSEDSLLQDAAK;NEAIQAAHDSVAQEGQCR;QFLSETEKLSPEDR;QIEELKGQEVSPK		1540	1191;1724;4196;4286;4644;4670	True;True;True;True;True;True	1244;1793;4338;4441;4829;4856	2070;2970;7140;7317;7975;7976;7977;8015	2420;3429;8059;8257;9011;9012;9013;9054	2420;3429;8059;8257;9013;9054			-1
Q3TTP0;J3QQ47	Q3TTP0;J3QQ47	8;7	8;7	8;7	SHC SH2 domain-binding protein 1-like protein	Shcbp1l	sp|Q3TTP0|SHP1L_MOUSE Testicular spindle-associated protein SHCBP1L OS=Mus musculus OX=10090 GN=Shcbp1l PE=1 SV=1;tr|J3QQ47|J3QQ47_MOUSE Testicular spindle-associated protein SHCBP1L OS=Mus musculus OX=10090 GN=Shcbp1l PE=1 SV=1	2	8	8	8	4	6	4	6	4	6	15	15	15	70.947	639	639;424	0	69.371	8.1	10.2	249420000	59235000	190190000	26	8470400	2278300	6192100	4	4	8	ASVGSDSSPAEQTVLATLR;MESDATTSEPK;RVELIEYQSNIK;SVVASPRPVK;TITHIVAK;VALYCDQVLQGSK;VALYCDQVLQGSKAEDAEEAMSR;VMQTLNVEMNNNR		1124	599;4117;4935;5488;5681;6003;6004;6332	True;True;True;True;True;True;True;True	621;4243;5126;5695;5896;6236;6237;6572	1003;6991;8470;9466;9806;9807;10408;10409;10410;10939	1180;7903;9574;10706;11084;11085;11764;11765;11766;12340	1180;7903;9574;10706;11085;11764;11766;12340			-1;-1
Q8QZT1	Q8QZT1	6	6	6	Acetyl-CoA acetyltransferase, mitochondrial	Acat1	sp|Q8QZT1|THIL_MOUSE Acetyl-CoA acetyltransferase, mitochondrial OS=Mus musculus OX=10090 GN=Acat1 PE=1 SV=1	1	6	6	6	5	5	5	5	5	5	20	20	20	44.816	424	424	0	68.896	17.2	15.8	313240000	86365000	226870000	22	12663000	3925700	8737000	5	7	12	EVYMGNVIQGGEGQAPTR;FASEITPITISVK;IHMGNCAENTAK;LGTAAIQGAIEK;QEQDTYALSSYTR;TPIGSFLGSLASQPATK		1310	1490;1522;2633;3457;4632;5809	True;True;True;True;True;True	1552;1585;2714;3565;4817;6029	2559;2617;2618;4517;5884;5885;7958;7959;10041;10042;10043	2958;3022;3023;3024;5194;6702;6703;8988;8989;11355;11356;11357	2958;3022;5194;6703;8989;11357			-1
P50247	P50247	5	5	5	Adenosylhomocysteinase	Ahcy	sp|P50247|SAHH_MOUSE Adenosylhomocysteinase OS=Mus musculus OX=10090 GN=Ahcy PE=1 SV=3	1	5	5	5	2	5	2	5	2	5	15	15	15	47.688	432	432	0	68.433	6.2	15	460740000	106200000	354540000	25	11121000	3380000	7741200	3	7	10	ATDVMIAGK;GISEETTTGVHNLYK;VPAINVNDSVTK;WSSCNIFSTQDHAAAAIAK;YPVGVHFLPK		968	618;1998;6363;6602;6787	True;True;True;True;True	640;2072;6605;6854;7045	1033;3433;3434;3435;10991;10992;11429;11731	1211;3947;3948;3949;3950;3951;12397;12398;12903;13242	1211;3951;12397;12903;13242			-1
Q80YT5	Q80YT5	16	16	16	Spermatogenesis-associated protein 20	Spata20	sp|Q80YT5|SPT20_MOUSE Spermatogenesis-associated protein 20 OS=Mus musculus OX=10090 GN=Spata20 PE=1 SV=1	1	16	16	16	9	11	9	11	9	11	25.8	25.8	25.8	88.471	790	790	0	67.623	14.4	19.2	744660000	144480000	600180000	42	13467000	2704500	10762000	8	10	18	ALLNTGLEK;ALLQCVHSIYVPNK;CVCLLTAFSER;EVQQLLPEPVVGASEPLTSGQLLMK;HMFDVSSGR;LKDDQDGAEPSANSVSAHNLLR;MMANGGIQDHVGQGFHR;QLPFLSSLR;RVPVALPEMVR;SATTVSSSAPMPAGGK;TLSAQQQTLK;TNCPPPAPPK;VLILADGDPSSFLSR;VTTALLAR;YGLEVEAVR;YSLELTAAR		1235	359;361;777;1482;2383;3541;4175;4706;4945;4986;5750;5780;6265;6490;6680;6808	True;True;True;True;True;True;True;True;True;True;True;True;True;True;True;True	365;367;802;1543;2459;3653;4311;4893;5136;5178;5968;6000;6504;6736;6933;7066	548;550;1289;2546;4069;6035;6036;6037;7094;8085;8086;8489;8548;8549;9946;9997;10824;10825;11199;11553;11758	585;587;1506;2943;4664;6864;6865;6866;8013;9136;9137;9596;9672;9673;11246;11303;12209;12210;12639;13036;13271	585;587;1506;2943;4664;6866;8013;9136;9596;9673;11246;11303;12210;12639;13036;13271			-1
Q9CZ13;A0A0A6YWX6;A0A0A6YW82	Q9CZ13	8;2;1	8;2;1	8;2;1	Cytochrome b-c1 complex subunit 1, mitochondrial	Uqcrc1	sp|Q9CZ13|QCR1_MOUSE Cytochrome b-c1 complex subunit 1, mitochondrial OS=Mus musculus OX=10090 GN=Uqcrc1 PE=1 SV=2	3	8	8	8	3	7	3	7	3	7	22.3	22.3	22.3	52.851	480	480;162;191	0	67.519	10.6	18.1	326970000	60252000	266710000	21	8248500	713940	7534500	3	7	10	EVESIGAHLNAYSTR;IQEVDAQMLR;LCTSATESEVTR;MVLAAAGGVEHQQLLDLAQK;NALVSHLDGTTPVCEDIGR;RIPLAEWESR;SGMFWLR;VYEEDAVPGLTPCR		1426	1455;2825;3286;4234;4256;4874;5104;6565	True;True;True;True;True;True;True;True	1515;2919;3390;4386;4411;5065;5302;6817	2498;4845;5596;5597;7224;7262;7263;8358;8746;11376	2887;5564;6381;6382;8154;8195;8196;9448;9892;12846	2887;5564;6382;8154;8195;9448;9892;12846			-1;-1;-1
Q5SUT0;Q5SUS9;Q61545;Q5SUS8	Q5SUT0;Q5SUS9;Q61545	4;4;4;1	4;4;4;1	4;4;4;1	RNA-binding protein EWS	Ewsr1	tr|Q5SUT0|Q5SUT0_MOUSE RNA-binding protein EWS OS=Mus musculus OX=10090 GN=Ewsr1 PE=1 SV=1;tr|Q5SUS9|Q5SUS9_MOUSE RNA-binding protein EWS OS=Mus musculus OX=10090 GN=Ewsr1 PE=1 SV=1;sp|Q61545|EWS_MOUSE RNA-binding protein EWS OS=Mus musculus OX=10090 GN=Ew	4	4	4	4	3	3	3	3	3	3	11	11	11	64.988	618	618;661;655;354	0	67.065	8.6	8.6	273070000	65484000	207580000	17	12141000	2472600	9667900	4	3	7	AAVEWFDGKDFQGSK;GDATVSYEDPPTAK;GGPGGPGGPGGPMGR;QDHPSSMGVYGQESGGFSGPGENR		1157	68;1860;1949;4613	True;True;True;True	68;1931;2021;4797	103;3194;3195;3196;3348;7931;7932	106;3684;3685;3686;3859;8961;8962	106;3686;3859;8962			-1;-1;-1;-1
Q8CGN5;A0A0U1RPJ3;A0A0U1RQ08;A0A0U1RNY2;A0A0U1RNP7	Q8CGN5;A0A0U1RPJ3	11;6;4;2;2	11;6;4;2;2	11;6;4;2;2	Perilipin-1	Plin1	sp|Q8CGN5|PLIN1_MOUSE Perilipin-1 OS=Mus musculus OX=10090 GN=Plin1 PE=1 SV=2;tr|A0A0U1RPJ3|A0A0U1RPJ3_MOUSE Perilipin-1 (Fragment) OS=Mus musculus OX=10090 GN=Plin1 PE=1 SV=1	5	11	11	11	4	11	4	11	4	11	26.1	26.1	26.1	55.595	517	517;190;161;87;111	0	66.487	11	26.1	423760000	49601000	374160000	29	10623000	993220	9629800	4	9	13	EAHPLVASVCNAYEK;ETAEYAANTR;EVTALPNPR;ILHLTPAQAVSSTK;LASGGADLALGSIEK;LSTQFTAANELACR;NSISVPIASTSDK;RVSTLANTLSR;VLQLPVVSGTCECFQK;VSTLANTLSR;VVEFLLPPDKESAPSSGR		1292	1111;1415;1485;2730;3244;3901;4466;4946;6287;6440;6512	True;True;True;True;True;True;True;True;True;True;True	1163;1473;1547;2814;3347;4015;4640;5137;6526;6683;6759	1943;2434;2435;2552;4681;4682;5527;5528;6609;7665;8490;10855;11118;11236;11237	2279;2809;2810;2951;5376;5377;6298;6299;7489;8637;9597;12240;12547;12679;12680	2279;2810;2951;5376;6298;7489;8637;9597;12240;12547;12680			-1;-1;-1;-1;-1
Q60864	Q60864	18	18	18	Stress-induced-phosphoprotein 1	Stip1	sp|Q60864|STIP1_MOUSE Stress-induced-phosphoprotein 1 OS=Mus musculus OX=10090 GN=Stip1 PE=1 SV=1	1	18	18	18	9	15	9	15	9	15	35	35	35	62.581	543	543	0	66.447	18.8	30.4	776920000	208370000	568550000	34	9750500	3706900	6043600	9	18	27	ALDLDSSCK;DPQALSEHLKNPVIAQK;EGLQNMEAR;ELGNDAYK;ELIEQLQNKPSDLGTK;FMNPFNLPNLYQK;HDSPEDVKR;IGNSYFKEEK;KFMNPFNLPNLYQK;LAYINPDLALEEK;LDPQNHVLYSNR;LILEQMQK;LMDVGLIAIR;MEQVNELKEK;SLLSDPTYR;TVDLKPDWGK;TYEEGLKHEANNLQLK;YKDAIHFYNK		1170	303;1002;1208;1291;1299;1686;2289;2612;3021;3271;3312;3501;3712;4116;5237;5907;5946;6716	True;True;True;True;True;True;True;True;True;True;True;True;True;True;True;True;True;True	308;1040;1261;1348;1356;1754;2365;2693;3119;3375;3417;3611;3826;4242;5435;6133;6177;6971	465;1686;2095;2096;2235;2254;2255;2256;2912;2913;3903;4484;5166;5573;5574;5575;5638;5969;6325;6990;8983;10228;10309;10310;11618;11619	487;1967;2448;2449;2600;2621;2622;2623;3358;3359;4468;5148;5914;6358;6359;6360;6425;6791;7186;7187;7902;10159;11566;11654;11655;13115;13116	487;1967;2449;2600;2622;3359;4468;5148;5914;6359;6425;6791;7187;7902;10159;11566;11655;13116			-1
P80313;A0A0N4SV00;A0A0N4SUI8;A0A0N4SV22	P80313;A0A0N4SV00	17;15;1;1	17;15;1;1	17;15;1;1	T-complex protein 1 subunit eta	Cct7	sp|P80313|TCPH_MOUSE T-complex protein 1 subunit eta OS=Mus musculus OX=10090 GN=Cct7 PE=1 SV=1;tr|A0A0N4SV00|A0A0N4SV00_MOUSE T-complex protein 1 subunit eta OS=Mus musculus OX=10090 GN=Cct7 PE=1 SV=1	4	17	17	17	12	11	12	11	12	11	32.5	32.5	32.5	59.652	544	544;502;79;83	0	64.779	26.1	19.9	1285300000	378920000	906400000	29	28497000	8862700	19634000	12	9	21	ALEIIPR;ATISNDGATILK;CAMTALSSK;GGAEQFMEETER;KTFSYAGFEMQPK;LLDVVHPAAK;LPIGDVATQYFADR;MMPTPVILLK;QLCDNAGFDATNILNK;QQLLIGAYAK;QVKPYVEEGLHPQIIIR;SLHDAIMIVR;SLHDAIMIVRR;TATQLAVNK;TFSYAGFEMQPK;VQGGALEESQLVAGVAFKK;YNFFTGCPK		1076	316;627;734;1931;3141;3587;3766;4181;4691;4740;4809;5218;5219;5532;5605;6399;6772	True;True;True;True;True;True;True;True;True;True;True;True;True;True;True;True;True	322;649;758;2003;3242;3699;3880;4317;4318;4878;4928;4999;5416;5417;5740;5817;6642;7029	489;1048;1214;3316;5362;6112;6113;6114;6409;7102;7103;8061;8062;8143;8144;8248;8249;8250;8949;8950;8951;8952;9539;9540;9672;11053;11707	516;1230;1407;3824;6122;6951;6952;6953;7274;8021;8022;9109;9110;9201;9202;9320;9321;9322;10117;10118;10119;10120;10789;10790;10936;12473;13213	516;1230;1407;3824;6122;6952;7274;8022;9110;9202;9321;10119;10120;10789;10936;12473;13213	247;248	1;2	-1;-1;-1;-1
Q9DBF1;G3UY72;G3UYR8;E9Q1H3;E9Q1G1	Q9DBF1;G3UY72;G3UYR8	7;4;4;3;1	7;4;4;3;1	7;4;4;3;1	Alpha-aminoadipic semialdehyde dehydrogenase	Aldh7a1	sp|Q9DBF1|AL7A1_MOUSE Alpha-aminoadipic semialdehyde dehydrogenase OS=Mus musculus OX=10090 GN=Aldh7a1 PE=1 SV=4;tr|G3UY72|G3UY72_MOUSE Alpha-aminoadipic semialdehyde dehydrogenase (Fragment) OS=Mus musculus OX=10090 GN=Aldh7a1 PE=1 SV=1;tr|G3UYR8|G3UYR8_M	5	7	7	7	3	5	3	5	3	5	17.8	17.8	17.8	58.861	539	539;321;475;161;121	0	64.105	8.5	12.4	169810000	36042000	133770000	23	4800700	1372200	3428500	3	4	7	AWNIWADIPAPK;GEVITTYCPANNEPIAR;QASLKDYEETIGK;QAVSMFVR;RLFLHESIHNEVVDR;VGNPWDPNILYGPLHTK;VNLLSFTGSTQVGK		1477	720;1889;4601;4605;4884;6151;6346	True;True;True;True;True;True;True	744;1960;4785;4789;5075;6390;6587	1199;3246;3247;7912;7916;8373;10641;10959	1392;3746;3747;8940;8944;9463;12014;12361	1392;3747;8940;8944;9463;12014;12361			-1;-1;-1;-1;-1
O08749	O08749	9	9	9	Dihydrolipoyl dehydrogenase, mitochondrial	Dld	sp|O08749|DLDH_MOUSE Dihydrolipoyl dehydrogenase, mitochondrial OS=Mus musculus OX=10090 GN=Dld PE=1 SV=2	1	9	9	9	4	8	4	8	4	8	22.8	22.8	22.8	54.272	509	509	0	63.499	9.8	20.4	469870000	108430000	361430000	21	8922800	2217800	6705000	6	8	14	ALLNNSHYYHMAHGK;ALTGGIAHLFK;EANLAAAFGKPINF;GIEIPEVR;IDVSVEAASGGK;IGKFPFAANSR;IPNIYAIGDVVAGPMLAHK;SEEQLKEEGIEFK;VCHAHPTLSEAFR		704	358;393;1124;1981;2535;2607;2810;5035;6034	True;True;True;True;True;True;True;True;True	364;400;1176;2054;2616;2688;2904;5233;6269	547;600;1963;1964;3402;4359;4476;4477;4825;8638;8639;8640;8641;10458	584;651;2299;2300;3915;5009;5140;5141;5542;9772;9773;9774;9775;9776;11817	584;651;2300;3915;5009;5141;5542;9776;11817			-1
P16381;Q62095;Q62167	P16381;Q62095;Q62167	14;12;12	11;9;9	11;9;9	Putative ATP-dependent RNA helicase Pl10;ATP-dependent RNA helicase DDX3Y;ATP-dependent RNA helicase DDX3X	D1Pas1;Ddx3y;Ddx3x	sp|P16381|DDX3L_MOUSE Putative ATP-dependent RNA helicase Pl10 OS=Mus musculus OX=10090 GN=D1Pas1 PE=1 SV=1;sp|Q62095|DDX3Y_MOUSE ATP-dependent RNA helicase DDX3Y OS=Mus musculus OX=10090 GN=Ddx3y PE=1 SV=2;sp|Q62167|DDX3X_MOUSE ATP-dependent RNA helicase	3	14	11	11	7	12	4	9	4	9	22.7	17.9	17.9	73.14	660	660;658;662	0	62.567	11.7	19.7	327670000	57939000	269730000	40	4149900	821520	3328400	5	9	14	DLMACAQTGSGK;DREEALHQFR;ELAVQIYEEAR;GCHLLVATPGR;KQYPISLVLAPTR;MLDMGFEPQIR;QYPISLVLAPTR;SFLLDLLNATGK;VGNLGLATSFFNER;VGSTSENITQK;VRPCVVYGGADIGQQIR;VVWVEEADKR;YLVLDEADR;YTRPTPVQK		856	958;1011;1279;1856;3131;4159;4830;5066;6150;6158;6414;6556;6760;6825	False;True;True;True;True;False;True;True;True;True;True;True;False;True	993;1049;1336;1927;3232;4291;4292;5021;5264;6389;6397;6657;6808;7015;7083	1607;1608;1699;2216;3188;3189;5345;7064;7065;8280;8685;10639;10640;10650;11078;11361;11684;11685;11782	1862;1863;1980;2580;3678;3679;6105;7981;7982;7983;9353;9823;12011;12012;12013;12023;12024;12504;12831;13190;13191;13296	1862;1980;2580;3678;6105;7981;9353;9823;12011;12023;12504;12831;13190;13296	185	351	-1;-1;-1
Q60817;P70670	Q60817;P70670	1;1	1;1	1;1	Nascent polypeptide-associated complex subunit alpha;Nascent polypeptide-associated complex subunit alpha, muscle-specific form	Naca	sp|Q60817|NACA_MOUSE Nascent polypeptide-associated complex subunit alpha OS=Mus musculus OX=10090 GN=Naca PE=1 SV=1;sp|P70670|NACAM_MOUSE Nascent polypeptide-associated complex subunit alpha, muscle-specific form OS=Mus musculus OX=10090 GN=Naca PE=1 SV=2	2	1	1	1	1	1	1	1	1	1	7	7	7	23.384	215	215;2187	0	62.528	7	7	58672000	22069000	36603000	6	9778600	3678100	6100500	1	1	2	IEDLSQQAQLAAAEK		1073	2537	TRUE	2618	4362;4363	5012;5013	5012			-1;-1
P80315;G5E839;G3UYW5;G3UXF3;G3UXG2	P80315;G5E839	15;13;4;2;2	15;13;4;2;2	15;13;4;2;2	T-complex protein 1 subunit delta	Cct4	sp|P80315|TCPD_MOUSE T-complex protein 1 subunit delta OS=Mus musculus OX=10090 GN=Cct4 PE=1 SV=3;tr|G5E839|G5E839_MOUSE T-complex protein 1 subunit delta OS=Mus musculus OX=10090 GN=Cct4 PE=1 SV=1	5	15	15	15	11	11	11	11	11	11	33	33	33	58.066	539	539;509;120;47;59	0	61.841	25.8	27.1	1115000000	274760000	840200000	33	23683000	5958700	17724000	11	12	23	ALIAGGGAPEIELALR;AYILNLVK;DALSDLALHFLNK;DVEREDIEFICK;ETLLNSATTSLNSK;FSNISAAK;GDVTITNDGATILK;GIHPTIISESFQK;GLEILTDMSRPVQLSDR;IDDVVNTR;IGLIQFCLSAPK;MIQDGKGDVTITNDGATILK;SAYQDRDKPAQIR;VANSGITRVEK;VIDPATATSVDLR		1078	339;729;806;1054;1428;1751;1876;1988;2021;2514;2610;4147;4988;6006;6185	True;True;True;True;True;True;True;True;True;True;True;True;True;True;True	345;753;833;1100;1486;1821;1947;2061;2095;2595;2691;4277;5180;6239;6424	521;522;1209;1351;1352;1833;2453;2454;3018;3221;3410;3411;3412;3475;3476;4332;4333;4481;4482;7038;8551;10412;10692;10693	550;551;1402;1579;1580;2139;2839;2840;3487;3717;3923;3924;3925;3993;3994;4981;4982;5145;5146;7952;9675;11768;12068;12069	551;1402;1580;2139;2840;3487;3717;3925;3993;4981;5145;7952;9675;11768;12068			-1;-1;-1;-1;-1
A0A0R4J0I1;P07759;E9Q499;F2Z405;G3X8T9;P29621;Q91WP6;Q03734;Q5I2A0;Q80X76	A0A0R4J0I1;P07759	6;4;2;2;2;2;2;2;2;1	6;4;2;2;2;2;2;2;2;1	6;4;2;2;2;2;2;2;2;1	Serine protease inhibitor A3K	Serpina3k	tr|A0A0R4J0I1|A0A0R4J0I1_MOUSE Serine protease inhibitor A3K OS=Mus musculus OX=10090 GN=Serpina3k PE=1 SV=1;sp|P07759|SPA3K_MOUSE Serine protease inhibitor A3K OS=Mus musculus OX=10090 GN=Serpina3k PE=1 SV=2	10	6	6	6	5	5	5	5	5	5	13.2	13.2	13.2	46.672	418	418;418;100;248;418;417;418;418;440;445	0	61.41	12.9	13.2	284440000	91175000	193260000	19	11275000	2567700	8706900	4	4	8	EVFTEQADLSGITEAK;KLSVSQVVHK;LSVSQVVHK;MQQVEASLQPETLR;MQQVEASLQPETLRK;TLFSSQIEELNLPK		205	1458;3087;3908;4208;4209;5720	True;True;True;True;True;True	1518;3186;4022;4350;4351;5936	2501;2502;5272;5273;6621;7159;7160;7161;9884;9885	2890;2891;6025;6026;7501;8079;8080;8081;11170;11171	2891;6026;7501;8080;8081;11171			-1;-1;-1;-1;-1;-1;-1;-1;-1;-1
Q3V140;F2Z440;Q6P8Q6	Q3V140	5;2;1	5;2;1	5;2;1	Acrosin-binding protein	Acrbp	sp|Q3V140|ACRBP_MOUSE Acrosin-binding protein OS=Mus musculus OX=10090 GN=Acrbp PE=1 SV=1	3	5	5	5	2	4	2	4	2	4	14.8	14.8	14.8	61.14	540	540;170;167	0	61.199	7	12.2	175480000	10094000	165380000	23	5242300	318150	4924100	1	4	5	CSQPVSILSPNTLK;FFALLTPTWK;IPFISPLLSAQSISTGNQAR;LEQCHSEASVLR;LNNNVEELLQSSLSLGGKDQQSSR		1148	772;1553;2801;3352;3738	True;True;True;True;True	797;1617;2895;3459;3852	1283;2681;4811;4812;5725;6369;6370	1500;3095;5519;5520;6528;7234;7235	1500;3095;5519;6528;7235			-1;-1;-1
Q3TVK3;Q9Z2W0;Q8BPW9;A0A087WRC1;A0A087WS31;A0A087WSE6;A0A087WSU0;A0A087WNX3;A0A087WSD3	Q3TVK3;Q9Z2W0;Q8BPW9	11;11;10;3;3;3;1;1;1	11;11;10;3;3;3;1;1;1	11;11;10;3;3;3;1;1;1	Aspartyl aminopeptidase	Dnpep	tr|Q3TVK3|Q3TVK3_MOUSE Aspartyl aminopeptidase OS=Mus musculus OX=10090 GN=Dnpep PE=1 SV=1;sp|Q9Z2W0|DNPEP_MOUSE Aspartyl aminopeptidase OS=Mus musculus OX=10090 GN=Dnpep PE=1 SV=2;tr|Q8BPW9|Q8BPW9_MOUSE Aspartyl aminopeptidase OS=Mus musculus OX=10090 GN=	9	11	11	11	9	9	9	9	9	9	29.3	29.3	29.3	52.466	475	475;473;470;210;222;271;56;85;92	0	61.163	23.6	24	1.0696e+09	271140000	798440000	21	31243000	7848700	23395000	9	12	21	ETACTTGVLQTLTLFK;EVAGQVGVPLQDLMVR;GFFELFPSVSR;HEENHRPLFHK;IPHLAIHLQR;LTAFEEAIPK;LVHIERPILR;NDSPCGTTIGPILASR;SPSPFHVVAECR;VLDLGSPQLAMHSIR;YASNAVSESMIR		1126	1413;1441;1900;2290;2804;3912;3989;4281;5327;6236;6624	True;True;True;True;True;True;True;True;True;True;True	1471;1500;1971;2366;2898;4026;4104;4436;5526;6475;6876	2430;2431;2432;2473;2474;3263;3264;3904;4815;4816;6625;6771;6772;7303;7304;9174;9175;9176;9177;10781;11465;11466	2805;2806;2807;2860;2861;3764;3765;4469;5524;5525;7505;7664;7665;7666;8242;8243;10380;10381;10382;10383;10384;12165;12943;12944	2806;2861;3764;4469;5524;7505;7666;8243;10383;12165;12944	255	439	-1;-1;-1;-1;-1;-1;-1;-1;-1
Q99L47;F8WJK8;E9Q1V0	Q99L47;F8WJK8;E9Q1V0	5;5;4	5;5;4	5;5;4	Hsc70-interacting protein	St13	sp|Q99L47|F10A1_MOUSE Hsc70-interacting protein OS=Mus musculus OX=10090 GN=St13 PE=1 SV=1;tr|F8WJK8|F8WJK8_MOUSE Hsc70-interacting protein OS=Mus musculus OX=10090 GN=St13 PE=1 SV=1;tr|E9Q1V0|E9Q1V0_MOUSE Hsc70-interacting protein (Fragment) OS=Mus muscul	3	5	5	5	5	5	5	5	5	5	11.3	11.3	11.3	41.655	371	371;362;129	0	61.086	11.3	11.3	668880000	177060000	491820000	11	49626000	13468000	36158000	6	5	11	AIDLFTDAIK;AIDLFTDAIKLNPR;AIEINPDSAQPYK;GAAIEALNDGELQK;KGAAIEALNDGELQK		656	234;235;238;1819;3025	True;True;True;True;True	236;237;240;1889;3123	347;348;349;350;353;354;3129;3130;5172;5173;5174;5175	363;364;365;366;369;370;3612;3613;5920;5921;5922;5923	363;366;369;3613;5921			-1;-1;-1
Q8K2B3;A0A1Y7VJ55	Q8K2B3	9;1	9;1	9;1	Succinate dehydrogenase [ubiquinone] flavoprotein subunit, mitochondrial	Sdha	sp|Q8K2B3|SDHA_MOUSE Succinate dehydrogenase [ubiquinone] flavoprotein subunit, mitochondrial OS=Mus musculus OX=10090 GN=Sdha PE=1 SV=1	2	9	9	9	5	7	5	7	5	7	17.9	17.9	17.9	72.585	664	664;233	0	60.708	10.8	14.2	436530000	77810000	358720000	33	4868600	343570	4525000	5	6	11	ANAGEESVMNLDKLR;GEGGILINSQGER;GVIALCIEDGSIHR;ISQLYGDLK;SMQNHAAVFR;TYFSCTSAHTSTGDGTAMVTR;VDEYDYSKPIQGQQK;VGSVLQEGCEK;VTLEYRPVIDK		1303	418;1882;2218;2877;5286;5949;6051;6160;6469	True;True;True;True;True;True;True;True;True	428;1953;2294;2972;5484;6180;6288;6399;6712	648;649;3232;3794;4936;9095;10316;10317;10486;10652;10653;11161	711;712;3731;4351;5664;10292;11663;11664;11846;12026;12027;12596	711;3731;4351;5664;10292;11664;11846;12027;12596			-1;-1
O88844;A0A087WPT4;A0A087WRS9;D3YVY3;A0A087WRM4;A0A0U1RP68;D6RIL6	O88844	13;6;6;5;2;1;1	13;6;6;5;2;1;1	12;5;5;4;2;0;0	Isocitrate dehydrogenase [NADP] cytoplasmic	Idh1	sp|O88844|IDHC_MOUSE Isocitrate dehydrogenase [NADP] cytoplasmic OS=Mus musculus OX=10090 GN=Idh1 PE=1 SV=2	7	13	13	12	5	9	5	9	4	9	36.7	36.7	34.5	46.674	414	414;187;202;143;84;150;294	0	60.666	14.7	27.8	493650000	99970000	393680000	26	7692200	2842800	4849500	5	13	18	AKLDNNTELSFFAK;ATDFVVPGPGKVEITYTPK;CATITPDEK;DIFQEIYDKK;FKDIFQEIYDKK;HAYGDQYR;IQGGSVVEMQGDEMTR;LIDDMVAQAMK;LVTGWVKPIIIGR;NILGGTVFR;SDYLNTFEFMDK;SIEDFAHSSFQMALSK;TVEAEAAHGTVTR		752	279;617;735;884;1617;2283;2827;3482;4028;4339;5022;5140;5911	True;True;True;True;True;True;True;True;True;True;True;True;True	284;639;759;912;1681;2359;2921;3592;4144;4500;5218;5338;6138	431;432;433;1032;1215;1482;2789;2790;3894;4848;5934;6837;7414;8611;8809;8810;10235	452;453;454;1210;1408;1728;3219;3220;4459;5567;6754;7736;8358;9743;9959;9960;9961;11573	453;1210;1408;1728;3220;4459;5567;6754;7736;8358;9743;9959;11573			-1;-1;-1;-1;-1;-1;-1
Q91YR9;REV__A0A0R4J177;REV__Q3TVC7	Q91YR9	7;1;1	7;1;1	7;1;1	Prostaglandin reductase 1	Ptgr1	sp|Q91YR9|PTGR1_MOUSE Prostaglandin reductase 1 OS=Mus musculus OX=10090 GN=Ptgr1 PE=1 SV=2	3	7	7	7	1	7	1	7	1	7	25.2	25.2	25.2	35.56	329	329;375;356	0	60.624	3.6	25.2	227490000	28794000	198690000	17	11722000	1693800	10029000	2	8	10	ALTELMNWVSEGK;HFEGFPTDGNFELK;IAICGAISQYNR;MEGFIVNR;MPAAFMGMLK;SLEEALR;TGPCPQGPAPEVVIYQQLR		1349	392;2306;2475;4106;4194;5193;5617	True;True;True;True;True;True;True	399;2382;2556;4231;4335;5391;5829	599;3929;4278;4279;6977;7132;8908;9688;9689	650;4495;4924;4925;4926;7888;8051;10075;10952;10953	650;4495;4926;7888;8051;10075;10953			-1;-1;-1
Q8BMF4	Q8BMF4	13	13	13	Dihydrolipoyllysine-residue acetyltransferase component of pyruvate dehydrogenase complex, mitochondrial	Dlat	sp|Q8BMF4|ODP2_MOUSE Dihydrolipoyllysine-residue acetyltransferase component of pyruvate dehydrogenase complex, mitochondrial OS=Mus musculus OX=10090 GN=Dlat PE=1 SV=2	1	13	13	13	7	12	7	12	7	12	24	24	24	67.941	642	642	0	60.486	13.9	22.7	3.4324e+09	508770000	2.9236e+09	35	84296000	13652000	70644000	11	22	33	AAPAAAAAMAPPGPR;ASALACLK;DIDSFVPSK;DVPLGAPLCIIVEK;GIDLTQVK;GLETIASDVVSLASK;ILVPEGTR;ISVNDFIIK;VAPAPAGVFTDIPISNIR;VAPAPAGVFTDIPISNIRR;VFVSPLAK;VPLPSLSPTMQAGTIAR;VVDGAVGAQWLAEFKK		1259	42;505;880;1069;1978;2023;2761;2888;6009;6010;6119;6379;6508	True;True;True;True;True;True;True;True;True;True;True;True;True	42;43;521;908;1117;2051;2097;2849;2983;6244;6245;6358;6621;6622;6754	59;60;61;62;63;64;65;841;1474;1475;1883;1884;3398;3479;4740;4951;10418;10419;10420;10421;10592;10593;11018;11019;11020;11021;11022;11227	61;62;63;64;65;66;67;995;1719;1720;2206;2207;3911;3997;5438;5680;5681;11774;11775;11776;11777;11778;11961;11962;11963;12432;12433;12434;12435;12436;12437;12667;12668;12669	66;995;1720;2207;3911;3997;5438;5680;11777;11778;11963;12435;12668	261;262	102;400	-1
A0A1B0GRV0;Q9Z0S1;D3Z0E6;D3Z5X0	A0A1B0GRV0;Q9Z0S1;D3Z0E6	5;5;4;1	5;5;4;1	5;5;4;1	3(2),5-bisphosphate nucleotidase 1	Bpnt1	tr|A0A1B0GRV0|A0A1B0GRV0_MOUSE 3(2),5-bisphosphate nucleotidase 1 OS=Mus musculus OX=10090 GN=Bpnt1 PE=1 SV=1;sp|Q9Z0S1|BPNT1_MOUSE 3(2),5-bisphosphate nucleotidase 1 OS=Mus musculus OX=10090 GN=Bpnt1 PE=1 SV=2;tr|D3Z0E6|D3Z0E6_MOUSE 3(2),5-bispho	4	5	5	5	2	4	2	4	2	4	17.3	17.3	17.3	34.973	323	323;308;253;83	0	60.153	6.5	13.3	60915000	15491000	45424000	21	2622500	459470	2163000	2	5	7	HMNSAGVLAALR;IIQLIEGK;LTDIHGNALQYNK;NYEYYASHVPESVK;TSATDLQTK		260	2384;2672;3915;4539;5842	True;True;True;True;True	2460;2754;4029;4721;6063	4070;4584;4585;6630;7814;10093	4665;5266;5267;5268;7510;8823;11411	4665;5268;7510;8823;11411			-1;-1;-1;-1
Q9Z2U1;A0A0G2JF97	Q9Z2U1	4;1	4;1	4;1	Proteasome subunit alpha type-5	Psma5	sp|Q9Z2U1|PSA5_MOUSE Proteasome subunit alpha type-5 OS=Mus musculus OX=10090 GN=Psma5 PE=1 SV=1	2	4	4	4	1	4	1	4	1	4	18.3	18.3	18.3	26.411	241	241;55	0	60.102	7.9	18.3	235430000	57814000	177610000	11	9714700	5255800	9714700	1	4	5	AIGSASEGAQSSLQEVYHK;EELEEVIK;GVNTFSPEGR;SSLIILK		1574	244;1176;2235;5375	True;True;True;True	247;1229;2311;5574	368;369;2050;3821;9264	385;386;2399;4379;10476	385;2399;4379;10476			-1;-1
P30416;F6S2D5;F7CAT1	P30416	17;6;4	17;6;4	17;6;4	Peptidyl-prolyl cis-trans isomerase FKBP4;Peptidyl-prolyl cis-trans isomerase FKBP4, N-terminally processed	Fkbp4	sp|P30416|FKBP4_MOUSE Peptidyl-prolyl cis-trans isomerase FKBP4 OS=Mus musculus OX=10090 GN=Fkbp4 PE=1 SV=5	3	17	17	17	7	12	7	12	7	12	40.4	40.4	40.4	51.572	458	458;260;187	0	59.899	20.5	29.3	489910000	134210000	355700000	31	5764400	1408200	4356200	9	10	19	AEVAAGDHPTDAEMK;AEVAAGDHPTDAEMKGER;AKESWEMSSAEKLEQSNIVK;ALELDSNNEK;DKFSFDLGK;DKFSFDLGKGEVIK;EGTGTETPMIGDR;FQIPPHAELR;GEHSIVYLKPSYAFGSVGK;LAEEEHKVK;LASHLNLAMCHLK;LQAFSAAIESCNK;LYANMFER;RGEAHLAVNDFDLAR;VFVHYTGWLLDGTK;VKAEVAAGDHPTDAEMKGER;VLQLYPSNK		911	153;154;276;319;923;924;1216;1710;1883;3185;3247;3785;4047;4857;6117;6223;6288	True;True;True;True;True;True;True;True;True;True;True;True;True;True;True;True;True	154;155;280;325;958;959;1270;1779;1954;3288;3350;3899;4163;5048;6356;6462;6527	232;233;421;492;1558;1559;2108;2949;2950;3233;3234;5444;5531;6437;6869;8318;8319;8320;10590;10760;10856	241;242;441;519;1813;1814;2462;3407;3408;3732;3733;6209;6302;7303;7770;9398;9399;9400;11959;12140;12241	241;242;441;519;1813;1814;2462;3408;3733;6209;6302;7303;7770;9400;11959;12140;12241			-1;-1;-1
P48774;E9PVM7;E9PV63;E9Q024;E9Q5L9	P48774;E9PVM7;E9PV63	9;7;6;3;2	8;6;5;3;2	8;6;5;3;2	Glutathione S-transferase Mu 5	Gstm5	sp|P48774|GSTM5_MOUSE Glutathione S-transferase Mu 5 OS=Mus musculus OX=10090 GN=Gstm5 PE=1 SV=1;tr|E9PVM7|E9PVM7_MOUSE Glutathione S-transferase (Fragment) OS=Mus musculus OX=10090 GN=Gstm5 PE=1 SV=1;tr|E9PV63|E9PV63_MOUSE Glutathione transferase OS=Mus m	5	9	8	8	8	8	7	7	7	7	42.4	38.4	38.4	26.635	224	224;215;158;73;69	0	59.85	38.8	41.1	1119300000	296280000	823010000	16	47771000	11429000	36343000	10	13	23	FTWFAGEK;IAAFLQSDR;IAAFLQSDRFFK;ITQSNAILR;LCYNSNHENLKPQYLEQLPAQLK;MLLEFTDTSYEEKR;QFSLFLGK;SMVLGYWDIR;YICGEAPDYDR		962	1779;2462;2463;2915;3290;4166;4646;5288;6704	True;True;True;False;True;True;True;True;True	1849;2543;2544;3010;3394;4299;4300;4831;5486;5487;6959	3070;4262;4263;4264;4993;4994;5602;5603;5604;7074;7075;7076;7077;7979;7980;9097;9098;9099;11593;11594	3549;4901;4902;4903;4904;4905;4906;4907;4908;4909;5724;5725;6387;6388;6389;7992;7993;7994;7995;9015;9016;10294;10295;10296;10297;13076;13077	3549;4908;4909;5725;6389;7992;9016;10294;13077	210;211	6;22	-1;-1;-1;-1;-1
I7HFT9;Q07133	I7HFT9;Q07133	9;7	9;7	6;4	Histone H1t	Hist1h1t	tr|I7HFT9|I7HFT9_MOUSE H1.6 linker histone, cluster member OS=Mus musculus OX=10090 GN=H1f6 PE=1 SV=1;sp|Q07133|H1T_MOUSE Histone H1t OS=Mus musculus OX=10090 GN=H1-6 PE=1 SV=4	2	9	9	6	5	9	5	9	2	6	32.5	32.5	25.4	21.669	209	209;208	0	58.854	24.9	32.5	1.5438e+09	388420000	1155300000	9	147130000	36577000	110560000	4	8	12	AGMSLAALK;AGMSLAALKK;ALAAAGYDVEK;ALAAAGYDVEKNNSR;GVLVQTK;KALAAAGYDVEK;LIPEALSTSQER;SETAPAASSTLVPAPVEEKPSSK;SETAPAASSTLVPAPVEEKPSSKR		690	207;208;286;287;2228;2984;3509;5052;5053	True;True;True;True;True;True;True;True;True	209;210;291;292;2304;3079;3619;5250;5251	306;307;441;442;443;444;445;446;3812;5104;5105;5978;5979;8664;8665;8666	321;322;462;463;464;465;466;467;4370;5842;5843;6803;6804;9800;9801;9802	321;322;462;466;4370;5843;6803;9800;9801			-1;-1
Q9D8N0	Q9D8N0	10	10	10	Elongation factor 1-gamma	Eef1g	sp|Q9D8N0|EF1G_MOUSE Elongation factor 1-gamma OS=Mus musculus OX=10090 GN=Eef1g PE=1 SV=3	1	10	10	10	6	7	6	7	6	7	28.1	28.1	28.1	50.06	437	437	0	58.278	14	23.3	1160900000	385020000	775870000	24	19386000	3618100	15768000	7	9	16	ALIAAQYSGAQVR;EYFSWEGTFQHVGK;ILGLLDTHLK;KAAAPAPEEEMDECEQALAAEPK;KLDPGSEETQTLVR;QATENAKEEVKR;RILGLLDTHLK;STFVLDEFKR;VLSAPPHFHFGQTNR;WFLTCINQPQFR		1459	338;1496;2725;2980;3073;4603;4872;5428;6292;6582	True;True;True;True;True;True;True;True;True;True	344;1558;2809;3075;3172;4787;5063;5631;6531;6834	520;2568;4674;4675;5097;5250;5251;5252;7914;8355;8356;9362;10861;10862;10863;10864;11402;11403	549;2968;5369;5370;5835;6001;6002;6003;8942;9445;9446;10581;12246;12247;12248;12249;12250;12874;12875	549;2968;5369;5835;6003;8942;9446;10581;12248;12874			-1
Q8R5H1;A0A1W2P8B7	Q8R5H1	14;1	14;1	12;1	Ubiquitin carboxyl-terminal hydrolase 15	Usp15	sp|Q8R5H1|UBP15_MOUSE Ubiquitin carboxyl-terminal hydrolase 15 OS=Mus musculus OX=10090 GN=Usp15 PE=1 SV=1	2	14	14	12	10	13	10	13	8	12	15.2	15.2	13.3	112.32	981	981;138	0	57.194	10.3	14.2	428520000	103320000	325200000	52	4598400	1137900	3460500	11	15	26	AAYVLFYQR;ADTIDTIEKEIR;AEGGAADLDTQR;IFNIPDEK;LKDCIELFTTK;LVSWYTLMEGQEPIAR;LYNLLLLR;MDPLAKPMQYK;MIVTDIYNHR;MSTETEETDGHLR;NNTEDKLYNLLLLR;NYDYSEPGR;QDTFSGTGFFPLDR;STLVCPECAK		1321	74;109;130;2572;3539;4025;4056;4096;4149;4223;4425;4537;4620;5439	True;True;True;True;True;True;True;True;True;True;True;True;True;True	74;110;131;2653;3651;4141;4172;4219;4279;4370;4596;4719;4804;5642	111;112;162;163;200;4416;4417;6032;6033;6832;6833;6882;6883;6959;7042;7043;7190;7191;7192;7600;7601;7811;7940;7941;9378	114;115;167;168;208;5077;5078;6861;6862;7731;7732;7783;7784;7870;7956;7957;8114;8115;8116;8117;8568;8569;8820;8970;8971;10598	114;168;208;5078;6862;7732;7784;7870;7957;8117;8569;8820;8971;10598			-1;-1
A0A0R4J198;Q9JJN4;Q9ESL0	A0A0R4J198;Q9JJN4;Q9ESL0	10;10;9	10;10;9	10;10;9	Succinyl-CoA:3-ketoacid coenzyme A transferase 2A, mitochondrial;Succinyl-CoA:3-ketoacid coenzyme A transferase 2B, mitochondrial	Oxct2a;Oxct2b	tr|A0A0R4J198|A0A0R4J198_MOUSE Succinyl-CoA:3-ketoacid-coenzyme A transferase OS=Mus musculus OX=10090 GN=Oxct2b PE=3 SV=1;sp|Q9JJN4|SCO2A_MOUSE Succinyl-CoA:3-ketoacid coenzyme A transferase 2A, mitochondrial OS=Mus musculus OX=10090 GN=Oxct2a PE=2 SV=2;s	3	10	10	10	6	7	6	7	6	7	26.2	26.2	26.2	56.545	520	520;520;520	0	56.812	12.5	20.4	827990000	163070000	664910000	24	7774000	2470700	5303300	6	5	11	AGGTGVPAFYTPTGYGTLVQEGGSPIR;ATTACSFAVSPNLKPMQQIK;AVFEVNHSK;FYLLEHAIR;GMGGAMDLVSSK;NEVDADVINAGK;SGNVIFR;SGSVHFYTDPVK;VVCSYLGENALCEK;YAPDGHLITLSEPR		215	193;645;672;1810;2078;4295;5107;5116;6503;6621	True;True;True;True;True;True;True;True;True;True	195;667;694;1880;2152;4450;5305;5314;6749;6873	290;1078;1115;3115;3116;3565;7333;7334;8750;8762;11219;11458;11459;11460	305;1261;1301;3597;3598;4092;8275;8276;9896;9909;12659;12935;12936;12937	305;1261;1301;3597;4092;8275;9896;9909;12659;12937			-1;-1;-1
Q61584;A0A0G2JEP0;A0A0H2UH27;A0A0G2JGL6;E9QAS9;E9QAT0;D3Z6U8;E9QNF5;Q6AXB7;E9QAS8;Q6P5B5;P35922;Q9WVR4	Q61584;A0A0G2JEP0;A0A0H2UH27	8;6;5;1;1;1;1;1;1;1;1;1;1	8;6;5;1;1;1;1;1;1;1;1;1;1	8;6;5;1;1;1;1;1;1;1;1;1;1	Fragile X mental retardation syndrome-related protein 1	Fxr1	sp|Q61584|FXR1_MOUSE Fragile X mental retardation syndrome-related protein 1 OS=Mus musculus OX=10090 GN=Fxr1 PE=1 SV=2;tr|A0A0G2JEP0|A0A0G2JEP0_MOUSE Fragile X mental retardation syndrome-related protein 1 OS=Mus musculus OX=10090 GN=Fxr1 PE=1 SV=1;tr|A0A	13	8	8	8	5	5	5	5	5	5	13.1	13.1	13.1	76.221	677	677;568;454;133;585;589;591;593;614;631;674;614;673	0	55.943	9.5	8.9	244890000	85191000	159700000	32	3419900	493850	2926100	7	7	14	DVIEEHGPSEK;EISEGDEVEVYSR;EMAKDVIEEHGPSEK;IYGESAEAVKK;KVPGVTAIELDEDTGTFR;LQIDEQLR;RVNILSDMHLR;VRIEGDNENKLPR		1183	1057;1251;1348;2965;3155;3795;4943;6413	True;True;True;True;True;True;True;True	1104;1306;1405;3060;3258;3909;5134;6656	1839;2162;2163;2331;5075;5394;6451;8486;8487;11076;11077	2145;2520;2521;2702;5809;6156;7317;9591;9592;9593;9594;12501;12502;12503	2145;2521;2702;5809;6156;7317;9594;12503			-1;-1;-1;-1;-1;-1;-1;-1;-1;-1;-1;-1;-1
P14152;A0A5F8MPN8;B1ATQ3	P14152;A0A5F8MPN8	5;4;1	5;4;1	5;4;1	Malate dehydrogenase, cytoplasmic	Mdh1	sp|P14152|MDHC_MOUSE Malate dehydrogenase, cytoplasmic OS=Mus musculus OX=10090 GN=Mdh1 PE=1 SV=3;tr|A0A5F8MPN8|A0A5F8MPN8_MOUSE Malate dehydrogenase OS=Mus musculus OX=10090 GN=Mdh1 PE=1 SV=1	3	5	5	5	0	5	0	5	0	5	24	24	24	36.511	334	334;355;155	0	55.545	0	24	196320000	0	196320000	14	8624000	0	8624000	0	5	5	ELTEEKETAFEFLSSA;EVGVYEALKDDSWLK;FVEGLPINDFSR;NVIIWGNHSSTQYPDVNHAK;VIVVGNPANTNCLTASK		844	1336;1462;1782;4518;6222	True;True;True;True;True	1393;1522;1852;4700;6461	2314;2507;3074;7781;10759	2685;2899;3553;8784;12139	2685;2899;3553;8784;12139			-1;-1;-1
P14148;F6XI62	P14148;F6XI62	17;12	17;12	17;12	60S ribosomal protein L7	Rpl7	sp|P14148|RL7_MOUSE 60S ribosomal protein L7 OS=Mus musculus OX=10090 GN=Rpl7 PE=1 SV=2;tr|F6XI62|F6XI62_MOUSE 60S ribosomal protein L7 (Fragment) OS=Mus musculus OX=10090 GN=Rpl7 PE=1 SV=1	2	17	17	17	9	17	9	17	9	17	45.2	45.2	45.2	31.419	270	270;279	0	55.193	25.9	45.2	3.7841e+09	1275300000	2508800000	13	207760000	82054000	125700000	6	19	25	ASINMLR;EANNFLWPFK;FKEANNFLWPFK;IALTDNSLIAR;IVEPYIAWGYPNLK;KAGNFYVPAEPK;KTTHFVEGGDAGNR;KTTHFVEGGDAGNREDQINR;MEAVPEKK;QIFNGTFVK;RIALTDNSLIAR;SVNELIYKR;TTHFVEGGDAGNR;TTHFVEGGDAGNREDQINR;VATVPGTLK;VATVPGTLKK;VPAVPETLK		843	555;1126;1625;2483;2929;2983;3143;3144;4103;4671;4869;5472;5887;5888;6024;6025;6365	True;True;True;True;True;True;True;True;True;True;True;True;True;True;True;True;True	577;1178;1689;2564;3024;3078;3244;3245;4228;4857;5060;5678;6112;6113;6259;6260;6607	924;1966;2803;2804;4290;4291;5025;5102;5103;5364;5365;5366;5367;5368;6973;6974;8016;8352;9436;10185;10186;10187;10188;10444;10445;10446;10447;10994;10995	1086;1087;2302;3233;3234;4937;4938;4939;5757;5840;5841;6124;6125;6126;6127;6128;7884;7885;9055;9056;9442;10666;11518;11519;11520;11521;11803;11804;11805;11806;12400;12401	1086;2302;3234;4939;5757;5840;6124;6128;7885;9056;9442;10666;11518;11521;11803;11806;12401			-1;-1
P35487	P35487	10	10	10	Pyruvate dehydrogenase E1 component subunit alpha, testis-specific form, mitochondrial	Pdha2	sp|P35487|ODPAT_MOUSE Pyruvate dehydrogenase E1 component subunit alpha, testis-specific form, mitochondrial OS=Mus musculus OX=10090 GN=Pdha2 PE=1 SV=1	1	10	10	10	7	10	7	10	7	10	26.9	26.9	26.9	43.412	391	391	0	53.936	19.2	26.9	1397900000	281420000	1116500000	20	48616000	10991000	37624000	7	12	19	AHGFCYTR;FSNDATCDIK;FSNDATCDIKK;GFIIPGLR;GPIVMELQTYR;IISNNLSNIEELKEIDADVKK;LEEGPPTSTVLTR;SILAELTGR;SKSDPIMLLR;YHGHSMSDPGISYR		924	221;1747;1748;1913;2118;2678;3328;5145;5176;6693	True;True;True;True;True;True;True;True;True;True	223;1817;1818;1985;2192;2761;3435;5343;5374;6947	323;3009;3010;3011;3012;3285;3619;3620;4595;4596;4597;5678;5679;8818;8819;8877;8878;11572;11573	338;3477;3478;3479;3480;3786;3787;4150;4151;5280;5281;5282;6474;6475;6476;9969;9970;10038;10039;10040;13055;13056	338;3478;3480;3787;4150;5281;6476;9970;10040;13056			-1
A0A0R4IZY0;Q8C1A5	A0A0R4IZY0;Q8C1A5	13;13	13;13	13;13	Thimet oligopeptidase	Thop1	tr|A0A0R4IZY0|A0A0R4IZY0_MOUSE Thimet oligopeptidase OS=Mus musculus OX=10090 GN=Thop1 PE=1 SV=1;sp|Q8C1A5|THOP1_MOUSE Thimet oligopeptidase OS=Mus musculus OX=10090 GN=Thop1 PE=1 SV=1	2	13	13	13	7	10	7	10	7	10	22.7	22.7	22.7	78.026	687	687;687	0	53.735	12.8	16.4	493910000	123040000	370870000	39	7335000	1790000	5545100	7	8	15	ALTTQLIEQTK;FKQEGVLSPK;LKPLGEQER;QANAGLFNLR;TGSEAPQDLLEK;TSILRPGGSEDASAMLK;TSQTVATFLDELAQK;VDQVLHTQTDADPAEEYAR;VGAQNFEDVSYESTLK;WDLSAQQIR;YPHYFPLLK;YRVDQNLLK;YYMNQVEETR		194	396;1630;3557;4599;5626;5857;5865;6067;6123;6576;6784;6803;6849	True;True;True;True;True;True;True;True;True;True;True;True;True	403;1694;3669;4783;5838;6078;6087;6305;6362;6828;7041;7061;7107	604;2811;6068;7908;9702;9703;10113;10128;10129;10130;10514;10600;11390;11724;11725;11751;11752;11815	655;3241;6903;8936;10967;10968;11433;11450;11451;11452;11877;11970;12861;13232;13233;13263;13264;13330	655;3241;6903;8936;10967;11433;11452;11877;11970;12861;13233;13263;13330			-1;-1
P63101;A0A2I3BQ03;D3YXN6;D3YXF4;D3YW45	P63101;A0A2I3BQ03;D3YXN6	11;9;8;3;1	9;8;7;3;1	8;8;7;3;1	14-3-3 protein zeta/delta	Ywhaz	sp|P63101|1433Z_MOUSE 14-3-3 protein zeta/delta OS=Mus musculus OX=10090 GN=Ywhaz PE=1 SV=1;tr|A0A2I3BQ03|A0A2I3BQ03_MOUSE 14-3-3 protein zeta/delta (Fragment) OS=Mus musculus OX=10090 GN=Ywhaz PE=1 SV=1;tr|D3YXN6|D3YXN6_MOUSE 14-3-3 protein zeta/delta (Fr	5	11	9	8	8	9	7	7	6	7	38	33.9	30.2	27.771	245	245;166;88;44;26	0	53.426	33.1	33.9	1.6639e+09	412900000	1251000000	14	98929000	19226000	79703000	9	10	19	DSTLIMQLLR;EMQPTHPIR;FLIPNASQPESK;LAEQAERYDDMAACMK;MDKNELVQK;NLLSVAYK;SVTEQGAELSNEER;SVTEQGAELSNEERNLLSVAYK;VVSSIEQK;VVSSIEQKTEGAEK;VVSSIEQKTEGAEKK		1052	1026;1354;1663;3197;4095;4390;5484;5485;6544;6545;6546	False;True;True;True;True;False;True;True;True;True;True	1064;1065;1411;1730;3300;4217;4218;4554;5691;5692;6794;6795;6796	1720;1721;1722;1723;2339;2875;5461;5462;6956;6957;6958;7522;9459;9460;9461;9462;11328;11329;11330;11331	2001;2002;2003;2004;2710;3317;6227;6228;7866;7867;7868;7869;8481;10697;10698;10699;10700;10701;10702;12796;12797;12798;12799;12800	2003;2710;3317;6228;7868;8481;10698;10700;12796;12797;12800	159;236	1;218	-1;-1;-1;-1;-1
Q9Z1F9;H3BLM2;A2BH29;H3BLR3	Q9Z1F9	6;2;1;1	6;2;1;1	6;2;1;1	SUMO-activating enzyme subunit 2	Uba2	sp|Q9Z1F9|SAE2_MOUSE SUMO-activating enzyme subunit 2 OS=Mus musculus OX=10090 GN=Uba2 PE=1 SV=1	4	6	6	6	5	5	5	5	5	5	13.2	13.2	13.2	70.568	638	638;132;119;148	0	52.805	11	11.3	208880000	68777000	140100000	31	6072900	2112900	3960000	5	5	10	ELAEAVSGGR;FAMVAPDVQIEDGK;GTILISSEEGETEANNPK;GVTECYECHPKPTQR;QFILVMNALDNR;VLVVGAGGIGCELLK		1564	1268;1516;2184;2245;4641;6322	True;True;True;True;True;True	1325;1579;2260;2321;4826;6562	2200;2201;2605;3747;3748;3833;3834;7972;10922;10923	2563;2564;3010;4301;4302;4391;4392;9008;12321;12322	2563;3010;4301;4392;9008;12322			-1;-1;-1;-1
Q3V086;Q61496	Q3V086;Q61496	15;14	15;14	13;12	Probable ATP-dependent RNA helicase DDX4	Ddx4	tr|Q3V086|Q3V086_MOUSE RNA helicase OS=Mus musculus OX=10090 GN=Ddx4 PE=1 SV=1;sp|Q61496|DDX4_MOUSE ATP-dependent RNA helicase DDX4 OS=Mus musculus OX=10090 GN=Ddx4 PE=1 SV=2	2	15	15	13	10	11	10	11	8	9	24.5	24.5	21.6	79.282	728	728;702	0	52.021	16.5	19	691700000	249200000	442500000	43	13388000	4366200	9022100	12	11	23	AISFFDTDSDNHLAQPLVK;AVVIYGGTQFGHSVR;DLMACAQTGSGK;DVQQTILQVGQYSK;EREQALGDFR;FKELQEPECIIVAPTR;GLNEEVVTGSGK;ISTTSIHGDR;ISTTSIHGDREQR;MLDMGFGPEMK;QIVQGCNILCATPGR;TMVFVETK;TSASSEMEDGPSGR;YLVLDEADR;YSIPIVLAGR		1145	261;716;958;1071;1390;1626;2052;2885;2886;4160;4685;5775;5841;6760;6807	True;True;True;True;True;True;True;True;True;True;True;True;True;True;True	265;740;993;1119;1448;1690;2126;2980;2981;4293;4872;5995;6062;7015;7065	394;395;1191;1192;1607;1608;1886;2399;2805;3524;3525;4947;4948;4949;7066;8053;9989;10092;11684;11685;11757	413;414;415;1384;1385;1862;1863;2209;2774;3235;4046;4047;5676;5677;5678;7984;9100;11291;11410;13190;13191;13269;13270	414;1384;1862;2209;2774;3235;4046;5676;5677;7984;9100;11291;11410;13190;13270			-1;-1
Q5STT6	Q5STT6	6	6	6	Protein FAM71B	Fam71b	sp|Q5STT6|FA71B_MOUSE Protein FAM71B OS=Mus musculus OX=10090 GN=Fam71b PE=3 SV=3	1	6	6	6	1	5	1	5	1	5	14.7	14.7	14.7	68.884	665	665	0	51.895	1.8	12.9	178020000	3989600	174030000	26	4068100	153450	4068100	1	3	4	AETATSPTSGVISLAATTTKPPGSGQVAAAMIGSAAK;ISVHDHEKQQLR;RGEVIDVHNR;SPAGLGSVSK;TQPAAAAAVTPVSAK;YAPMFESDFIQISK		1156	149;2887;4858;5302;5829;6622	True;True;True;True;True;True	150;2982;5049;5501;6050;6874	225;4950;8321;9125;10073;11461	234;5679;9401;10324;11388;12938	234;5679;9401;10324;11388;12938			-1
F2Z456;Q9DCN2	F2Z456;Q9DCN2	8;8	8;8	8;8	NADH-cytochrome b5 reductase;NADH-cytochrome b5 reductase 3;NADH-cytochrome b5 reductase 3 membrane-bound form;NADH-cytochrome b5 reductase 3 soluble form	Cyb5r3	tr|F2Z456|F2Z456_MOUSE NADH-cytochrome b5 reductase OS=Mus musculus OX=10090 GN=Cyb5r3 PE=1 SV=1;sp|Q9DCN2|NB5R3_MOUSE NADH-cytochrome b5 reductase 3 OS=Mus musculus OX=10090 GN=Cyb5r3 PE=1 SV=3	2	8	8	8	6	7	6	7	6	7	24	24	24	34.929	313	313;301	0	51.772	19.5	24	831110000	234060000	597050000	21	19456000	6160000	13296000	8	9	17	DILLRPELEELR;DILLRPELEELRNEHSAR;IGDTIEFR;LIDKEVISPDTR;LIDKEVISPDTRR;STPAITLENPDIK;STPAITLENPDIKYPLR;SVGMIAGGTGITPMLQVIR		627	893;894;2595;3485;3486;5442;5443;5465	True;True;True;True;True;True;True;True	921;922;2676;3595;3596;5646;5647;5669;5670	1492;1493;1494;4457;5938;5939;5940;5941;5942;5943;5944;9384;9385;9386;9387;9420;9421;9422	1738;1739;1740;5119;6758;6759;6760;6761;6762;6763;6764;10605;10606;10607;10608;10609;10649;10650;10651;10652	1739;1740;5119;6758;6761;10605;10609;10650	149;150	154;164	-1;-1
Q8VC30;Q3UTZ4;A0A494BBI2;A0A494BB96	Q8VC30;Q3UTZ4	12;9;4;3	12;9;4;3	12;9;4;3	Bifunctional ATP-dependent dihydroxyacetone kinase/FAD-AMP lyase (cyclizing);ATP-dependent dihydroxyacetone kinase;FAD-AMP lyase (cyclizing)	Dak	sp|Q8VC30|TKFC_MOUSE Triokinase/FMN cyclase OS=Mus musculus OX=10090 GN=Tkfc PE=1 SV=1;tr|Q3UTZ4|Q3UTZ4_MOUSE ATP-dependent dihydroxyacetone kinase OS=Mus musculus OX=10090 GN=Tkfc PE=1 SV=1	4	12	12	12	6	10	6	10	6	10	27.5	27.5	27.5	59.69	578	578;527;182;162	0	51.733	14.2	23.9	911840000	244970000	666870000	29	19372000	7345700	12027000	5	11	16	AAPTEPPEAPEATAAGGVTSK;AILEVLQTQGA;EGPSLTSPAQVLSR;GLCGTVLIHK;LIDAETTAK;LSVLLLER;NYTGDRLNFGLAMEQAK;SAEAAAEATK;SAEAAAEATKNMEAGAGR;SPGASLLPVLTK;VAGALAEEGMGLEEITKR;VALLSGGGSGHEPAHAGFIGK		1322	44;249;1212;2019;3481;3907;4552;4959;4960;5310;5989;5998	True;True;True;True;True;True;True;True;True;True;True;True	45;252;1266;2093;3591;4021;4734;5151;5152;5509;6220;6230	67;68;375;376;2103;3472;3473;5933;6619;6620;7831;8508;8509;9139;10382;10399;10400	69;70;392;393;394;2457;3990;3991;6753;7499;7500;8842;9616;9617;10341;11735;11754;11755	70;392;2457;3990;6753;7500;8842;9616;9617;10341;11735;11755	264	537	-1;-1;-1;-1
O88531;B1B0P8;B1B0P9	O88531	6;2;2	6;2;2	6;2;2	Palmitoyl-protein thioesterase 1	Ppt1	sp|O88531|PPT1_MOUSE Palmitoyl-protein thioesterase 1 OS=Mus musculus OX=10090 GN=Ppt1 PE=1 SV=2	3	6	6	6	3	5	3	5	3	5	24.8	24.8	24.8	34.49	306	306;179;197	0	51.572	15	18.6	228140000	20711000	207430000	14	5112800	1117900	3994900	3	6	9	CPGESSHICDFIR;EGDHLQISK;ETIPLQESTLYTEDRLGLK;LQQGYNAIGFSQGGQFLR;LVQAQYWHDPIK;LVQAQYWHDPIKESVYR		748	770;1195;1425;3808;4012;4013	True;True;True;True;True;True	795;1248;1483;3922;4127;4128	1279;2076;2077;2449;6469;6470;6808;6809;6810	1496;2426;2427;2834;7336;7337;7703;7704;7705	1496;2427;2834;7337;7703;7705			-1;-1;-1
Q8CJI4	Q8CJI4	4	4	4	Testis-specific H1 histone	H1fnt	sp|Q8CJI4|H1FNT_MOUSE Testis-specific H1 histone OS=Mus musculus OX=10090 GN=H1-7 PE=2 SV=2	1	4	4	4	1	3	1	3	1	3	12.8	12.8	12.8	44.399	398	398	0	51.449	2	10.8	345390000	42905000	302490000	11	21700000	3900400	17799000	1	4	5	AIAGHQHLTLDALKK;AQEFVSAK;QTIQKPALDNAPSIQGK;VSGSDAAGYFR		1297	230;472;4785;6426	True;True;True;True	232;487;4974;6669	340;341;784;8210;11098	356;357;911;9280;12526	357;911;9280;12526			-1
P45377;D3Z494;G5E895	P45377;D3Z494;G5E895	5;3;3	5;3;3	3;2;2	Aldose reductase-related protein 2	Akr1b8;Akr1b10	sp|P45377|ALD2_MOUSE Aldose reductase-related protein 2 OS=Mus musculus OX=10090 GN=Akr1b8 PE=1 SV=2;tr|D3Z494|D3Z494_MOUSE Aldo-keto reductase family 1, member B10 (aldose reductase) OS=Mus musculus OX=10090 GN=Akr1b10 PE=1 SV=1;tr|G5E895|G5E895_MOUSE Ald	3	5	5	3	3	5	3	5	2	3	19.3	19.3	13.9	36.12	316	316;288;316	0	50.489	11.1	19.3	560610000	99756000	460860000	18	25472000	2947700	22524000	3	6	9	ALGVSNFNHFQIER;ATFVELSTK;AVQREDLFIVSK;HKPVTNQVECHPYLTQEK;LLNKPGLK		944	335;621;701;2358;3668	True;True;True;True;True	341;643;725;2434;3781	515;516;517;1037;1038;1169;1170;4021;6264;6265	543;544;545;546;1215;1216;1362;1363;4612;7123;7124	546;1215;1362;4612;7123			-1;-1;-1
Q8C0M9	Q8C0M9	8	8	8	Isoaspartyl peptidase/L-asparaginase;Isoaspartyl peptidase/L-asparaginase alpha chain;Isoaspartyl peptidase/L-asparaginase beta chain	Asrgl1	sp|Q8C0M9|ASGL1_MOUSE Isoaspartyl peptidase/L-asparaginase OS=Mus musculus OX=10090 GN=Asrgl1 PE=1 SV=1	1	8	8	8	5	7	5	7	5	7	27.9	27.9	27.9	33.95	326	326	0	50.445	16.9	25.2	519060000	118350000	400710000	16	27549000	5924400	21624000	5	7	12	DLSAGAVSAVR;FAEDMGIPQVPVEK;GLGGLILVNK;GNLAYATSTGGIVNK;GTVAPPVR;HLEKEKLEK;LALFHVEQGK;TVEEAAQLALDYMK		1273	972;1508;2037;2089;2196;2361;3222;5912	True;True;True;True;True;True;True;True	1007;1571;2111;2163;2272;2437;3325;6139	1630;1631;2590;3499;3500;3578;3579;3763;4027;5496;5497;5498;5499;10236	1892;1893;2991;4020;4021;4105;4106;4318;4618;6265;6266;6267;6268;11574	1892;2991;4021;4105;4318;4618;6266;11574			-1
Q3TT92;E9PWE8;Q62188;Q6P1J1;P97427	Q3TT92;E9PWE8;Q62188	6;6;6;2;2	6;6;6;2;2	5;5;5;1;1	Dihydropyrimidinase-related protein 3	Dpysl3	tr|Q3TT92|Q3TT92_MOUSE Dihydropyrimidinase-related protein 3 OS=Mus musculus OX=10090 GN=Dpysl3 PE=1 SV=1;tr|E9PWE8|E9PWE8_MOUSE Dihydropyrimidinase-related protein 3 OS=Mus musculus OX=10090 GN=Dpysl3 PE=1 SV=1;sp|Q62188|DPYL3_MOUSE Dihydropyrimidinase-re	5	6	6	5	4	6	4	6	3	5	14.4	14.4	11.6	61.779	568	568;683;570;686;572	0	50.216	9.3	14.4	254650000	50155000	204500000	29	6765900	1194100	5571800	4	7	11	AITVASQTNCPLYVTK;GAPLVVICQGK;IFNLYPR;MDENQFVAVTSTNAAK;NLHQSGFSLSGTQVDEGVR;QIGDNLIVPGGVK		577	268;1844;2573;4093;4379;4672	True;True;True;True;True;True	272;1915;2654;4215;4542;4858	409;3169;3170;4418;4419;6953;6954;7505;7506;8017	429;3656;3657;3658;5079;5080;7863;7864;8464;8465;9057	429;3656;5080;7864;8464;9057			-1;-1;-1;-1;-1
Q00898	Q00898	7	2	2	Alpha-1-antitrypsin 1-5	Serpina1e	sp|Q00898|A1AT5_MOUSE Alpha-1-antitrypsin 1-5 OS=Mus musculus OX=10090 GN=Serpina1e PE=1 SV=1	1	7	2	2	1	6	0	2	0	2	16.9	6.5	6.5	45.891	413	413	0	50.034	3.1	15.7	24566000	0	24566000	15	1637700	0	1637700	0	2	2	IFNSGADLSGITEENAPLK;KVINDFVEK;LAQIHIPR;MQHLEQTLNK;NHYQAEVFSVNFAESEEAKK;VINDFVEK;VINDFVEKGTQGK		1098	2575;3152;3236;4204;4331;6205;6206	True;False;True;False;False;False;False	2656;3255;3339;4346;4492;6444;6445	4421;5390;5517;7151;7152;7405;10732;10733	5082;6152;6287;8070;8071;8072;8349;12110;12111;12112	5082;6152;6287;8070;8349;12111;12112			-1
D3YYM6;D3Z1S8;Q91V55;P97461	D3YYM6;D3Z1S8;Q91V55;P97461	4;4;4;3	4;4;4;3	4;4;4;3	40S ribosomal protein S5;40S ribosomal protein S5, N-terminally processed	Rps5	tr|D3YYM6|D3YYM6_MOUSE 40S ribosomal protein S5 (Fragment) OS=Mus musculus OX=10090 GN=Rps5 PE=1 SV=1;tr|D3Z1S8|D3Z1S8_MOUSE 40S ribosomal protein S5 (Fragment) OS=Mus musculus OX=10090 GN=Rps5 PE=1 SV=1;tr|Q91V55|Q91V55_MOUSE 40S ribosomal protein S5 OS=M	4	4	4	4	0	4	0	4	0	4	30.2	30.2	30.2	20.413	182	182;189;204;204	0	49.848	0	30.2	78417000	0	78417000	9	5936000	0	5936000	0	4	4	LTNSMMMHGR;TEWEAATPAVAETPDIK;TIAECLADELINAAK;VNQAIWLLCTGAR		528	3938;5583;5647;6356	True;True;True;True	4052;5794;5861;6598	6677;9632;9749;10980	7561;10892;11022;12384	7561;10892;11022;12384			-1;-1;-1;-1
Q9Z2I9	Q9Z2I9	12	12	12	Succinyl-CoA ligase [ADP-forming] subunit beta, mitochondrial	Sucla2	sp|Q9Z2I9|SUCB1_MOUSE Succinate--CoA ligase [ADP-forming] subunit beta, mitochondrial OS=Mus musculus OX=10090 GN=Sucla2 PE=1 SV=2	1	12	12	12	4	12	4	12	4	12	31.1	31.1	31.1	50.113	463	463	0	49.787	7.8	31.1	1.0377e+09	126580000	911100000	28	35065000	4520500	30545000	5	13	18	AVSSQMIGQK;CDVIAQGIVMAVK;EPIDIVEGIKK;EQAVTLAQK;ICNQVLVCER;ILACDDLDEAAK;INFDSNSAYR;LHGGTPANFLDVGGGATVQQVTEAFK;LSEIVTLAK;LYNLFLK;MGFPSNIVDSAAENMIK;SSDEAYAIAK		1573	704;743;1369;1373;2504;2702;2785;3468;3860;4055;4131;5360	True;True;True;True;True;True;True;True;True;True;True;True	728;767;1427;1431;2585;2786;2878;3577;3974;4171;4259;5559	1173;1227;2368;2369;2375;4318;4645;4784;4785;5908;6549;6550;6880;6881;7014;7015;9241;9242	1366;1421;2743;2744;2750;4966;5339;5340;5491;5492;6728;7419;7420;7421;7781;7782;7928;7929;10452;10453	1366;1421;2743;2750;4966;5340;5492;6728;7420;7782;7928;10453			-1
A0A2R8W6P6;A0A2R8VI39;P23591;A0A2R8VKL9;A0A2R8W6N0;A0A2R8VHD0	A0A2R8W6P6;A0A2R8VI39;P23591;A0A2R8VKL9	3;3;3;2;1;1	3;3;3;2;1;1	3;3;3;2;1;1	GDP-L-fucose synthase	Tsta3	tr|A0A2R8W6P6|A0A2R8W6P6_MOUSE GDP-4-keto-6-deoxy-D-mannose-3,5-epimerase-4-reductase OS=Mus musculus OX=10090 GN=Gfus PE=1 SV=1;tr|A0A2R8VI39|A0A2R8VI39_MOUSE GDP-4-keto-6-deoxy-D-mannose-3,5-epimerase-4-reductase OS=Mus musculus OX=10090 GN=Gfus PE=1 SV=	6	3	3	3	1	2	1	2	1	2	10.7	10.7	10.7	36.071	327	327;351;321;128;62;292	0	49.162	4.9	5.8	73334000	8020600	65314000	18	4074100	445590	3628500	0	3	3	DADLTDAAQTQALFQK;ILVTGGSGLVGR;YNLDFWR		321	784;2762;6779	True;True;True	809;2850;7036	1299;4741;11716	1517;5439;5440;13222	1517;5439;13222			-1;-1;-1;-1;-1;-1
P60710;E9Q5F4;E9Q1F2;G3UZ07;E9Q2D1;F8WGM8;F6WX90	P60710;E9Q5F4;E9Q1F2;G3UZ07	18;14;14;11;5;4;3	1;1;1;0;1;0;0	1;1;1;0;1;0;0	Actin, cytoplasmic 1;Actin, cytoplasmic 1, N-terminally processed	Actb;Actg1	sp|P60710|ACTB_MOUSE Actin, cytoplasmic 1 OS=Mus musculus OX=10090 GN=Actb PE=1 SV=1;tr|E9Q5F4|E9Q5F4_MOUSE Actin, cytoplasmic 1 (Fragment) OS=Mus musculus OX=10090 GN=Actb PE=1 SV=1;tr|E9Q1F2|E9Q1F2_MOUSE Actin, cytoplasmic 1 OS=Mus musculus OX=10090 GN=A	7	18	1	1	15	18	1	1	1	1	61.1	4.5	4.5	41.736	375	375;265;295;268;108;105;43	0	48.568	52.3	61.1	53480000	4905300	48575000	20	2674000	245270	2428700	2	2	4	AGFAGDDAPR;AVFPSIVGR;AVFPSIVGRPR;DDDIAALVVDNGSGMCK;DLTDYLMK;DLYANTVLSGGTTMYPGIADR;DSYVGDEAQSKR;EITALAPSTMK;GYSFTTTAER;HQGVMVGMGQK;IWHHTFYNELR;KDLYANTVLSGGTTMYPGIADR;LCYVALDFEQEMATAASSSSLEK;LDLAGRDLTDYLMK;QEYDESGPSIVHR;SYELPDGQVITIGNER;TTGIVMDSGDGVTHTVPIYEGYALPHAILR;VAPEEHPVLLTEAPLNPK		1002	186;673;674;825;977;981;1030;1253;2272;2409;2958;2997;3291;3307;4637;5494;5886;6013	False;False;False;True;False;False;False;False;False;False;False;False;False;False;False;False;False;False	187;695;696;852;853;1012;1016;1072;1308;1309;2348;2487;2488;2489;3053;3092;3093;3395;3412;4822;5701;6110;6111;6248	278;1116;1117;1118;1119;1120;1121;1383;1384;1385;1386;1638;1639;1643;1644;1763;1764;1765;2165;2166;2167;2168;3876;3877;4175;4176;4177;4178;5064;5065;5122;5123;5124;5125;5605;5631;5632;7967;7968;9479;9480;9481;9482;10182;10183;10184;10426;10427;10428;10429	288;1302;1303;1304;1305;1306;1307;1308;1309;1618;1619;1620;1621;1622;1900;1901;1905;1906;2055;2056;2057;2523;2524;2525;2526;4440;4441;4442;4807;4808;4809;4810;4811;5796;5797;5798;5863;5864;5865;5866;5867;6390;6418;6419;8998;8999;10719;10720;10721;10722;10723;10724;10725;10726;11515;11516;11517;11783;11784;11785;11786;11787;11788	288;1302;1306;1622;1901;1905;2056;2525;4442;4810;5798;5866;6390;6419;8999;10725;11517;11787	221;222;223;224;225;226	16;44;47;153;305;325	-1;-1;-1;-1;-1;-1;-1
Q6PE01	Q6PE01	1	1	1	U5 small nuclear ribonucleoprotein 40 kDa protein	Snrnp40	sp|Q6PE01|SNR40_MOUSE U5 small nuclear ribonucleoprotein 40 kDa protein OS=Mus musculus OX=10090 GN=Snrnp40 PE=1 SV=1	1	1	1	1	0	1	0	1	0	1	8.7	8.7	8.7	39.275	358	358	0	47.884	0	8.7	14664000	0	14664000	15	977630	0	977630	0	1	1	HELLLGAAGAGPGAGPQQATPGALLQAGPPR		1210	2297	TRUE	2373	3915	4481	4481			-1
P09405	P09405	10	10	10	Nucleolin	Ncl	sp|P09405|NUCL_MOUSE Nucleolin OS=Mus musculus OX=10090 GN=Ncl PE=1 SV=2	1	10	10	10	7	8	7	8	7	8	15.1	15.1	15.1	76.722	707	707	0	46.68	12.2	12.2	399330000	126690000	272640000	36	10257000	3519300	6738000	8	9	17	ETLEEVFEK;FAISELFAK;GFGFVDFNSEEDAK;GIAYIEFK;LELQGSNSR;QKVEGSEPTTPFNLFIGNLNPNK;SEADAEKNLEEK;SVSLYYTGEK;TLVLSNLSYSATK;VEGSEPTTPFNLFIGNLNPNK		818	1427;1513;1906;1977;3343;4689;5025;5481;5759;6085	True;True;True;True;True;True;True;True;True;True	1485;1576;1978;2050;3450;4876;5221;5688;5977;6323	2452;2598;3273;3274;3396;3397;5707;5708;8058;8614;9455;9961;9962;10537;10538;10539	2837;2838;3001;3774;3775;3909;3910;6505;6506;9105;9106;9746;10693;11261;11262;11901;11902;11903	2838;3001;3775;3909;6505;9106;9746;10693;11261;11903			-1
G3UXW9;A0A140LJB7;Q3MIA8;Q99LD4;B1ATU4	G3UXW9;A0A140LJB7;Q3MIA8;Q99LD4;B1ATU4	5;4;4;4;3	5;4;4;4;3	5;4;4;4;3	COP9 signalosome complex subunit 1	Gps1	tr|G3UXW9|G3UXW9_MOUSE COP9 signalosome complex subunit 1 OS=Mus musculus OX=10090 GN=Gps1 PE=1 SV=1;tr|A0A140LJB7|A0A140LJB7_MOUSE COP9 signalosome complex subunit 1 OS=Mus musculus OX=10090 GN=Gps1 PE=1 SV=1;tr|Q3MIA8|Q3MIA8_MOUSE COP9 signalosome comple	5	5	5	5	3	4	3	4	3	4	12.5	12.5	12.5	58.86	526	526;486;487;471;490	0	46.466	6.5	10.6	67185000	14385000	52800000	19	2759600	612920	2146700	4	4	8	ALIQYFSPYVSADMHK;EGSQGELTPANSQSR;GSPAPSSASSSASDLSR;LFLELEPQVR;MALSFVQR		665	340;1214;2167;3389;4080	True;True;True;True;True	346;1268;2243;3496;4198	523;524;2105;3717;5777;6922;6923	552;553;2459;4267;6583;7829;7830;7831	553;2459;4267;6583;7830			-1;-1;-1;-1;-1
D3Z720;Q8C262;A0A0U1RQ16	D3Z720;Q8C262	9;6;1	9;6;1	9;6;1	Interferon-inducible GTPase 5	Irgc1;Irgc	tr|D3Z720|D3Z720_MOUSE Immunity-related GTPase family, cinema 1 OS=Mus musculus OX=10090 GN=Irgc1 PE=1 SV=1;sp|Q8C262|IIGP5_MOUSE Interferon-inducible GTPase 5 OS=Mus musculus OX=10090 GN=Irgc PE=1 SV=1	3	9	9	9	5	8	5	8	5	8	19.9	19.9	19.9	50.565	463	463;412;82	0	45.728	13.4	17.9	560950000	86314000	474640000	24	22052000	3596400	18455000	4	7	11	DMLQEQVLK;IFLVSNLSPTR;LASEILR;LEVGVTGESGAGK;LYSQSSDGAMR;SFGLDDDSLAK;SPLANEVSPETVLR;STGEGTSEEAPLSTR;STGEGTSEEAPLSTRR		553	986;2570;3241;3367;4067;5064;5313;5430;5431	True;True;True;True;True;True;True;True;True	1021;2651;3344;3474;4183;5262;5512;5633;5634	1650;4413;4414;5523;5746;5747;6900;8683;9142;9143;9365;9366;9367	1912;5074;5075;6293;6550;6551;7805;9821;10344;10345;10585;10586;10587	1912;5075;6293;6551;7805;9821;10345;10586;10587			-1;-1;-1
Q922B2;Q8BJY7	Q922B2	14;2	14;2	14;2	Aspartate--tRNA ligase, cytoplasmic	Dars	sp|Q922B2|SYDC_MOUSE Aspartate--tRNA ligase, cytoplasmic OS=Mus musculus OX=10090 GN=Dars1 PE=1 SV=2	2	14	14	14	7	11	7	11	7	11	32.9	32.9	32.9	57.147	501	501;87	0	45.36	14.6	26.1	594470000	88016000	506450000	36	8596100	1456100	7139900	7	9	16	AYIDSFR;EIVDAAEDYAKER;FGAPPHAGGGIGLER;FQTEIQTVSK;GEEILSGAQR;IGSCTQQDVELHVQK;IISAASEGGANVFTVSYFK;IYVISLAEPR;LEYCEALAMLR;LQSGICHLFR;TSTSQAIFR;VFCIGPVFR;VTMLFLGLHNVR;YGISSMIQSQEKPDR		1361	728;1254;1569;1719;1880;2619;2675;2979;3368;3815;5871;6097;6473;6675	True;True;True;True;True;True;True;True;True;True;True;True;True;True	752;1310;1633;1788;1951;2700;2758;3074;3475;3929;6093;6336;6716;6928	1208;2169;2716;2717;2963;2964;3230;4495;4590;5095;5096;5748;6481;6482;10142;10143;10556;11166;11547	1401;2527;3141;3142;3422;3423;3729;5159;5273;5833;5834;6552;7348;7349;11469;11470;11921;12601;13030	1401;2527;3141;3423;3729;5159;5273;5834;6552;7348;11469;11921;12601;13030			-1;-1
Q20BD0;Q80XR6;Q99020	Q20BD0;Q80XR6;Q99020	2;2;2	2;2;2	2;2;2	Heterogeneous nuclear ribonucleoprotein A/B	Hnrnpab	tr|Q20BD0|Q20BD0_MOUSE Heterogeneous nuclear ribonucleoprotein A/B OS=Mus musculus OX=10090 GN=Hnrnpab PE=1 SV=1;tr|Q80XR6|Q80XR6_MOUSE Heterogeneous nuclear ribonucleoprotein A/B OS=Mus musculus OX=10090 GN=Hnrnpab PE=1 SV=1;sp|Q99020|ROAA_MOUSE Heterogen	3	2	2	2	2	2	2	2	2	2	8.1	8.1	8.1	36.21	332	332;311;285	0	44.811	8.1	8.1	153690000	40998000	112700000	12	12808000	3416500	9391300	2	3	5	EVYQQQQYGSGGR;IFVGGLNPEATEEK		1113	1491;2587	True;True	1553;2668	2560;2561;4446;4447	2959;2960;2961;5108;5109	2961;5108			-1;-1;-1
Q9JLJ2;Q3U367	Q9JLJ2;Q3U367	10;9	10;9	10;9	4-trimethylaminobutyraldehyde dehydrogenase	Aldh9a1	sp|Q9JLJ2|AL9A1_MOUSE 4-trimethylaminobutyraldehyde dehydrogenase OS=Mus musculus OX=10090 GN=Aldh9a1 PE=1 SV=1;tr|Q3U367|Q3U367_MOUSE 4-trimethylaminobutyraldehyde dehydrogenase OS=Mus musculus OX=10090 GN=Aldh9a1 PE=1 SV=1	2	10	10	10	5	8	5	8	5	8	27.7	27.7	27.7	53.514	494	494;518	0	44.754	12.8	22.7	339790000	60339000	279450000	27	5446800	895040	4551800	5	8	13	AGAPPGLFNVVQGGAATGQFLCHHR;ANDTTFGLAAGVFTR;EIADKFINEVVK;EVNLAVENAK;GVKPITLELGGK;LGDPLLEDTR;MGPLINAPHLER;SPLIIFSDCNMENAVK;STGTFVVSQPLNYR;VIATFACSGEK		1517	182;420;1228;1471;2220;3412;4138;5314;5432;6182	True;True;True;True;True;True;True;True;True;True	183;430;1283;1531;2296;3520;4267;5513;5635;6421	274;651;2132;2522;3799;3800;3801;5815;7026;7027;9144;9368;9369;10688	283;284;714;2487;2916;4356;4357;4358;6628;7940;7941;10346;10588;10589;12063	284;714;2487;2916;4358;6628;7941;10346;10588;12063			-1;-1
Q9D0E1;B8JK33;B8JK32;F6W322;A0A3Q4EH91;F7C9U3;A0A3Q4L2X3	Q9D0E1;B8JK33;B8JK32	15;14;14;4;2;1;1	15;14;14;4;2;1;1	15;14;14;4;2;1;1	Heterogeneous nuclear ribonucleoprotein M	Hnrnpm	sp|Q9D0E1|HNRPM_MOUSE Heterogeneous nuclear ribonucleoprotein M OS=Mus musculus OX=10090 GN=Hnrnpm PE=1 SV=3;tr|B8JK33|B8JK33_MOUSE Heterogeneous nuclear ribonucleoprotein M OS=Mus musculus OX=10090 GN=Hnrnpm PE=1 SV=1;tr|B8JK32|B8JK32_MOUSE Heterogeneous	7	15	15	15	11	10	11	10	11	10	26.5	26.5	26.5	77.648	729	729;640;679;243;237;57;123	0	44.731	19.9	15	916970000	266400000	650570000	47	13467000	3535100	9931400	9	10	19	AAGVEAAAEVAATEPK;AFITNIPFDVK;FGSGMNMGR;GCGVVKFESPEVAER;GGNRFEPYSNPTK;GNFGGSFAGSFGGAGGHAPGVAR;INEILSNALK;INEILSNALKR;MAAPIDRVGQTIER;MGAGMGFGLER;MGANSLER;MGPAMGPALGAGIER;MGPLGLDHMASSIER;NLPFDFTWK;QGGGGAGGSVPGIER		1436	21;166;1583;1855;1948;2085;2781;2782;4074;4127;4128;4136;4137;4394;4653	True;True;True;True;True;True;True;True;True;True;True;True;True;True;True	21;167;1647;1926;2020;2159;2874;2875;4190;4255;4256;4265;4266;4558;4839	32;249;250;2738;2739;3187;3347;3573;4777;4778;4779;4780;6910;7010;7011;7023;7024;7025;7528;7989;7990	34;258;259;3164;3165;3677;3858;4100;5484;5485;5486;5487;7817;7923;7924;7925;7937;7938;7939;8488;9025;9026	34;258;3165;3677;3858;4100;5485;5487;7817;7924;7925;7938;7939;8488;9026			-1;-1;-1;-1;-1;-1;-1
P70168	P70168	9	9	9	Importin subunit beta-1	Kpnb1	sp|P70168|IMB1_MOUSE Importin subunit beta-1 OS=Mus musculus OX=10090 GN=Kpnb1 PE=1 SV=2	1	9	9	9	7	8	7	8	7	8	13.5	13.5	13.5	97.183	876	876	0	43.668	10	12.6	406980000	105430000	301550000	40	8340500	2221900	6118500	6	8	14	AAVENLPTFLVELSR;ESCLEAYTGIVQGLK;LAATNALLNSLEFTK;LLETTDRPDGHQNNLR;LQQVLQMESHIQSTSDR;SSAYESLMEIVK;TTLVIMER;VAAGLQIK;VLANPGNSQVAR		1067	66;1395;3178;3606;3814;5359;5893;5970;6229	True;True;True;True;True;True;True;True;True	66;1453;3281;3718;3928;5558;6118;6201;6468	101;2404;5432;5433;5434;6152;6153;6479;6480;9239;9240;10196;10353;10354;10769;10770	104;2779;6197;6198;6199;6995;6996;7346;7347;10450;10451;11529;11703;11704;12149;12150	104;2779;6198;6996;7347;10450;11529;11704;12150			-1
P01029	P01029	5	5	5	Complement C4-B;Complement C4 beta chain;Complement C4 alpha chain;C4a anaphylatoxin;Complement C4 gamma chain	C4b	sp|P01029|CO4B_MOUSE Complement C4-B OS=Mus musculus OX=10090 GN=C4b PE=1 SV=3	1	5	5	5	2	5	2	5	2	5	4.3	4.3	4.3	192.91	1738	1738	0	43.478	1.4	4.3	237120000	24728000	212390000	77	1944800	321150	1623700	2	5	7	AASWLTHQGSFHGAFR;ANSFLGQK;DHAVDLIQK;ILSLAQEQVGNSPEK;VTASEPLETMGSEGALSPGGVASLLR		762	59;432;875;2753;6451	True;True;True;True;True	59;442;903;2841;6694	88;89;672;1465;1466;4727;4728;11133	91;92;735;1710;1711;5424;5425;12562	92;735;1710;5425;12562			-1
P11983;F2Z483;A0A3B2WDE2	P11983	17;4;2	17;4;2	17;4;2	T-complex protein 1 subunit alpha	Tcp1	sp|P11983|TCPA_MOUSE T-complex protein 1 subunit alpha OS=Mus musculus OX=10090 GN=Tcp1 PE=1 SV=3	3	17	17	17	12	13	12	13	12	13	34	34	34	60.448	556	556;103;54	0	42.822	22.1	25.7	1402300000	359990000	1.0423e+09	31	28560000	7773100	20787000	11	14	25	AFHNEAQVNPER;AFHNEAQVNPERK;EQLAIAEFAR;FATEAAITILR;GANDFMCDEMER;ICDDELILIK;LLEVEHPAAK;MEGPLSVFGDR;QAGVFEPTIVK;QKIHPTSVISGYR;SLHDALCVVKR;SLLVIPNTLAVNAAQDSTDLVAK;SSFGPVGLDK;VLCELADLQDK;WIGLDLVHGKPR;YFVEAGAMAVR;YPVNSVNILK		836	162;163;1382;1528;1843;2499;3608;4107;4596;4687;5223;5240;5367;6232;6586;6667;6788	True;True;True;True;True;True;True;True;True;True;True;True;True;True;True;True;True	163;164;1440;1591;1914;2580;3720;4232;4233;4779;4874;5421;5438;5566;6471;6838;6920;7046	243;244;245;246;2384;2385;2635;3168;4312;6155;6156;6157;6978;6979;6980;7901;7902;8056;8958;8986;9253;10775;11407;11408;11536;11732;11733	252;253;254;255;2759;2760;3045;3655;4960;6998;6999;7000;7889;7890;7891;7892;8927;8928;9103;10127;10162;10465;12155;12879;12880;13019;13243;13244	253;255;2760;3045;3655;4960;6998;7891;8928;9103;10127;10162;10465;12155;12880;13019;13243	184	1	-1;-1;-1
A0A3B2WBM3;P62869	A0A3B2WBM3;P62869	2;2	2;2	2;2	Transcription elongation factor B polypeptide 2	Tceb2	tr|A0A3B2WBM3|A0A3B2WBM3_MOUSE Elongin-B OS=Mus musculus OX=10090 GN=Elob PE=1 SV=1;sp|P62869|ELOB_MOUSE Elongin-B OS=Mus musculus OX=10090 GN=Elob PE=1 SV=1	2	2	2	2	1	2	1	2	1	2	41.1	41.1	41.1	10.109	90	90;118	0	42.129	27.8	41.1	77945000	8995900	68950000	8	9743200	1124500	8618700	1	2	3	LYKDDQLLDDGK;TLGECGFTSQTARPQAPATVGLAFR		338	4053;5722	True;True	4169;5938	6877;9888;9889	7778;11174;11175	7778;11175			-1;-1
Q61753;F6ZSB7	Q61753	7;3	7;3	7;3	D-3-phosphoglycerate dehydrogenase	Phgdh	sp|Q61753|SERA_MOUSE D-3-phosphoglycerate dehydrogenase OS=Mus musculus OX=10090 GN=Phgdh PE=1 SV=3	2	7	7	7	4	7	4	7	4	7	17.6	17.6	17.6	56.585	533	533;149	0	41.468	9	17.6	301510000	90709000	210800000	22	12203000	4123100	8079900	4	7	11	AGTGVDNVDLEAATR;ALVDHENVISCPHLGASTK;GGIVDEGALLR;GTIQVVTQGTSLK;NAGTCLSPAVIVGLLR;TLGILGLGR;VTADVINAAEK		1186	211;399;1945;2185;4251;5724;6447	True;True;True;True;True;True;True	213;407;2017;2261;4405;5940;6690	310;311;613;3343;3344;3749;3750;7255;9891;9892;11128	325;326;670;3854;3855;4303;4304;8188;11177;11178;12557	326;670;3855;4303;8188;11177;12557			-1;-1
P52825;A2A8E7;A2A8E8	P52825	7;1;1	7;1;1	7;1;1	Carnitine O-palmitoyltransferase 2, mitochondrial	Cpt2	sp|P52825|CPT2_MOUSE Carnitine O-palmitoyltransferase 2, mitochondrial OS=Mus musculus OX=10090 GN=Cpt2 PE=1 SV=2	3	7	7	7	6	4	6	4	6	4	12.2	12.2	12.2	73.98	658	658;223;265	0	40.858	10.6	7	249820000	70232000	179590000	35	4613400	1289000	3324500	6	4	10	AGLLEPEVFHLNPAR;ATNLTVSAVR;EAAMGQGFDR;FFNEVFR;GVTLPELYQDPAYQR;TETIRPASIFTK;TLTIDAIQFQR		979	204;642;1095;1560;2250;5582;5755	True;True;True;True;True;True;True	206;664;1147;1624;2326;5793;5973	302;303;1074;1075;1924;2690;3839;9631;9951;9952	317;318;1257;1258;2258;3105;4397;10891;11251;11252	317;1258;2258;3105;4397;10891;11252			-1;-1;-1
A0A0A6YWC8;P20152;A2AKJ2;D3YZ35;A0A0R4J036;P31001;P46660;P08551;P08553	A0A0A6YWC8;P20152	13;13;4;1;1;1;1;1;1	12;12;3;1;1;1;1;1;1	10;10;3;0;0;0;0;0;0	Vimentin	Vim	tr|A0A0A6YWC8|A0A0A6YWC8_MOUSE Vimentin OS=Mus musculus OX=10090 GN=Vim PE=1 SV=1;sp|P20152|VIME_MOUSE Vimentin OS=Mus musculus OX=10090 GN=Vim PE=1 SV=3	9	13	12	10	8	11	7	10	6	8	32.3	30.7	26.2	49.192	427	427;466;134;470;848;469;501;543;848	0	40.589	17.8	26.9	407340000	118120000	289220000	32	3409700	851170	2558500	8	10	18	EYQDLLNVK;FANYIDKVR;FLEQQNK;ILLAELEQLK;ILLAELEQLKGQGK;ISLPLPTFSSLNLR;KVESLQEEIAFLKK;LQDEIQNMKEEMAR;MFGGSGTSSR;NLQEAEEWYK;QQYESVAAK;TYSLGSALRPSTSR;VEVERDNLAEDIMR		121	1497;1517;1643;2734;2735;2872;3150;3787;4123;4397;4743;5961;6094	True;True;False;True;True;True;True;True;True;True;True;True;True	1559;1580;1709;2818;2819;2967;3253;3901;4250;4562;4931;6192;6333	2569;2570;2606;2607;2832;2833;4688;4689;4690;4691;4692;4929;5387;6439;7002;7535;8147;10336;10337;10338;10552	2969;2970;3011;3012;3264;3265;3266;5383;5384;5385;5386;5387;5657;6149;7305;7914;8497;9205;11685;11686;11687;11917	2970;3011;3266;5384;5387;5657;6149;7305;7914;8497;9205;11685;11917			-1;-1;-1;-1;-1;-1;-1;-1;-1
G3UXT7;Q8CFQ9;P56959;G3UZD2;Q91VQ2;F6QCI0;Q8BQ46	G3UXT7;Q8CFQ9;P56959	3;3;3;1;1;1;1	3;3;3;1;1;1;1	3;3;3;1;1;1;1	RNA-binding protein FUS	Fus	tr|G3UXT7|G3UXT7_MOUSE RNA-binding protein FUS (Fragment) OS=Mus musculus OX=10090 GN=Fus PE=1 SV=1;tr|Q8CFQ9|Q8CFQ9_MOUSE Fusion, derived from t(1216) malignant liposarcoma (Human) OS=Mus musculus OX=10090 GN=Fus PE=1 SV=1;sp|P56959|FUS_MOUSE RNA-binding	7	3	3	3	1	3	1	3	1	3	42.3	42.3	42.3	13.897	130	130;517;518;104;280;324;557	0	39.862	10.8	42.3	130730000	11869000	118860000	8	4600100	1483600	3116500	1	4	5	AAIDWFDGKEFSGNPIK;APKPDGPGGGPGGSHMGGNYGDDR;GEATVSFDDPPSAK		664	26;446;1879	True;True;True	26;456;1950	39;40;695;3228;3229	41;42;760;3727;3728	42;760;3728			-1;-1;-1;-1;-1;-1;-1
A0A0N4SUQ1;A0A0N4SUN8;A0A0N4SWH2;A0A0N4SV32;Q3UMP4;Q9CY58;A0A0N4SVK5;A0A0N4SV40	A0A0N4SUQ1;A0A0N4SUN8;A0A0N4SWH2;A0A0N4SV32;Q3UMP4;Q9CY58;A0A0N4SVK5;A0A0N4SV40	2;2;2;2;2;2;1;1	2;2;2;2;2;2;1;1	2;2;2;2;2;2;1;1	Plasminogen activator inhibitor 1 RNA-binding protein	Serbp1	tr|A0A0N4SUQ1|A0A0N4SUQ1_MOUSE Plasminogen activator inhibitor 1 RNA-binding protein OS=Mus musculus OX=10090 GN=Serbp1 PE=1 SV=1;tr|A0A0N4SUN8|A0A0N4SUN8_MOUSE Plasminogen activator inhibitor 1 RNA-binding protein OS=Mus musculus OX=10090 GN=Serbp1 PE=1 S	8	2	2	2	1	2	1	2	1	2	18.4	18.4	18.4	16.078	147	147;155;211;362;401;407;75;186	0	39.401	10.9	18.4	28506000	5471300	23035000	7	4072300	781610	3290700	1	2	3	RPDQQLQGDGK;SAAQAAAQTNSNAAGK		183	4908;4956	True;True	5099;5147	8416;8502;8503	9509;9609;9610	9509;9610			-1;-1;-1;-1;-1;-1;-1;-1
Q9DA48;B1AWF1;B1AWF0	Q9DA48;B1AWF1;B1AWF0	4;4;3	4;4;3	4;4;3	Sperm acrosome membrane-associated protein 1	Spaca1	sp|Q9DA48|SACA1_MOUSE Sperm acrosome membrane-associated protein 1 OS=Mus musculus OX=10090 GN=Spaca1 PE=1 SV=1;tr|B1AWF1|B1AWF1_MOUSE Sperm acrosome membrane-associated protein 1 OS=Mus musculus OX=10090 GN=Spaca1 PE=1 SV=1;tr|B1AWF0|B1AWF0_MOUSE Sperm ac	3	4	4	4	1	4	1	4	1	4	21.6	21.6	21.6	33.342	305	305;290;172	0	38.976	4.6	21.6	161930000	15655000	146280000	10	5388200	1565500	3822700	1	4	5	EIRPLAFECDTLDNNEMVASVK;GPVDCGWGKPISENLDSAR;LSCVHISPENR;TSATEIQSELSSMR		429	1250;2127;3852;5843	True;True;True;True	1305;2201;3966;6064	2161;3637;6540;10094;10095	2519;4173;7410;11412;11413	2519;4173;7410;11413			-1;-1;-1
A2A547;P84099	A2A547;P84099	4;4	4;4	4;4	Ribosomal protein L19;60S ribosomal protein L19	Rpl19	tr|A2A547|A2A547_MOUSE Ribosomal protein L19 OS=Mus musculus OX=10090 GN=Rpl19 PE=1 SV=1;sp|P84099|RL19_MOUSE 60S ribosomal protein L19 OS=Mus musculus OX=10090 GN=Rpl19 PE=1 SV=1	2	4	4	4	1	3	1	3	1	3	19.1	19.1	19.1	23.247	194	194;196	0	38.968	5.2	13.9	120640000	9733900	110900000	6	7878500	1622300	7878500	1	4	5	HMYHSLYLK;KVWLDPNETNEIANANSR;LLADQAEARR;VWLDPNETNEIANANSR		369	2385;3161;3569;6559	True;True;True;True	2461;3264;3681;6811	4071;5405;6086;11365	4666;4667;6168;6925;12835	4666;6168;6925;12835			-1;-1
P05214	P05214	17	2	2	Tubulin alpha-3 chain	Tuba3a	sp|P05214|TBA3_MOUSE Tubulin alpha-3 chain OS=Mus musculus OX=10090 GN=Tuba3a PE=1 SV=1	1	17	2	2	15	15	2	2	2	2	36.7	5.3	5.3	49.959	450	450	0	38.69	36.2	34.9	490280000	124740000	365530000	21	20205000	5561400	14643000	3	2	5	AVFVDLEPTVVDEVR;DVNAAIATIK;EDAANNYAR;EIVDLVLDR;GHYTIGK;IHFPLATYAPVISAEK;LDHKFDLMYAK;LDHKFDLMYAKR;LSVDYGKK;NLDIERPTYTNLNR;QLFHPEQLITGK;QLFHPEQLITGKEDAANNYAR;RNLDIERPTYTNLNR;RTIQFVDWCPTGFK;TIGGGDDSFNTFFSETGAGK;TIQFVDWCPTGFK;VGINYQPPTVVPGGDLAK		804	676;1065;1149;1255;1976;2630;3301;3302;3902;4373;4700;4701;4902;4929;5663;5673;6142	True;False;False;True;False;False;False;False;False;False;False;False;False;False;False;False;False	698;1113;1201;1311;2049;2711;3405;3406;3407;4016;4536;4887;4888;5093;5120;5878;5888;6381	1126;1127;1128;1129;1877;1878;2010;2170;2171;3394;3395;4509;4510;4511;4512;5618;5619;5620;5621;6610;7493;7494;7495;7496;8075;8076;8077;8078;8079;8400;8401;8402;8463;9772;9773;9774;9791;9792;10623;10624;10625;10626	1315;1316;1317;1318;2200;2201;2353;2528;2529;3907;3908;5174;5175;5176;5177;5178;5179;5180;5181;5182;5183;5184;5185;5186;5187;6405;6406;6407;6408;7490;8451;8452;8453;8454;9125;9126;9127;9128;9129;9493;9494;9495;9567;11047;11048;11049;11050;11069;11070;11994;11995;11996;11997;11998	1318;2200;2353;2528;3907;5187;6406;6408;7490;8454;9127;9129;9494;9567;11047;11070;11997	48	398	-1
Q99PU5;D3Z1Z2;D3Z2G8	Q99PU5	9;1;1	9;1;1	9;1;1	Long-chain-fatty-acid--CoA ligase ACSBG1	Acsbg1	sp|Q99PU5|ACBG1_MOUSE Long-chain-fatty-acid--CoA ligase ACSBG1 OS=Mus musculus OX=10090 GN=Acsbg1 PE=1 SV=1	3	9	9	9	7	6	7	6	7	6	14.4	14.4	14.4	80.425	721	721;110;127	0	38.577	11.4	9.8	254520000	93298000	161230000	34	4932400	1829000	3103500	7	6	13	ASTVSEIVGQR;DEAVYQAIHEGIQR;ESPSHGLELSAPEK;EVEPTSHMGVPR;GTLVNTLR;IQEVAAQSGFIR;LADYLVLAR;NFYGAAPMTAETQR;YGNLSALGFK		1391	598;834;1403;1454;2189;2824;3184;4310;6683	True;True;True;True;True;True;True;True;True	620;862;1461;1514;2265;2918;3287;4466;6936	1002;1405;2413;2414;2497;3756;4843;4844;5442;5443;7358;7359;11556	1179;1641;2788;2789;2886;4310;4311;5562;5563;6207;6208;8301;8302;13039	1179;1641;2789;2886;4311;5562;6208;8302;13039			-1;-1;-1
P99024	P99024	23	3	2	Tubulin beta-5 chain	Tubb5	sp|P99024|TBB5_MOUSE Tubulin beta-5 chain OS=Mus musculus OX=10090 GN=Tubb5 PE=1 SV=1	1	23	3	2	17	22	3	3	2	2	53.6	9.5	6.1	49.67	444	444	0	38.381	34.2	53.4	963400000	345970000	617430000	20	46431000	17093000	29338000	5	6	11	AILVDLEPGTMDSVR;ALTVPELTQQVFDAK;EAESCDCLQGFQLTHSLGGGTGSGMGTLLISK;EVDEQMLNVQNK;FPGQLNADLR;FPGQLNADLRK;GHYTEGAELVDSVLDVVRK;IMNTFSVVPSPK;IREEYPDR;IREEYPDRIMNTFSVVPSPK;ISEQFTAMFR;ISEQFTAMFRR;ISVYYNEATGGK;KEAESCDCLQGFQLTHSLGGGTGSGMGTLLISK;KLAVNMVPFPR;LAVNMVPFPR;LHFFMPGFAPLTSR;LTTPTYGDLNHLVSATMSGVTTCLR;NMMAACDPR;NSSYFVEWIPNNVK;RISEQFTAMFR;TAVCDIPPR;YLTVAAVFR		1093	255;398;1101;1449;1703;1704;1975;2772;2841;2842;2858;2859;2891;3003;3068;3266;3467;3950;4410;4478;4875;5536;6757	True;True;False;False;False;False;False;False;False;False;False;False;True;False;False;False;False;False;False;False;False;False;False	258;259;406;1153;1508;1509;1772;1773;2048;2862;2863;2935;2936;2937;2953;2954;2986;3100;3166;3167;3369;3370;3575;3576;4064;4576;4653;5066;5744;7012	384;385;386;609;610;611;612;1931;2486;2487;2488;2489;2490;2938;2939;2940;2941;2942;2943;3392;3393;4760;4761;4762;4763;4869;4870;4871;4872;4873;4874;4875;4876;4877;4904;4905;4906;4956;4957;5138;5241;5242;5243;5244;5562;5563;5564;5565;5901;5902;5903;5904;5905;5906;5907;6698;7560;7679;7680;8359;8360;9546;9547;11680;11681	402;403;404;664;665;666;667;668;669;2267;2874;2875;2876;2877;2878;2879;3388;3389;3390;3391;3392;3393;3394;3395;3396;3397;3398;3399;3400;3904;3905;3906;5462;5463;5464;5465;5466;5467;5468;5469;5470;5589;5590;5591;5592;5593;5594;5595;5596;5597;5628;5629;5630;5686;5687;5881;5882;5992;5993;5994;5995;6342;6343;6344;6345;6346;6347;6348;6349;6350;6719;6720;6721;6722;6723;6724;6725;6726;6727;7584;8523;865…	403;669;2267;2877;3393;3396;3906;5468;5592;5594;5629;5630;5687;5881;5994;6350;6725;7584;8523;8652;9449;10800;13187	240;241;242;243;249	73;164;257;267;330	-1
P10852;A0A0U1RP98;A0A0U1RPK4;A0A0U1RPL8;A0A0U1RPG5;A0A0U1RP32	P10852;A0A0U1RP98	9;5;4;2;2;2	9;5;4;2;2;2	9;5;4;2;2;2	4F2 cell-surface antigen heavy chain	Slc3a2	sp|P10852|4F2_MOUSE 4F2 cell-surface antigen heavy chain OS=Mus musculus OX=10090 GN=Slc3a2 PE=1 SV=1;tr|A0A0U1RP98|A0A0U1RP98_MOUSE 4F2 cell-surface antigen heavy chain (Fragment) OS=Mus musculus OX=10090 GN=Slc3a2 PE=1 SV=1	6	9	9	9	6	8	6	8	6	8	21.3	21.3	21.3	58.336	526	526;231;303;80;109;113	0	37.536	15.2	19.8	527170000	88298000	438870000	28	16293000	1576300	14717000	6	11	17	FTGLSKEELLK;GQNEDPGSLLTQFR;IGDLQAFVGR;IKVAEDETEAGVK;LGASNLPAGISLPASAK;LLLSTDSAR;QINPTLGSQEDFKDLLQSAK;SHLEYLSTLK;YLVVLNFR		829	1767;2137;2594;2699;3411;3662;4675;5132;6761	True;True;True;True;True;True;True;True;True	1837;2212;2675;2783;3519;3775;4861;5330;7016	3048;3049;3660;3661;4456;4640;4641;5813;5814;6256;8020;8021;8022;8793;8794;8795;11686	3527;3528;4201;4202;4203;5118;5334;5335;6625;6626;6627;7114;9060;9061;9062;9943;9944;9945;13192	3528;4203;5118;5334;6627;7114;9061;9945;13192			-1;-1;-1;-1;-1;-1
Q8C2Q3;E9QL13;J3QN51;J3QPT3;B0LM42;F7BGR7	Q8C2Q3;E9QL13	11;7;1;1;1;1	11;7;1;1;1;1	11;7;1;1;1;1	RNA-binding protein 14	Rbm14	sp|Q8C2Q3|RBM14_MOUSE RNA-binding protein 14 OS=Mus musculus OX=10090 GN=Rbm14 PE=1 SV=1;tr|E9QL13|E9QL13_MOUSE RNA-binding protein 14 OS=Mus musculus OX=10090 GN=Rbm14 PE=1 SV=2	6	11	11	11	4	9	4	9	4	9	20.9	20.9	20.9	69.448	669	669;614;118;119;336;477	0	36.651	9	15.5	275470000	44086000	231380000	23	7890000	1185700	6704300	4	9	13	AIEALHGHELRPGR;AQPSASLGVGYR;AQPSVSLGAPYR;ASYVAPLTAQPATYR;KGPALAIQSGDK;LAELSDYRR;LSESQLSFR;RLPDAHSDYAR;TQPMAAQAASYR;TQSSASLAASYAAQQHPQAAASYR;YSGSYNDYLR		1274	236;485;487;605;3035;3194;3862;4893;5830;5832;6806	True;True;True;True;True;True;True;True;True;True;True	238;500;502;627;3133;3297;3976;5084;6051;6053;7064	351;801;804;1012;1013;5188;5456;5457;6552;8388;10074;10077;11756	367;929;932;1189;1190;5937;6222;6223;7423;9478;11389;11393;13268	367;929;932;1190;5937;6223;7423;9478;11389;11393;13268			-1;-1;-1;-1;-1;-1
P52194	P52194	8	8	8	Calmegin	Clgn	sp|P52194|CLGN_MOUSE Calmegin OS=Mus musculus OX=10090 GN=Clgn PE=1 SV=2	1	8	8	8	4	7	4	7	4	7	17.2	17.2	17.2	69.43	611	611	0	36.098	7.5	16	665310000	186820000	478490000	34	10770000	3595400	7174900	5	8	13	AALEQEAEEEKAPEKPEDVQEEK;EFFTDRK;HAKPPDVDLK;HHAIAAVLEK;IMVANANEPGVLR;SKEDRETLEGQEEVSK;TGVFEEK;VVNQGTLLDDVVPPINPPR		975	31;1185;2280;2344;2776;5170;5633;6532	True;True;True;True;True;True;True;True	31;1238;2356;2420;2868;2869;5368;5847;6779	46;2062;3890;3891;4000;4768;4769;4770;4771;8863;8864;9717;11266	48;2412;4455;4456;4582;5475;5476;5477;5478;10021;10022;10982;12710	48;2412;4455;4582;5478;10022;10982;12710	212	449	-1
H7BX21;A0A3B2W416;Q6P902	H7BX21;A0A3B2W416;Q6P902	5;5;5	5;5;5	5;5;5	Thioredoxin domain-containing protein 2	Txndc2	tr|H7BX21|H7BX21_MOUSE Thioredoxin domain-containing protein 2 OS=Mus musculus OX=10090 GN=Txndc2 PE=1 SV=1;tr|A0A3B2W416|A0A3B2W416_MOUSE Thioredoxin domain-containing protein 2 OS=Mus musculus OX=10090 GN=Txndc2 PE=1 SV=1;sp|Q6P902|TXND2_MOUSE Thioredoxi	3	5	5	5	2	5	2	5	2	5	14.2	14.2	14.2	61.69	550	550;543;515	0	35.742	9.5	14.2	123730000	1196400	122530000	24	5155200	49850	5105400	2	5	7	NEAFLVPEFLDTAQSK;SSEDIIQSK;SSEEDVQLSESK;VGEFSGALVGK;VGEFSGALVGKLER		328	4285;5362;5363;6129;6130	True;True;True;True;True	4440;5561;5562;6368;6369	7315;7316;9245;9246;9247;10607;10608	8254;8255;8256;10456;10457;10458;11977;11978	8256;10457;10458;11977;11978			-1;-1;-1
Q91YQ5;A0A0N4SUJ8	Q91YQ5	11;3	11;3	11;3	Dolichyl-diphosphooligosaccharide--protein glycosyltransferase subunit 1	Rpn1	sp|Q91YQ5|RPN1_MOUSE Dolichyl-diphosphooligosaccharide--protein glycosyltransferase subunit 1 OS=Mus musculus OX=10090 GN=Rpn1 PE=1 SV=1	2	11	11	11	5	9	5	9	5	9	20.9	20.9	20.9	68.527	608	608;90	0	34.661	10.4	17.4	351260000	62689000	288570000	37	7412600	1443200	5969400	6	11	17	ASSFVLALEPELESR;DIPAYSQDTFK;FPLFGGWK;HFDETVNR;IDHILDAL;LPVALDPGSK;NIQVDSPYDISR;TILPAAAQDVYYR;TVDLSSHLAK;VACITEQVLTLVNKR;VTAEVVLVHPGGGSTSR		1348	591;899;1705;2305;2518;3777;4345;5669;5908;5973;6448	True;True;True;True;True;True;True;True;True;True;True	613;927;1774;2381;2599;3891;4508;5884;6134;6204;6691	991;992;1500;2944;3928;4337;6426;7428;7429;9782;10229;10357;10358;11129	1168;1169;1746;1747;3401;3402;4494;4986;7291;8375;8376;11060;11567;11707;11708;11709;11710;12558	1169;1747;3401;4494;4986;7291;8376;11060;11567;11710;12558			-1;-1
P40142;A0A286YE28	P40142;A0A286YE28	11;8	11;8	11;8	Transketolase	Tkt	sp|P40142|TKT_MOUSE Transketolase OS=Mus musculus OX=10090 GN=Tkt PE=1 SV=1;tr|A0A286YE28|A0A286YE28_MOUSE Transketolase (Fragment) OS=Mus musculus OX=10090 GN=Tkt PE=1 SV=1	2	11	11	11	5	10	5	10	5	10	23.1	23.1	23.1	67.63	623	623;502	0	34.604	10.9	23	456990000	75469000	381520000	26	7616800	455610	7161200	5	10	15	AVELAANTK;GITGIEDKEAWHGKPLPK;HQPTAIIAK;IIALDGDTK;ILATPPQEDAPSVDIANIR;KISSDLDGHPVPK;LGQSDPAPLQHQVDIYQK;MFGIDKDAIVQAVK;TSRPENAIIYSNNEDFQVGQAK;VLDPFTIKPLDR;VLDPFTIKPLDRK		935	668;2003;2412;2644;2704;3061;3453;4124;5866;6238;6239	True;True;True;True;True;True;True;True;True;True;True	690;2077;2492;2725;2788;3159;3561;4251;6088;6477;6478	1109;3442;4181;4532;4647;4648;4649;4650;5224;5879;7003;7004;10131;10132;10783;10784;10785	1294;3960;4814;5210;5342;5343;5344;5345;5973;6697;7915;7916;11453;11454;12167;12168;12169;12170	1294;3960;4814;5210;5344;5973;6697;7916;11454;12167;12170			-1;-1
A2BFF8;Q3TPJ8;A2BFF5;A2BFF9;O88487;Q3TYJ3;D3Z0M6;O88485	A2BFF8;Q3TPJ8;A2BFF5;A2BFF9;O88487	3;3;3;3;3;1;1;1	3;3;3;3;3;1;1;1	3;3;3;3;3;1;1;1	Cytoplasmic dynein 1 intermediate chain 2	Dync1i2	tr|A2BFF8|A2BFF8_MOUSE Cytoplasmic dynein 1 intermediate chain 2 OS=Mus musculus OX=10090 GN=Dync1i2 PE=1 SV=1;tr|Q3TPJ8|Q3TPJ8_MOUSE Cytoplasmic dynein 1 intermediate chain 2 OS=Mus musculus OX=10090 GN=Dync1i2 PE=1 SV=1;tr|A2BFF5|A2BFF5_MOUSE Cytoplasmic	8	3	3	3	1	2	1	2	1	2	7.9	7.9	7.9	68.265	611	611;632;637;638;612;617;645;628	0	34.579	2.5	5.4	23485000	6657700	16827000	20	841360	332890	841360	1	2	3	EAAVSVQEESDLEKK;SDKSDLKAELER;SVSTPSEAGSQDSGDGAVGSR		404	1097;5013;5482	True;True;True	1149;5207;5689	1926;8589;9456	2262;9714;10694	2262;9714;10694			-1;-1;-1;-1;-1;-1;-1;-1
Q8VIJ6	Q8VIJ6	11	11	11	Splicing factor, proline- and glutamine-rich	Sfpq	sp|Q8VIJ6|SFPQ_MOUSE Splicing factor, proline- and glutamine-rich OS=Mus musculus OX=10090 GN=Sfpq PE=1 SV=1	1	11	11	11	7	9	7	9	7	9	21.5	21.5	21.5	75.441	699	699	0	34.507	12.3	17.7	1.6137e+09	141310000	1.4724e+09	30	45165000	2304700	42861000	7	8	15	ALAEIAKAELDDTPMR;DKLESEMEDAYHEHQANLLR;FAQHGTFEYEYSQR;FATHAAALSVR;FGQGGAGPVGGQGPR;GIVEFASKPAAR;LFVGNLPADITEDEFKR;RMEELHSQEMQK;SLDEMEKQQR;SPPPGMGLNQNR;YGEPGEVFINK		1336	289;926;1518;1529;1582;2006;3405;4899;5188;5319;6672	True;True;True;True;True;True;True;True;True;True;True	294;961;1581;1592;1646;2080;3513;5090;5386;5518;6925	449;1561;2608;2609;2610;2611;2636;2637;2737;3445;5805;5806;8394;8395;8897;9149;9150;11542;11543	470;1816;3013;3014;3015;3016;3046;3047;3163;3963;6617;6618;9484;9485;10059;10351;10352;13025;13026	470;1816;3013;3047;3163;3963;6618;9484;10059;10351;13025			-1
O09061;A0A338P7C0;A0A338P7F1	O09061;A0A338P7C0	3;2;1	3;2;1	3;2;1	Proteasome subunit beta type-1	Psmb1	sp|O09061|PSB1_MOUSE Proteasome subunit beta type-1 OS=Mus musculus OX=10090 GN=Psmb1 PE=1 SV=1;tr|A0A338P7C0|A0A338P7C0_MOUSE Proteasome subunit beta type-1 OS=Mus musculus OX=10090 GN=Psmb1 PE=1 SV=1	3	3	3	3	2	2	2	2	2	2	18.3	18.3	18.3	26.372	240	240;140;203	0	33.904	12.5	14.2	155200000	84774000	70430000	13	1435700	309980	1125700	4	1	5	AGGSASAMLQPLLDNQVGFK;LSEGFSIHTR;NMQNVEHVPLTLDR		709	192;3858;4414	True;True;True	193;194;3972;4582	287;288;289;6547;7578	301;302;303;304;7417;8545	303;7417;8545	156	171	-1;-1;-1
P17751;H7BXC3	P17751;H7BXC3	8;6	8;6	8;6	Triosephosphate isomerase	Tpi1	sp|P17751|TPIS_MOUSE Triosephosphate isomerase OS=Mus musculus OX=10090 GN=Tpi1 PE=1 SV=5;tr|H7BXC3|H7BXC3_MOUSE Triosephosphate isomerase OS=Mus musculus OX=10090 GN=Tpi1 PE=1 SV=1	2	8	8	8	5	8	5	8	5	8	39.4	39.4	39.4	26.712	249	249;167	0	33.609	26.5	39.4	606010000	185290000	420730000	15	26396000	6974500	19421000	5	9	14	DLGATWVVLGHSER;FFVGGNWK;HVFGESDELIGQK;IAVAAQNCYK;IIYGGSVTGATCK;SNVNDGVAQSTR;TATPQQAQEVHEK;VVLAYEPVWAIGTGK		865	941;1567;2446;2497;2690;5298;5531;6524	True;True;True;True;True;True;True;True	976;1631;2526;2578;2773;5497;5739;6771	1584;2713;4236;4237;4310;4615;4616;9116;9117;9536;9537;9538;11253;11254;11255	1839;3138;4874;4875;4958;5301;5302;10314;10315;10786;10787;10788;12697;12698;12699	1839;3138;4874;4958;5301;10314;10786;12698			-1;-1
P60335	P60335	6	4	4	Poly(rC)-binding protein 1	Pcbp1	sp|P60335|PCBP1_MOUSE Poly(rC)-binding protein 1 OS=Mus musculus OX=10090 GN=Pcbp1 PE=1 SV=1	1	6	4	4	5	6	3	4	3	4	27.2	18.5	18.5	37.497	356	356	0	33.399	20.8	27.2	492640000	166740000	325900000	17	28103000	9808200	18294000	4	5	9	AITIAGVPQSVTECVK;ESTGAQVQVAGDMLPNSTER;IITLTGPTNAIFK;INISEGNCPER;LVVPATQCGSLIGK;VMTIPYQPMPASSPVICAGGQDR		1000	267;1408;2687;2787;4036;6334	True;False;True;False;True;True	271;1466;2770;2880;4152;6574	407;408;2420;2421;2422;4608;4609;4787;4788;6849;6850;6851;6852;10941	427;428;2795;2796;2797;5294;5295;5494;5495;7748;7749;7750;7751;12342	427;2795;5295;5495;7749;12342			-1
Q9R1P3	Q9R1P3	3	3	3	Proteasome subunit beta type-2	Psmb2	sp|Q9R1P3|PSB2_MOUSE Proteasome subunit beta type-2 OS=Mus musculus OX=10090 GN=Psmb2 PE=1 SV=1	1	3	3	3	2	3	2	3	2	3	16.4	16.4	16.4	22.906	201	201	0	33.282	11.4	16.4	171830000	52726000	119100000	10	17183000	5272600	11910000	2	3	5	NGYELSPTAAANFTR;VAASNIVQMK;YYTPTISR		1545	4316;5972;6851	True;True;True	4472;6203;7109	7367;7368;10356;11817;11818	8310;8311;11706;13332;13333	8311;11706;13332			-1
Q9CYG7	Q9CYG7	9	9	9	Mitochondrial import receptor subunit TOM34	Tomm34	sp|Q9CYG7|TOM34_MOUSE Mitochondrial import receptor subunit TOM34 OS=Mus musculus OX=10090 GN=Tomm34 PE=1 SV=1	1	9	9	9	1	9	1	9	1	9	34	34	34	34.278	309	309	0	33.036	4.9	34	262100000	13387000	248710000	19	7766900	704590	7766900	1	10	11	ALKEEGNDLVK;ALMDSLGPEWR;GSADPEEESVLYSNR;LKLPPIPVVPVSAQK;LPPIPVVPVSAQK;LRQEVNQNMN;RASAYEALEK;SSLSDISSLLQIEPR;TVLQIDNSVASALEGINR		1425	345;363;2144;3552;3775;3838;4841;5379;5922	True;True;True;True;True;True;True;True;True	351;369;2220;3664;3889;3952;5032;5578;6150	532;553;3675;6057;6058;6423;6517;8299;9270;9271;10253	568;590;4218;6888;6889;6890;7288;7384;9378;10482;10483;11592	568;590;4218;6890;7288;7384;9378;10482;11592			-1
A0A3B2WBF0;P09671	A0A3B2WBF0;P09671	2;2	2;2	2;2	Superoxide dismutase [Mn], mitochondrial	Sod2	tr|A0A3B2WBF0|A0A3B2WBF0_MOUSE Superoxide dismutase OS=Mus musculus OX=10090 GN=Sod2 PE=1 SV=1;sp|P09671|SODM_MOUSE Superoxide dismutase [Mn], mitochondrial OS=Mus musculus OX=10090 GN=Sod2 PE=1 SV=3	2	2	2	2	2	2	2	2	2	2	15.9	15.9	15.9	19.633	182	182;222	0	32.995	15.9	15.9	157790000	47305000	110490000	11	9881800	3229100	6652800	2	2	4	GDVTTQVALQPALK;HHAAYVNNLNATEEK		337	1877;2343	True;True	1948;2419	3222;3223;3998;3999	3718;3719;4580;4581	3719;4581			-1;-1
Q9CZ44;A2AT02	Q9CZ44;A2AT02	5;3	5;3	5;3	NSFL1 cofactor p47	Nsfl1c	sp|Q9CZ44|NSF1C_MOUSE NSFL1 cofactor p47 OS=Mus musculus OX=10090 GN=Nsfl1c PE=1 SV=1;tr|A2AT02|A2AT02_MOUSE NSFL1 cofactor p47 OS=Mus musculus OX=10090 GN=Nsfl1c PE=1 SV=1	2	5	5	5	0	5	0	5	0	5	19.7	19.7	19.7	40.709	370	370;339	0	32.933	0	19.7	92919000	0	92919000	22	1898400	0	1898400	0	5	5	EANLLNAVIVQR;HSGQDVHVVLK;LGAAPEEESAYVAGER;LGSTAPQVLNTSSPAQQAENEAK;SPNELVDDLFK		1428	1125;2421;3410;3456;5317	True;True;True;True;True	1177;2501;3518;3564;5516	1965;4193;5812;5883;9147	2301;4827;6624;6701;10349	2301;4827;6624;6701;10349			-1;-1
M0QWK5;M0QWH8;G3UX43;G3UZ47;A0A087WS46;O70251	M0QWK5;M0QWH8;G3UX43;G3UZ47;A0A087WS46;O70251	1;1;1;1;1;1	1;1;1;1;1;1	1;1;1;1;1;1	Elongation factor 1-beta	Eef1b2;Eef1b	tr|M0QWK5|M0QWK5_MOUSE Eukaryotic translation elongation factor 1 beta 2 OS=Mus musculus OX=10090 GN=Eef1b2 PE=1 SV=1;tr|M0QWH8|M0QWH8_MOUSE Eukaryotic translation elongation factor 1 beta 2 OS=Mus musculus OX=10090 GN=Eef1b2 PE=1 SV=1;tr|G3UX43|G3UX43_MOU	6	1	1	1	1	1	1	1	1	1	34.9	34.9	34.9	4.6281	43	43;48;68;94;184;225	0	32.494	34.9	34.9	13064000	0	13064000	3	4354800	0	4354800	1	1	2	TPAGLQVLNDYLADK		108	5794	TRUE	6014	10014;10015	11321;11322	11322			-1;-1;-1;-1;-1;-1
O35129;F6QPR1;F6Q8V7	O35129;F6QPR1	5;3;2	5;3;2	5;3;2	Prohibitin-2	Phb2	sp|O35129|PHB2_MOUSE Prohibitin-2 OS=Mus musculus OX=10090 GN=Phb2 PE=1 SV=1;tr|F6QPR1|F6QPR1_MOUSE Prohibitin (Fragment) OS=Mus musculus OX=10090 GN=Phb2 PE=1 SV=1	3	5	5	5	3	5	3	5	3	5	22.7	22.7	22.7	33.296	299	299;157;104	0	32.066	13.7	22.7	285950000	79244000	206710000	22	9428400	3026700	6401700	3	5	8	FNASQLITQR;IGGVQQDTILAEGLHFR;IVQAEGEAEAAK;LLLGAGAVAYGVR;VLSRPNAQELPSMYQR		712	1694;2603;2945;3652;6298	True;True;True;True;True	1763;2684;3040;3765;6537	2925;4472;5047;5048;6242;6243;10874;10875	3375;5136;5779;5780;7100;7101;12260;12261	3375;5136;5779;7100;12260			-1;-1;-1
Q8BVN8	Q8BVN8	9	9	9	Axonemal dynein light intermediate polypeptide 1	Dnali1	sp|Q8BVN8|IDLC_MOUSE Axonemal dynein light intermediate polypeptide 1 OS=Mus musculus OX=10090 GN=Dnali1 PE=1 SV=1	1	9	9	9	0	9	0	9	0	9	36.8	36.8	36.8	29.68	258	258	0	31.698	0	36.8	1080100000	0	1080100000	15	46290000	0	46290000	0	9	9	AQLEGIIAPK;ELYSQCFDELIR;ETGICPVRR;KHNEEIQFLK;KHNEEIQFLKR;MDVVHLQEQLDLK;MIPPADSLLK;QAEEILNAILPPR;VTIQQPGPSSTSPQPPK		1265	483;1347;1424;3047;3048;4101;4146;4590;6465	True;True;True;True;True;True;True;True;True	498;1404;1482;3145;3146;4225;4275;4276;4773;6708	799;2330;2448;5206;5207;6968;7036;7037;7891;7892;7893;11156	927;2701;2833;5955;5956;7879;7950;7951;8917;8918;8919;12590;12591	927;2701;2833;5955;5956;7879;7950;8917;12591			-1
Q80WG7;E9Q3A0;A0A494B9M7	Q80WG7;E9Q3A0	7;7;2	7;7;2	7;7;2	E3 ubiquitin-protein ligase Trim36	Trim36	sp|Q80WG7|TRI36_MOUSE E3 ubiquitin-protein ligase Trim36 OS=Mus musculus OX=10090 GN=Trim36 PE=1 SV=2;tr|E9Q3A0|E9Q3A0_MOUSE E3 ubiquitin-protein ligase Trim36 OS=Mus musculus OX=10090 GN=Trim36 PE=1 SV=1	3	7	7	7	3	5	3	5	3	5	9.3	9.3	9.3	82.79	729	729;717;219	0	31.692	4.5	7.8	113280000	26158000	87118000	44	1577800	594490	983280	2	5	7	AGFNVLLAAER;AQHEYVGPTTNFRPK;DIDFLIGK;LFEILEDR;LFEILEDRK;VLMCPEHETER;VVSNLESNSPYAFR		604	188;480;877;3378;3379;6274;6543	True;True;True;True;True;True;True	189;495;905;3485;3486;6513;6793	280;795;1469;5763;5764;10837;11326;11327	290;923;1714;6568;6569;12222;12794;12795	290;923;1714;6568;6569;12222;12795			-1;-1;-1
Q60931;J3QMG3	Q60931;J3QMG3	6;5	6;5	6;5	Voltage-dependent anion-selective channel protein 3	Vdac3	sp|Q60931|VDAC3_MOUSE Voltage-dependent anion-selective channel protein 3 OS=Mus musculus OX=10090 GN=Vdac3 PE=1 SV=1;tr|J3QMG3|J3QMG3_MOUSE Voltage-dependent anion-selective channel protein 3 OS=Mus musculus OX=10090 GN=Vdac3 PE=1 SV=1	2	6	6	6	4	5	4	5	4	5	26.5	26.5	26.5	30.752	283	283;284	0	31.282	19.4	22.6	579460000	213440000	366020000	14	18535000	6882500	11652000	3	6	9	LSQNNFALGYK;LTLDTIFVPNTGK;LTLDTIFVPNTGKK;SCSGVEFSTSGHAYTDTGK;VCNYGLTFTQK;VNNASLIGLGYTQTLRPGVK		1171	3890;3927;3928;4999;6038;6351	True;True;True;True;True;True	4004;4041;4042;5192;6273;6593	6591;6592;6657;6658;6659;8567;10464;10968;10969	7466;7467;7540;7541;7542;7543;9691;11823;12370;12371	7466;7541;7543;9691;11823;12370			-1;-1
Q00897	Q00897	9	9	2	Alpha-1-antitrypsin 1-4	Serpina1d	sp|Q00897|A1AT4_MOUSE Alpha-1-antitrypsin 1-4 OS=Mus musculus OX=10090 GN=Serpina1d PE=1 SV=1	1	9	9	2	1	8	1	8	0	2	22.3	22.3	4.8	45.998	413	413	0	30.886	3.1	21.1	480640000	9248300	471390000	18	21338000	513800	21338000	0	10	10	ELISQFLLNR;IFNNGADLSGITEENAPLK;KVINDFVEK;LSISGNYNLK;MQHLEQTLNK;NHYQAEVFSVNFAESEEAKK;TLMSPLGITR;VINDFVEK;VINDFVEKGTQGK		1097	1306;2574;3152;3871;4204;4331;5737;6205;6206	True;True;True;True;True;True;True;True;True	1363;2655;3255;3985;4346;4492;5954;6444;6445	2270;4420;5390;6566;7151;7152;7405;9916;10732;10733	2637;5081;6152;7441;8070;8071;8072;8349;11211;12110;12111;12112	2637;5081;6152;7441;8070;8349;11211;12111;12112			-1
Q8BTS0;Q61656;S4R1I6;B1ARB9;B1ARC0;S4R1E3	Q8BTS0;Q61656;S4R1I6	15;15;12;5;4;2	9;9;6;4;4;2	9;9;6;4;4;2	Probable ATP-dependent RNA helicase DDX5	Ddx5	tr|Q8BTS0|Q8BTS0_MOUSE DEAD box protein 5 OS=Mus musculus OX=10090 GN=Ddx5 PE=1 SV=1;sp|Q61656|DDX5_MOUSE Probable ATP-dependent RNA helicase DDX5 OS=Mus musculus OX=10090 GN=Ddx5 PE=1 SV=2;tr|S4R1I6|S4R1I6_MOUSE RNA helicase OS=Mus musculus OX=10090 GN=Dd	6	15	9	9	7	13	3	8	3	8	26.2	15.1	15.1	69.265	615	615;614;406;182;167;71	0	30.296	10.4	22.9	383320000	32487000	350830000	32	3404600	650980	2753700	2	8	10	APILIATDVASR;FVINYDYPNSSEDYIHR;GDGPICLVLAPTR;GVEICIATPGR;LMEEIMSEKENK;MLDMGFEPQIR;NFYQEHPDLAR;QTLMWSATWPK;QVSDLISVLR;STCIYGGAPK;TAQEVDTYR;TAQEVDTYRR;TGTAYTFFTPNNIK;TTYLVLDEADR;WNLDELPK		1185	444;1787;1863;2213;3713;4159;4311;4787;4818;5421;5525;5526;5630;5901;6596	False;True;False;False;True;False;True;False;True;False;True;True;True;True;True	454;1857;1934;2289;3827;4291;4292;4467;4976;5008;5624;5733;5734;5843;6127;6848	691;692;3080;3201;3787;3788;6326;7064;7065;7360;8213;8262;9351;9526;9527;9528;9529;9711;10219;11421	756;757;3560;3691;4344;4345;7188;7981;7982;7983;8303;9283;9335;10570;10774;10775;10776;10777;10976;11557;12893	756;3560;3691;4344;7188;7981;8303;9283;9335;10570;10774;10777;10976;11557;12893	185	253	-1;-1;-1;-1;-1;-1
Q99PT1	Q99PT1	5	5	5	Rho GDP-dissociation inhibitor 1	Arhgdia	sp|Q99PT1|GDIR1_MOUSE Rho GDP-dissociation inhibitor 1 OS=Mus musculus OX=10090 GN=Arhgdia PE=1 SV=3	1	5	5	5	4	3	4	3	4	3	45.6	45.6	45.6	23.407	204	204	0	30.097	29.9	30.9	210950000	85476000	125470000	9	15429000	4876800	10552000	4	4	8	AEEYEFLTPMEEAPK;AEQEPTAEQLAQIAAENEEDEHSVNYKPPAQK;IDKTDYMVGSYGPR;SIQEIQELDKDDESLR;VAVSADPNVPNVIVTR		1390	127;146;2521;5152;6031	True;True;True;True;True	128;147;2602;5350;6266	195;196;221;4341;8830;10454;10455	201;202;203;230;4991;9981;11813;11814	203;230;4991;9981;11814			-1
E0CZE0;Q8VBW6	E0CZE0;Q8VBW6	4;4	4;4	4;4	NEDD8-activating enzyme E1 regulatory subunit	Nae1	tr|E0CZE0|E0CZE0_MOUSE NEDD8-activating enzyme E1 regulatory subunit OS=Mus musculus OX=10090 GN=Nae1 PE=1 SV=1;sp|Q8VBW6|ULA1_MOUSE NEDD8-activating enzyme E1 regulatory subunit OS=Mus musculus OX=10090 GN=Nae1 PE=1 SV=1	2	4	4	4	2	2	2	2	2	2	9	9	9	57.619	510	510;534	0	30	4.1	4.9	52202000	13209000	38994000	24	2175100	550360	1624700	1	2	3	DAAAVGNHVAK;LLCSNSAFLR;LLQSVGQAPESISEK;QTPTFWILAR		566	781;3580;3682;4790	True;True;True;True	806;3692;3795;4979	1295;6102;6286;8218	1512;6941;7146;9288	1512;6941;7146;9288			-1;-1
Q9CYA0	Q9CYA0	4	4	4	Cysteine-rich with EGF-like domain protein 2	Creld2	sp|Q9CYA0|CREL2_MOUSE Protein disulfide isomerase Creld2 OS=Mus musculus OX=10090 GN=Creld2 PE=1 SV=1	1	4	4	4	2	3	2	3	2	3	14	14	14	38.219	350	350	0	29.697	7.4	10.9	126210000	24479000	101730000	15	2991300	1632000	2991300	2	4	6	DCIQCEVGWAR;NFGGGNTAWEEK;TLSKYEFSEIR;TLVDKFNQGMANTAR		1424	822;4301;5752;5757	True;True;True;True	849;4457;5970;5975	1380;7344;9948;9957;9958;9959	1615;8287;11248;11257;11258;11259	1615;8287;11248;11259			-1
P70296;D3Z1V4;D6RHS6	P70296;D3Z1V4;D6RHS6	9;8;7	9;8;7	8;7;6	Phosphatidylethanolamine-binding protein 1;Hippocampal cholinergic neurostimulating peptide	Pebp1	sp|P70296|PEBP1_MOUSE Phosphatidylethanolamine-binding protein 1 OS=Mus musculus OX=10090 GN=Pebp1 PE=1 SV=3;tr|D3Z1V4|D3Z1V4_MOUSE Phosphatidylethanolamine-binding protein 1 OS=Mus musculus OX=10090 GN=Pebp1 PE=1 SV=1;tr|D6RHS6|D6RHS6_MOUSE Phosphatidylet	3	9	9	8	5	9	5	9	5	8	64.7	64.7	58.8	20.83	187	187;209;136	0	29.558	31.6	64.7	2283600000	532450000	1.7512e+09	10	141000000	47123000	93880000	5	13	18	AADISQWAGPLCLQEVDEPPQHALR;EWHHFLVVNMK;GNDISSGTVLSDYVGSGPPSGTGLHR;LYEQLSGK;LYTLVLTDPDAPSR;LYTLVLTDPDAPSRK;VDYAGVTVDELGK;VLTPTQVMNR;VLTPTQVMNRPSSISWDGLDPGK		1070	11;1492;2083;4050;4069;4070;6078;6307;6308	True;True;True;True;True;True;True;True;True	11;1554;2157;4166;4185;4186;6316;6546;6547;6548	15;2562;3571;6872;6873;6902;6903;6904;6905;10527;10528;10888;10889;10890;10891	15;16;2962;4098;7773;7774;7807;7808;7809;7810;7811;7812;11890;11891;12274;12275;12276;12277	15;2962;4098;7774;7810;7812;11891;12274;12277	245	47	-1;-1;-1
O70325;S4R1E5	O70325;S4R1E5	11;10	11;10	11;10	Phospholipid hydroperoxide glutathione peroxidase, mitochondrial;Glutathione peroxidase	Gpx4	sp|O70325|GPX4_MOUSE Phospholipid hydroperoxide glutathione peroxidase OS=Mus musculus OX=10090 GN=Gpx4 PE=1 SV=4;tr|S4R1E5|S4R1E5_MOUSE Glutathione peroxidase OS=Mus musculus OX=10090 GN=Gpx4 PE=1 SV=1	2	11	11	11	8	10	8	10	8	10	47.2	47.2	47.2	22.228	197	197;157	0	29.514	35.5	47.2	1.8225e+09	487460000	1335100000	12	90689000	22231000	68458000	9	10	19	DIDGHMVCLDKYR;EFAAGYNVK;FLIDKNGCVVK;FLIDKNGCVVKR;GMLGNAIK;QEPGSNQEIK;RYGPMEEPQVIEK;SMHEFSAK;TDVNYTQLVDLHAR;YAECGLR;YGPMEEPQVIEK		743	878;1181;1660;1661;2079;4630;4951;5282;5562;6612;6684	True;True;True;True;True;True;True;True;True;True;True	906;1234;1726;1727;2153;4814;5142;5480;5771;6864;6937;6938	1470;1471;2056;2057;2869;2870;2871;2872;3566;7954;7955;8495;8496;8497;9090;9595;9596;9597;9598;11444;11557;11558;11559	1715;1716;2405;2406;3311;3312;3313;3314;4093;8984;8985;9602;9603;9604;10287;10851;10852;10853;10854;10855;12921;13040;13041;13042	1715;2406;3311;3314;4093;8985;9604;10287;10855;12921;13041	158	183	-1;-1
Q9ER00	Q9ER00	3	3	3	Syntaxin-12	Stx12	sp|Q9ER00|STX12_MOUSE Syntaxin-12 OS=Mus musculus OX=10090 GN=Stx12 PE=1 SV=1	1	3	3	3	2	3	2	3	2	3	15	15	15	31.195	274	274	0	29.374	11.7	15	158120000	27053000	131060000	13	6845700	656990	6188700	2	3	5	ELGSLPLPLSASEQR;ISQATAQIK;LQENLQQLQHSTNQLAK		1495	1292;2876;3791	True;True;True	1349;2971;3905	2236;2237;4935;6444;6445	2601;2602;2603;5663;7310;7311	2602;5663;7311			-1
P52293;A2A600;A2A601;A6PW68	P52293	5;2;2;2	5;2;2;2	5;2;2;2	Importin subunit alpha-1	Kpna2	sp|P52293|IMA1_MOUSE Importin subunit alpha-1 OS=Mus musculus OX=10090 GN=Kpna2 PE=1 SV=2	4	5	5	5	2	4	2	4	2	4	14.7	14.7	14.7	57.927	529	529;163;170;189	0	28.597	4.2	13.4	61547000	10395000	51152000	22	2705500	472500	2233000	2	5	7	FVSFLGK;GINSNNLESQLQATQAAR;LLGATELPIVTPALR;NKNPAPPLDAVEQILPTLVR;VIDAGALAVFPSLLTNPK		977	1795;1992;3610;4363;6184	True;True;True;True;True	1865;2065;3722;4526;6423	3092;3421;6159;6160;7470;10691	3572;3935;7002;7003;7004;8424;12067	3572;3935;7004;8424;12067			-1;-1;-1;-1
Q8R127;J3QNN5;F6S0R8	Q8R127;J3QNN5	8;4;1	8;4;1	8;4;1	Saccharopine dehydrogenase-like oxidoreductase	Sccpdh	sp|Q8R127|SCPDL_MOUSE Saccharopine dehydrogenase-like oxidoreductase OS=Mus musculus OX=10090 GN=Sccpdh PE=1 SV=1;tr|J3QNN5|J3QNN5_MOUSE Saccharopine dehydrogenase-like oxidoreductase OS=Mus musculus OX=10090 GN=Sccpdh PE=1 SV=1	3	8	8	8	4	7	4	7	4	7	21.7	21.7	21.7	47.129	429	429;130;170	0	28.296	11.7	18.6	1.5985e+09	416790000	1181700000	20	66550000	17704000	48845000	3	6	9	ELNSYSIPFLGSDISVVK;EQIASEQSSR;GGGVFTPGAAFSR;LPWAVAGR;LQQVLEK;LVLNCVGPYR;SAIYGFGDKGSLR;SVSCLKPVPIVGTK		1313	1321;1380;1943;3780;3813;3997;4972;5478	True;True;True;True;True;True;True;True	1378;1438;2015;3894;3927;4112;5164;5684	2291;2382;3338;6431;6478;6786;6787;8525;8526;9445;9446	2658;2757;3848;7296;7297;7345;7680;7681;9636;9637;10675;10676	2658;2757;3848;7297;7345;7681;9637;10676			-1;-1;-1
Q9CZU6	Q9CZU6	8	8	5	Citrate synthase, mitochondrial	Cs	sp|Q9CZU6|CISY_MOUSE Citrate synthase, mitochondrial OS=Mus musculus OX=10090 GN=Cs PE=1 SV=1	1	8	8	5	4	7	4	7	2	4	18.5	18.5	10.6	51.736	464	464	0	28.174	9.5	16.8	622820000	84583000	538230000	20	19702000	1350800	18351000	4	4	8	ALGFPLERPK;AYAEGMNR;DVLSNLIPK;DYIWNTLNSGR;EVGKDVSDEKLR;GLVYETSVLDPDEGIR;SMSTDGLMK;VVPGYGHAVLR		1432	332;724;1060;1083;1460;2075;5287;6534	True;True;True;True;True;True;True;True	338;748;1108;1132;1520;2149;5485;6781	512;1203;1865;1866;1901;2505;3561;3562;9096;11268;11269;11270	540;1396;2185;2186;2224;2897;4088;4089;10293;12712;12713;12714	540;1396;2186;2224;2897;4089;10293;12713			-1
Q9JHU9	Q9JHU9	7	7	7	Inositol-3-phosphate synthase 1	Isyna1	sp|Q9JHU9|INO1_MOUSE Inositol-3-phosphate synthase 1 OS=Mus musculus OX=10090 GN=Isyna1 PE=1 SV=1	1	7	7	7	3	7	3	7	3	7	17.4	17.4	17.4	60.931	557	557	0	27.563	6.6	17.4	487340000	74480000	412860000	22	14638000	3385500	11252000	3	9	12	APLVPPGSPVVNALFR;AQQLEQIRK;HVFVGGDDFK;PSVYIPEFIAANQTAR;TMSIVSYNHLGNNDGQNLSAPLQFR;VIVLWTANTER;YVPYVGDSKR		1505	450;488;2447;4580;5774;6219;6839	True;True;True;True;True;True;True	460;503;2527;4763;5994;6458;7097	700;701;702;805;4238;4239;7875;9988;10755;10756;11801	765;766;767;768;933;4876;4877;8901;11290;12135;12136;13315	767;933;4877;8901;11290;12136;13315			-1
Q91V41;Q50HX3;A0A2R8VHW9	Q91V41;Q50HX3	5;5;2	5;5;2	5;5;2	Ras-related protein Rab-14	Rab14	sp|Q91V41|RAB14_MOUSE Ras-related protein Rab-14 OS=Mus musculus OX=10090 GN=Rab14 PE=1 SV=3;tr|Q50HX3|Q50HX3_MOUSE RAB14 protein variant OS=Mus musculus OX=10090 GN=Rab14 PE=1 SV=1	3	5	5	5	3	3	3	3	3	3	39.5	39.5	39.5	23.897	215	215;197;83	0	27.082	20	26.5	109050000	36275000	72772000	16	537030	537030	1860000	3	3	6	ATAPYNYSYIFK;GAAGALMVYDITR;IYQNIQDGSLDLNAAESGVQHKPSAPQGGR;NLTNPNTVIILIGNK;TGENVEDAFLEAAKK		1150	612;1818;2975;4403;5615	True;True;True;True;True	634;1888;3070;4568;5827	1026;3128;5089;7545;9683;9684	1204;3611;5827;8507;10947;10948	1204;3611;5827;8507;10948			-1;-1;-1
Q8BG05;A2AL12;A2AL13	Q8BG05;A2AL12	7;7;1	7;7;1	7;7;1	Heterogeneous nuclear ribonucleoprotein A3	Hnrnpa3	sp|Q8BG05|ROA3_MOUSE Heterogeneous nuclear ribonucleoprotein A3 OS=Mus musculus OX=10090 GN=Hnrnpa3 PE=1 SV=1;tr|A2AL12|A2AL12_MOUSE Heterogeneous nuclear ribonucleoprotein A3 OS=Mus musculus OX=10090 GN=Hnrnpa3 PE=1 SV=1	3	7	7	7	1	7	1	7	1	7	21.4	21.4	21.4	39.652	379	379;318;194	0	26.862	2.6	21.4	280630000	0	280630000	19	7052600	0	7052600	1	5	6	EDSVKPGAHLTVK;EDTEEYNLR;IETIEVMEDR;KIFVGGIKEDTEEYNLR;MEVKPPPGRPQPDSGR;SSGSPYGGGYGSGGGSGGYGSR;YGKIETIEVMEDR		392	1160;1162;2558;3055;4119;5372;6677	True;True;True;True;True;True;True	1212;1214;2639;3153;4245;5571;6930	2024;2026;4395;4396;5217;6993;9261;11549	2368;2370;5056;5057;5966;7905;10473;13032	2368;2370;5056;5966;7905;10473;13032			-1;-1;-1
Q9CXY6	Q9CXY6	7	7	7	Interleukin enhancer-binding factor 2	Ilf2	sp|Q9CXY6|ILF2_MOUSE Interleukin enhancer-binding factor 2 OS=Mus musculus OX=10090 GN=Ilf2 PE=1 SV=1	1	7	7	7	6	7	6	7	6	7	21.3	21.3	21.3	43.062	390	390	0	26.53	18.7	21.3	358120000	62938000	295190000	19	8688800	1137000	7551800	5	7	12	ILITTVPPNLR;ILPTLEAVAALGNK;KLDPELHLDIK;NQDLAPNSAEQASILSLVTK;VKPAPDETSFSEALLK;VKPAPDETSFSEALLKR;VLQSALAAIR		1422	2733;2748;3072;4442;6224;6225;6290	True;True;True;True;True;True;True	2817;2836;3171;4613;6463;6464;6529	4686;4687;4720;4721;5248;5249;7621;7622;7623;10761;10762;10763;10764;10858	5381;5382;5417;5418;5999;6000;8590;8591;8592;12141;12142;12143;12144;12243	5382;5418;5999;8591;12142;12144;12243			-1
Q99MD6;G3X8P6;D3Z0H7	Q99MD6;G3X8P6;D3Z0H7	8;8;5	8;8;5	8;8;5	Thioredoxin reductase 3	Txnrd3	sp|Q99MD6|TRXR3_MOUSE Thioredoxin reductase 3 OS=Mus musculus OX=10090 GN=Txnrd3 PE=1 SV=3;tr|G3X8P6|G3X8P6_MOUSE Thioredoxin-disulfide reductase OS=Mus musculus OX=10090 GN=Txnrd3 PE=1 SV=1;tr|D3Z0H7|D3Z0H7_MOUSE Thioredoxin reductase 3 OS=Mus musculus OX	3	8	8	8	5	8	5	8	5	8	12.9	12.9	12.9	71.318	652	652;615;501	0	26.525	7.1	12.9	344900000	52641000	292260000	33	3789000	719090	3069900	5	9	14	FVIATGERPR;GVTYVNSFGEFVDLHK;KFTPILVQQLEK;LASPGTSRPSSEAR;LFGVSLEK;RLFGVSLEK;TFQAHQNGLLQK;VGSYLEQQGVK		673	1786;2251;3023;3250;3384;4883;5602;6161	True;True;True;True;True;True;True;True	1856;2327;3121;3353;3491;5074;5814;6400	3079;3840;5168;5169;5170;5534;5535;5771;5772;8371;8372;9669;10654;10655	3558;3559;4398;5916;5917;5918;6305;6306;6577;6578;9461;9462;10933;12028;12029	3559;4398;5917;6306;6578;9462;10933;12029			-1;-1;-1
O35685	O35685	4	4	4	Nuclear migration protein nudC	Nudc	sp|O35685|NUDC_MOUSE Nuclear migration protein nudC OS=Mus musculus OX=10090 GN=Nudc PE=1 SV=1	1	4	4	4	2	4	2	4	2	4	14.2	14.2	14.2	38.358	332	332	0	26.412	6	14.2	422440000	46799000	375640000	21	7002800	2228500	4774200	2	6	8	FMDQHPEMDFSK;LITQTFNHHNQLAQK;LSDLDSETR;LVTSDPEINTK		723	1683;3524;3854;4031	True;True;True;True	1751;3634;3968;4147	2907;6001;6002;6542;6543;6841;6842;6843	3353;6826;6827;7412;7413;7740;7741;7742	3353;6826;7412;7742			-1
Q9WTM5;A0A1B0GSR4;A0A1B0GRW3;A0A1B0GT54;A0A1B0GR89	Q9WTM5	14;5;5;3;2	14;5;5;3;2	14;5;5;3;2	RuvB-like 2	Ruvbl2	sp|Q9WTM5|RUVB2_MOUSE RuvB-like 2 OS=Mus musculus OX=10090 GN=Ruvbl2 PE=1 SV=3	5	14	14	14	7	9	7	9	7	9	35	35	35	51.112	463	463;221;237;134;104	0	26.408	19.7	23.5	250210000	70813000	179390000	27	6483000	2254200	4228800	7	7	14	AAGVVLEMIR;ALESDMAPVLIMATNR;ATVAATTKVPEIR;AVLIAGQPGTGK;EVVHTVSLHEIDVINSR;GLGLDDALEPR;GTEVQVDDIKR;GTSYQSPHGIPIDLLDR;KGTEVQVDDIKR;LLIVSTSPYSEK;LLIVSTSPYSEKDTK;TQGFLALFSGDTGEIK;TTEMETIYDLGTK;VYSLFLDESR		1549	23;322;646;687;1487;2040;2181;2194;3036;3623;3624;5825;5880;6569	True;True;True;True;True;True;True;True;True;True;True;True;True;True	23;328;668;709;1549;2114;2257;2270;3134;3735;3736;6045;6104;6821	34;496;1079;1144;2554;3504;3743;3761;5189;6186;6187;10066;10067;10174;11381;11382	36;523;1262;1333;2953;4025;4297;4316;5938;7030;7031;11381;11382;11507;12851;12852	36;523;1262;1333;2953;4025;4297;4316;5938;7030;7031;11382;11507;12852			-1;-1;-1;-1;-1
Q8VDM6	Q8VDM6	11	11	11	Heterogeneous nuclear ribonucleoprotein U-like protein 1	Hnrnpul1	sp|Q8VDM6|HNRL1_MOUSE Heterogeneous nuclear ribonucleoprotein U-like protein 1 OS=Mus musculus OX=10090 GN=Hnrnpul1 PE=1 SV=1	1	11	11	11	6	7	6	7	6	7	15.1	15.1	15.1	96.001	859	859	0	26.007	9.3	8.6	417330000	132530000	284800000	34	4694100	1607200	3086900	7	5	12	AIVICPTDEDLKDR;EALGGQALYPHVLVK;HLPSTEPDPHVVR;MRPFEGFQR;NCAVEFNFGQR;NYILDQTNVYGSAQR;QNQFYETPVIK;TDRPQFQNR;WDVLIQQATQCLNR;WMGIAFR;YNILGTNAIMDK		1329	270;1121;2368;4212;4268;4541;4731;5557;6578;6593;6777	True;True;True;True;True;True;True;True;True;True;True	274;1173;2444;4354;4423;4723;4919;5766;6830;6845;7034	411;1959;4040;4041;4042;7167;7281;7282;7816;8130;9579;9580;11392;11418;11714	431;2295;4631;4632;4633;4634;8087;8219;8220;8825;9187;10834;10835;12863;12890;13220	431;2295;4634;8087;8219;8825;9187;10835;12863;12890;13220			-1
P09103;E9Q8G8	P09103	11;1	11;1	11;1	Protein disulfide-isomerase	P4hb	sp|P09103|PDIA1_MOUSE Protein disulfide-isomerase OS=Mus musculus OX=10090 GN=P4hb PE=1 SV=2	2	11	11	11	4	9	4	9	4	9	21.4	21.4	21.4	57.058	509	509;165	0	25.835	8.1	17.5	367050000	87911000	279140000	33	6772800	2277400	4495400	4	9	13	ALAPEYAK;HNQLPLVIEFTEQTAPK;ILEFFGLK;ILEFFGLKK;LAKVDATEESDLAQQYGVR;MDSTANEVEAVK;NNFEGEITKEK;THILLFLPK;VDATEESDLAQQYGVR;YKPESDELTAEK;YQLDKDGVVLFK		817	293;2392;2714;2715;3217;4098;4418;5637;6044;6719;6796	True;True;True;True;True;True;True;True;True;True;True	298;2468;2798;2799;3320;4221;4587;5851;6281;6974;7054	453;4081;4661;4662;5488;6961;6962;7585;9722;9723;10476;11623;11743	474;4677;5356;5357;6255;7872;7873;8552;10987;10988;11836;13120;13254	474;4677;5356;5357;6255;7873;8552;10988;11836;13120;13254			-1;-1
Q9CQN1	Q9CQN1	3	3	3	Heat shock protein 75 kDa, mitochondrial	Trap1	sp|Q9CQN1|TRAP1_MOUSE Heat shock protein 75 kDa, mitochondrial OS=Mus musculus OX=10090 GN=Trap1 PE=1 SV=1	1	3	3	3	2	2	2	2	2	2	5.9	5.9	5.9	80.208	706	706	0	25.776	3.1	4.5	42663000	13369000	29294000	41	863220	148720	714500	2	2	4	ELISNASDALEK;YESSALPAGQLTSLPDYASR;YIAQAYDKPR		1404	1303;6656;6699	True;True;True	1360;6908;6954	2262;2263;11518;11584	2629;2630;13001;13067	2629;13001;13067			-1
Q9ERD7;A0A1D5RM76	Q9ERD7	18;2	5;1	3;1	Tubulin beta-3 chain	Tubb3	sp|Q9ERD7|TBB3_MOUSE Tubulin beta-3 chain OS=Mus musculus OX=10090 GN=Tubb3 PE=1 SV=1	2	18	5	3	13	17	3	5	2	3	40.2	14.4	9.3	50.418	450	450;122	0	25.497	28	40	441420000	36368000	405050000	20	10581000	1676900	8904000	3	7	10	AILVDLEPGTMDSVR;ALTVPELTQQMFDAK;EVDEQMLAIQSK;FPGQLNADLR;FPGQLNADLRK;GHYTEGAELVDSVLDVVRK;IMNTFSVVPSPK;ISEQFTAMFR;ISEQFTAMFRR;ISVYYNEASSHK;KLAVNMVPFPR;LAVNMVPFPR;LHFFMPGFAPLTAR;MSSTFIGNSTAIQELFKR;NMMAACDPR;NSSYFVEWIPNNVK;RISEQFTAMFR;YLTVATVFR		1496	255;397;1448;1703;1704;1975;2772;2858;2859;2890;3068;3266;3466;4221;4410;4478;4875;6758	False;False;True;False;False;False;False;False;False;True;False;False;True;True;False;False;False;True	258;259;404;405;1507;1772;1773;2048;2862;2863;2953;2954;2985;3166;3167;3369;3370;3574;4367;4576;4653;5066;7013	384;385;386;605;606;607;608;2484;2485;2938;2939;2940;2941;2942;2943;3392;3393;4760;4761;4762;4763;4904;4905;4906;4953;4954;4955;5241;5242;5243;5244;5562;5563;5564;5565;5898;5899;5900;7187;7560;7679;7680;8359;8360;11682	402;403;404;656;657;658;659;660;661;662;663;2872;2873;3388;3389;3390;3391;3392;3393;3394;3395;3396;3397;3398;3399;3400;3904;3905;3906;5462;5463;5464;5465;5466;5467;5468;5469;5470;5628;5629;5630;5683;5684;5685;5992;5993;5994;5995;6342;6343;6344;6345;6346;6347;6348;6349;6350;6716;6717;6718;8111;8523;8651;8652;8653;9449;9450;13188	403;662;2873;3393;3396;3906;5468;5629;5630;5684;5994;6350;6718;8111;8523;8652;9449;13188	238;242;249;275	73;164;257;293	-1;-1
Q9JMI7;Q076U5	Q9JMI7;Q076U5	5;3	5;3	5;3	Testis-expressed sequence 101 protein	Tex101	sp|Q9JMI7|TX101_MOUSE Testis-expressed protein 101 OS=Mus musculus OX=10090 GN=Tex101 PE=1 SV=1;tr|Q076U5|Q076U5_MOUSE TEX101 transcript 1 (Fragment) OS=Mus musculus OX=10090 GN=Tex101 PE=1 SV=1	2	5	5	5	0	5	0	5	0	5	24.4	24.4	24.4	26.998	250	250;194	0	25.081	0	24.4	376690000	0	376690000	13	28976000	0	28976000	0	7	7	AEQCNPGELCQETVLLIK;DSLASVWR;ETCSYQSFLQPR;GCTTTIGCR;LMAMIDSVGPMTVK		1521	145;1018;1418;1858;3710	True;True;True;True;True	146;1056;1476;1929;3824	219;220;1710;2442;3192;6322	227;228;229;1991;2827;3682;7183	228;1991;2827;3682;7183			-1;-1
D3Z3J6;G3UZ67;G3UYE5;F6Y616;Q8VE62	D3Z3J6;G3UZ67;G3UYE5;F6Y616;Q8VE62	2;1;1;1;1	2;1;1;1;1	2;1;1;1;1	Polyadenylate-binding protein-interacting protein 1	Paip1	tr|D3Z3J6|D3Z3J6_MOUSE Polyadenylate-binding protein-interacting protein 1 OS=Mus musculus OX=10090 GN=Paip1 PE=1 SV=1;tr|G3UZ67|G3UZ67_MOUSE Polyadenylate-binding protein-interacting protein 1 (Fragment) OS=Mus musculus OX=10090 GN=Paip1 PE=1 SV=1;tr|G3UY	5	2	2	2	1	2	1	2	1	2	7.1	7.1	7.1	42.06	367	367;189;410;484;400	0	24.244	3.8	7.1	62659000	14340000	48319000	12	5221600	1195000	4026600	1	2	3	AKPQVVVAPVLMSK;IENVVLDANCSR		548	283;2556	True;True	288;2637	437;438;4393	458;459;5054	459;5054			-1;-1;-1;-1;-1
P68040	P68040	6	6	6	Guanine nucleotide-binding protein subunit beta-2-like 1;Guanine nucleotide-binding protein subunit beta-2-like 1, N-terminally processed	Gnb2l1	sp|P68040|RACK1_MOUSE Receptor of activated protein C kinase 1 OS=Mus musculus OX=10090 GN=Rack1 PE=1 SV=3	1	6	6	6	4	4	4	4	4	4	20.8	20.8	20.8	35.076	317	317	0	24.216	12.9	16.1	335290000	107060000	228230000	20	8654000	2962600	5691300	4	4	8	DETNYGIPQR;DVLSVAFSSDNR;IIVDELKQEVISTSSK;LTRDETNYGIPQR;VWQVTIGTR;YTVQDESHSEWVSCVR		1061	838;1061;2688;3945;6561;6828	True;True;True;True;True;True	866;1109;2771;4059;6813;7086	1410;1411;1867;4610;4611;4612;6688;11367;11785	1646;1647;2187;5296;5297;5298;7574;12837;13299	1647;2187;5298;7574;12837;13299			-1
Q8C633	Q8C633	2	2	2	Calcium-binding and spermatid-specific protein 1	Cabs1	sp|Q8C633|CABS1_MOUSE Calcium-binding and spermatid-specific protein 1 OS=Mus musculus OX=10090 GN=Cabs1 PE=1 SV=1	1	2	2	2	2	1	2	1	2	1	6.6	6.6	6.6	42.301	391	391	0	24.187	6.6	4.3	45738000	35165000	10573000	17	885400	263460	621950	2	1	3	LIVSEDRPK;TPTEADIFFGADNTIPK		1278	3530;5814	True;True	3640;6034	6009;10051;10052	6835;11366;11367	6835;11366			-1
P31786;M0QWU8;Q4VWZ5;D3Z563	P31786;M0QWU8;Q4VWZ5	3;2;2;1	3;2;2;1	3;2;2;1	Acyl-CoA-binding protein	Dbi	sp|P31786|ACBP_MOUSE Acyl-CoA-binding protein OS=Mus musculus OX=10090 GN=Dbi PE=1 SV=2;tr|M0QWU8|M0QWU8_MOUSE Acyl-CoA-binding protein OS=Mus musculus OX=10090 GN=Dbi PE=1 SV=1;tr|Q4VWZ5|Q4VWZ5_MOUSE Acyl-CoA-binding protein OS=Mus musculus OX=10090 GN=Db	4	3	3	3	3	2	3	2	3	2	47.1	47.1	47.1	10	87	87;77;135;63	0	24.11	47.1	34.5	232900000	76045000	156860000	4	58225000	19011000	39214000	3	3	6	SQAEFDKAAEEVKR;TQPTDEEMLFIYSHFK;TYVEKVDELKK		913	5331;5831;5965	True;True;True	5530;6052;6196	9186;9187;10075;10076;10343	10396;10397;11390;11391;11392;11692	10396;11392;11692			-1;-1;-1;-1
Q9DCD0	Q9DCD0	6	6	6	6-phosphogluconate dehydrogenase, decarboxylating	Pgd	sp|Q9DCD0|6PGD_MOUSE 6-phosphogluconate dehydrogenase, decarboxylating OS=Mus musculus OX=10090 GN=Pgd PE=1 SV=3	1	6	6	6	2	6	2	6	2	6	14.9	14.9	14.9	53.247	483	483	0	23.961	6	14.9	164510000	29372000	135140000	23	5140900	1277000	3863900	2	7	9	CLSSLKEER;GILFVGSGVSGGEEGAR;HEMLPANLIQAQR;IISYAQGFMLLR;SAVDNCQDSWR;VDDFLANEAK		1484	764;1991;2299;2681;4987;6047	True;True;True;True;True;True	789;2064;2375;2764;5179;6284	1260;3419;3420;3917;4600;4601;8550;10480	1456;3932;3933;3934;4483;5285;5286;9674;11840	1456;3932;4483;5286;9674;11840			-1
P54869;Q8JZK9	P54869	9;1	9;1	9;1	Hydroxymethylglutaryl-CoA synthase, mitochondrial	Hmgcs2	sp|P54869|HMCS2_MOUSE Hydroxymethylglutaryl-CoA synthase, mitochondrial OS=Mus musculus OX=10090 GN=Hmgcs2 PE=1 SV=2	2	9	9	9	3	9	3	9	3	9	14.4	14.4	14.4	56.822	508	508;520	0	23.768	5.7	14.4	585250000	75754000	509490000	23	24449000	3293700	21155000	3	9	12	APLVLEQGLR;GLKLEETYTNK;KIQNQWK;LEETYTNK;LEETYTNKDVDK;LEVGTETIIDK;LMFNDFLSSSSDK;LSIQCYLR;YTVGLGQTR		985	449;2045;3059;3332;3333;3366;3718;3869;6826	True;True;True;True;True;True;True;True;True	459;2119;3157;3439;3440;3473;3832;3983;7084	698;699;3514;5221;5689;5690;5691;5744;5745;6334;6564;11783	763;764;4036;5970;6487;6488;6489;6548;6549;7196;7439;13297	763;4036;5970;6487;6489;6549;7196;7439;13297			-1;-1
Q61578	Q61578	4	4	4	NADPH:adrenodoxin oxidoreductase, mitochondrial	Fdxr	sp|Q61578|ADRO_MOUSE NADPH:adrenodoxin oxidoreductase, mitochondrial OS=Mus musculus OX=10090 GN=Fdxr PE=1 SV=1	1	4	4	4	2	4	2	4	2	4	9.3	9.3	9.3	54.201	494	494	0	23.551	4.7	9.3	83660000	22408000	61252000	28	2698300	800270	1898000	2	4	6	HHTHAHVDIYEK;LAVTSLEGVGESTR;NVINTFTQTAR;QLVPFGLVR		1182	2346;3267;4519;4717	True;True;True;True	2422;3371;4701;4904	4002;5566;5567;7782;8101;8102	4584;6351;6352;8785;9153;9154	4584;6352;8785;9153			-1
A0A1L1STE4;Q9Z1X4;Q45VK5;A0A1L1SQR7;A0A1L1SR62;A0A1L1SQ69;A0A1L1SU19;A0A1L1SSU8;A0A1L1ST48;Q91WM1	A0A1L1STE4;Q9Z1X4;Q45VK5	16;15;14;3;2;2;2;2;1;1	16;15;14;3;2;2;2;2;1;1	15;15;14;3;2;2;2;2;1;1	Interleukin enhancer-binding factor 3	Ilf3	tr|A0A1L1STE4|A0A1L1STE4_MOUSE Interleukin enhancer-binding factor 3 OS=Mus musculus OX=10090 GN=Ilf3 PE=1 SV=1;sp|Q9Z1X4|ILF3_MOUSE Interleukin enhancer-binding factor 3 OS=Mus musculus OX=10090 GN=Ilf3 PE=1 SV=2;tr|Q45VK5|Q45VK5_MOUSE Interleukin enhance	10	16	16	15	4	13	4	13	4	13	20.6	20.6	19.5	97.452	908	908;898;703;177;74;77;126;168;214;672	0	23.159	5.6	18.3	429360000	51432000	377930000	38	4240200	772800	3467400	4	10	14	CLAALASLR;EATDAIGHLDR;EDITQSAQHALR;HGKNPVMELNEK;HSSVYPTQEELEAVQNMVSHTER;IFVNDDRHVMAK;LFPDTPLALEANK;LFPDTPLALEANKK;LNQLKPGLQYK;NTEHSMNYQYR;SIGTANRPMGAGEALR;VLGMDPLPSK;VLQDMGLPTGAEGR;VPTWGPLR;YELISETGGSHDKR		281	407;757;1128;1152;2327;2426;2589;3392;3393;3739;4485;5143;6258;6285;6386;6651	True;True;True;True;True;True;True;True;True;True;True;True;True;True;True;True	782;1180;1204;2403;2506;2670;3499;3500;3853;4662;5341;6497;6524;6629;6903	1249;1968;2014;3961;4204;4449;5781;5782;6371;7706;7707;8814;8815;10814;10852;11034;11509	1445;2304;2358;4530;4841;5111;6587;6588;7236;8691;8692;9965;9966;12199;12237;12451;12992	1445;2304;2358;4530;4841;5111;6587;6588;7236;8691;9966;12199;12237;12451;12992			-1;-1;-1;-1;-1;-1;-1;-1;-1;-1
P0DP28;P0DP27;P0DP26;A0A3Q4EHJ0;Q9D6P8	P0DP28;P0DP27;P0DP26;A0A3Q4EHJ0;Q9D6P8	2;2;2;1;1	2;2;2;1;1	2;2;2;1;1	Calmodulin-like protein 3	Calml3	sp|P0DP28|CALM3_MOUSE Calmodulin-3 OS=Mus musculus OX=10090 GN=Calm3 PE=1 SV=1;sp|P0DP27|CALM2_MOUSE Calmodulin-2 OS=Mus musculus OX=10090 GN=Calm2 PE=1 SV=1;sp|P0DP26|CALM1_MOUSE Calmodulin-1 OS=Mus musculus OX=10090 GN=Calm1 PE=1 SV=1;tr|A0A3Q4EHJ0|A0A3Q	5	2	2	2	1	2	1	2	1	2	19.5	19.5	19.5	16.837	149	149;149;149;113;149	0	23.086	10.7	19.5	56115000	11678000	44437000	9	3023600	1297600	3023600	1	2	3	ADQLTEEQIAEFK;VFDKDGNGYISAAELR		822	107;6099	True;True	108;6338	160;10558;10559	165;11923;11924	165;11924			-1;-1;-1;-1;-1
Q60749	Q60749	8	8	7	KH domain-containing, RNA-binding, signal transduction-associated protein 1	Khdrbs1	sp|Q60749|KHDR1_MOUSE KH domain-containing, RNA-binding, signal transduction-associated protein 1 OS=Mus musculus OX=10090 GN=Khdrbs1 PE=1 SV=2	1	8	8	7	2	7	2	7	2	6	22.6	22.6	20.5	48.37	443	443	0	22.928	5.2	22.3	281210000	26149000	255060000	11	11733000	2377200	11733000	2	8	10	ASPATQPPPLLPPSTPGPDATVVGSAPTPLLPPSATAAVK;DKAKEEELR;DPSGAHPSVR;ILGPQGNTIK;ILGPQGNTIKR;KDDEENYLDLFSHK;LTPSRPSPLPHR;SCSKDPSGAHPSVR		1169	567;920;1003;2726;2727;2992;3942;5001	True;True;True;True;True;True;True;True	589;955;1041;2810;2811;3087;4056;5194	947;1554;1555;1687;4676;4677;5115;6682;6683;8569	1117;1809;1810;1968;5371;5372;5855;7567;7568;7569;9693	1117;1810;1968;5371;5372;5855;7569;9693			-1
Q9CQB4;Q9D855	Q9CQB4;Q9D855	2;2	2;2	2;2	Cytochrome b-c1 complex subunit 7	Uqcrb	tr|Q9CQB4|Q9CQB4_MOUSE Cytochrome b-c1 complex subunit 7 OS=Mus musculus OX=10090 GN=Uqcrb PE=1 SV=1;sp|Q9D855|QCR7_MOUSE Cytochrome b-c1 complex subunit 7 OS=Mus musculus OX=10090 GN=Uqcrb PE=1 SV=3	2	2	2	2	2	1	2	1	2	1	13.5	13.5	13.5	13.561	111	111;111	0	22.885	13.5	13.5	57361000	16622000	40739000	6	9560200	2770300	6789900	2	1	3	DDTLHETEDVK;DDTLHETEDVKEAIR		1402	832;833	True;True	860;861	1402;1403;1404	1638;1639;1640	1638;1640			-1;-1
P47963	P47963	6	6	6	60S ribosomal protein L13	Rpl13	sp|P47963|RL13_MOUSE 60S ribosomal protein L13 OS=Mus musculus OX=10090 GN=Rpl13 PE=1 SV=3	1	6	6	6	4	5	4	5	4	5	29.9	29.9	29.9	24.305	211	211	0	22.845	19.9	24.6	480990000	188570000	292420000	9	46930000	17298000	29632000	3	5	8	GFSLEELR;LATQLTGPVMPIR;PASGPIRPIVR;STESLQANVQR;VDTWFNQPAR;VITEEEKNFK		957	1920;3263;4560;5427;6073;6214	True;True;True;True;True;True	1992;3366;4742;5630;6311;6453	3296;3297;5558;5559;7844;9361;10521;10745;10746;10747	3802;3803;6337;6338;8860;10580;11884;12125;12126;12127	3802;6337;8860;10580;11884;12126			-1
Q9JII5;Q3UGB5;D3Z4J1	Q9JII5;Q3UGB5;D3Z4J1	5;5;4	5;5;4	5;5;4	DAZ-associated protein 1	Dazap1	sp|Q9JII5|DAZP1_MOUSE DAZ-associated protein 1 OS=Mus musculus OX=10090 GN=Dazap1 PE=1 SV=2;tr|Q3UGB5|Q3UGB5_MOUSE DAZ-associated protein 1 OS=Mus musculus OX=10090 GN=Dazap1 PE=1 SV=1;tr|D3Z4J1|D3Z4J1_MOUSE DAZ-associated protein 1 (Fragment) OS=Mus muscu	3	5	5	5	1	5	1	5	1	5	16.7	16.7	16.7	43.214	406	406;406;171	0	22.479	3.9	16.7	274920000	24921000	250000000	10	8082400	2492100	8082400	1	5	6	FKDPNCVGTVLASR;FKDPNCVGTVLASRPHTLDGR;IFVGGIPHNCGETELR;LFVGGLDWSTTQETLR;NQAPGQPGASQWGSR		1138	1623;1624;2586;3404;4441	True;True;True;True;True	1687;1688;2667;3512;4612	2800;2801;2802;4444;4445;5804;7620	3230;3231;3232;5106;5107;6616;8589	3230;3231;5107;6616;8589			-1;-1;-1
Q99JY0;D3YXU1	Q99JY0;D3YXU1	9;5	9;5	9;5	Trifunctional enzyme subunit beta, mitochondrial;3-ketoacyl-CoA thiolase	Hadhb	sp|Q99JY0|ECHB_MOUSE Trifunctional enzyme subunit beta, mitochondrial OS=Mus musculus OX=10090 GN=Hadhb PE=1 SV=1;tr|D3YXU1|D3YXU1_MOUSE Trifunctional enzyme subunit beta, mitochondrial (Fragment) OS=Mus musculus OX=10090 GN=Hadhb PE=1 SV=1	2	9	9	9	4	7	4	7	4	7	20.6	20.6	20.6	51.386	475	475;173	0	22.343	7.4	16.8	554380000	145040000	409340000	25	20726000	5801500	14925000	3	8	11	AALSGLLHR;DFIYVSQDPKDQLLLGPTYATPK;DLMPHDLAR;DQLLLGPTYATPK;FNIWGGSLSLGHPFGATGCR;IPFLLSGTSYK;LVMAAANR;MEQDEYALR;NIVVVEGVR		1371	37;844;959;1006;1698;2802;4000;4115;4350	True;True;True;True;True;True;True;True;True	37;872;994;1044;1767;2896;4115;4241;4513	52;1423;1609;1692;2931;4813;6791;6792;6988;6989;7437	54;1662;1864;1973;3381;5521;5522;7685;7686;7900;7901;8384	54;1662;1864;1973;3381;5521;7686;7900;8384			-1;-1
Q62465	Q62465	7	7	7	Synaptic vesicle membrane protein VAT-1 homolog	Vat1	sp|Q62465|VAT1_MOUSE Synaptic vesicle membrane protein VAT-1 homolog OS=Mus musculus OX=10090 GN=Vat1 PE=1 SV=3	1	7	7	7	5	5	5	5	5	5	21.9	21.9	21.9	43.096	406	406	0	22.171	17.2	14.3	96367000	24190000	72178000	15	3258400	1246800	2011600	4	5	9	ACGLNFADLMGR;GVDIVMDPLGGSDTAK;GYHLLKPMGK;IDSVWPFEK;LVALYNQGHIKPR;TVENVTVFGTASASK;VVTYGMANLLTGPK		1195	78;2211;2264;2531;3966;5914;6553	True;True;True;True;True;True;True	78;2287;2340;2612;4080;6141;6805	116;117;3785;3863;4354;6724;6725;10238;11356;11357	119;120;4342;4425;5004;7610;7611;11576;12826;12827	120;4342;4425;5004;7610;11576;12826			-1
Q9CQQ7;A0A0G2JGX3	Q9CQQ7;A0A0G2JGX3	3;2	3;2	3;2	ATP synthase F(0) complex subunit B1, mitochondrial	Atp5f1	sp|Q9CQQ7|AT5F1_MOUSE ATP synthase F(0) complex subunit B1, mitochondrial OS=Mus musculus OX=10090 GN=Atp5pb PE=1 SV=1;tr|A0A0G2JGX3|A0A0G2JGX3_MOUSE ATP synthase subunit b (Fragment) OS=Mus musculus OX=10090 GN=Atp5pb PE=1 SV=1	2	3	3	3	2	2	2	2	2	2	11.3	11.3	11.3	28.948	256	256;122	0	22.067	8.2	8.2	125150000	50586000	74560000	17	6971800	2586000	4385900	2	2	4	HYLFDVQR;IAQLEEVK;SISVQQEKETIAK		1405	2461;2491;5159	True;True;True	2542;2572;5357	4261;4303;8839;8840	4900;4951;9992;9993	4900;4951;9993			-1;-1
P49722;Q8BKE0	P49722;Q8BKE0	4;3	4;3	4;3	Proteasome subunit alpha type-2	Psma2	sp|P49722|PSA2_MOUSE Proteasome subunit alpha type-2 OS=Mus musculus OX=10090 GN=Psma2 PE=1 SV=3;tr|Q8BKE0|Q8BKE0_MOUSE Proteasome subunit alpha type-2 (Fragment) OS=Mus musculus OX=10090 GN=Psma2 PE=1 SV=1	2	4	4	4	1	4	1	4	1	4	24.8	24.8	24.8	25.926	234	234;183	0	22.009	9.4	24.8	131300000	5642600	125660000	13	6466000	434040	6466000	1	3	4	GYSFSLTTFSPSGK;HIGLVYSGMGPDYR;KLAQQYYLVYQEPIPTAQLVQR;RLTPTEVR		966	2271;2351;3067;4898	True;True;True;True	2347;2427;3165;5089	3875;4011;5239;5240;8393	4439;4593;5990;5991;9483	4439;4593;5991;9483			-1;-1
A0A0A0MQM0;P63242;Q8BGY2;J3QPS8	A0A0A0MQM0;P63242;Q8BGY2	3;3;2;1	3;3;2;1	3;3;2;1	Eukaryotic translation initiation factor 5A;Eukaryotic translation initiation factor 5A-1;Eukaryotic translation initiation factor 5A-2	Eif5a;Eif5a2	tr|A0A0A0MQM0|A0A0A0MQM0_MOUSE Eukaryotic translation initiation factor 5A (Fragment) OS=Mus musculus OX=10090 GN=Eif5a PE=1 SV=1;sp|P63242|IF5A1_MOUSE Eukaryotic translation initiation factor 5A-1 OS=Mus musculus OX=10090 GN=Eif5a PE=1 SV=2;sp|Q8BGY2|IF5A	4	3	3	3	2	2	2	2	2	2	28.2	28.2	28.2	16.302	149	149;154;153;76	0	21.934	20.1	16.1	96819000	56949000	39869000	8	2200800	2200800	4983700	2	2	4	EDLRLPEGDLGK;KYEDICPSTHNMDVPNIK;VHLVGIDIFTGK		113	1155;3166;6171	True;True;True	1207;3269;6410	2017;5414;10668;10669;10670	2361;6177;12042;12043;12044	2361;6177;12044			-1;-1;-1;-1
O88544;F6QTS1;D3YV99;D3Z1R9	O88544;F6QTS1;D3YV99;D3Z1R9	6;5;4;3	6;5;4;3	6;5;4;3	COP9 signalosome complex subunit 4	Cops4	sp|O88544|CSN4_MOUSE COP9 signalosome complex subunit 4 OS=Mus musculus OX=10090 GN=Cops4 PE=1 SV=1;tr|F6QTS1|F6QTS1_MOUSE COP9 signalosome complex subunit 4 (Fragment) OS=Mus musculus OX=10090 GN=Cops4 PE=1 SV=1;tr|D3YV99|D3YV99_MOUSE COP9 signalosome com	4	6	6	6	3	4	3	4	3	4	18.7	18.7	18.7	46.284	406	406;253;244;206	0	21.601	9.9	12.8	83128000	9845400	73283000	26	2647000	378670	2647000	3	3	6	AVIEHNLLSASK;GNQLQEFAAMLMPHQK;IASQMITEGR;MLATLFKDER;NAAQVLVGIPLETGQK;VISFEEQVASIR		749	680;2096;2493;4157;4249;6211	True;True;True;True;True;True	702;2170;2574;4289;4403;6450	1134;3588;4305;7062;7252;7253;10739	1323;4116;4953;7979;8185;8186;12118	1323;4116;4953;7979;8185;12118			-1;-1;-1;-1
Q99JZ4;A0A1W2P720;A0A1W2P869;A0A1W2P6N3;Q9CQC9;P36536	Q99JZ4;A0A1W2P720;A0A1W2P869;A0A1W2P6N3;Q9CQC9	3;2;2;2;2;1	3;2;2;2;2;1	3;2;2;2;2;1	GTP-binding protein SAR1b	Sar1a;Sar1b	tr|Q99JZ4|Q99JZ4_MOUSE GTP-binding protein SAR1a OS=Mus musculus OX=10090 GN=Sar1a PE=1 SV=1;tr|A0A1W2P720|A0A1W2P720_MOUSE GTP-binding protein SAR1a (Fragment) OS=Mus musculus OX=10090 GN=Sar1a PE=1 SV=1;tr|A0A1W2P869|A0A1W2P869_MOUSE GTP-binding protein	6	3	3	3	2	2	2	2	2	2	17.2	17.2	17.2	22.399	198	198;81;95;131;198;198	0	21.519	11.6	11.1	80726000	24597000	56129000	10	6668000	2459700	4208300	2	2	4	EIFGLYGQTTGK;LVFLGLDNAGK;TTLLHMLKDDR		1373	1235;3984;5890	True;True;True	1290;4099;6115	2142;6764;6765;10191	2499;7656;7657;11524	2499;7657;11524			-1;-1;-1;-1;-1;-1
P24369	P24369	3	3	3	Peptidyl-prolyl cis-trans isomerase B	Ppib	sp|P24369|PPIB_MOUSE Peptidyl-prolyl cis-trans isomerase B OS=Mus musculus OX=10090 GN=Ppib PE=1 SV=2	1	3	3	3	1	3	1	3	1	3	16.7	16.7	16.7	23.713	216	216	0	21.507	6	16.7	139630000	47027000	92604000	12	9944000	3918900	6025000	1	3	4	TVDNFVALATGEK;VIKDFMIQGGDFTR;VLEGMDVVR		884	5910;6199;6248	True;True;True	6137;6438;6487	10233;10234;10717;10800	11571;11572;12095;12185	11571;12095;12185			-1
Q8CAQ8;E9Q800;E9QAY6;A0A0U1RP81;A0A1B0GX08;A0A0U1RQ14	Q8CAQ8;E9Q800;E9QAY6;A0A0U1RP81	8;7;5;4;3;3	8;7;5;4;3;3	8;7;5;4;3;3	MICOS complex subunit Mic60	Immt	sp|Q8CAQ8|MIC60_MOUSE MICOS complex subunit Mic60 OS=Mus musculus OX=10090 GN=Immt PE=1 SV=1;tr|E9Q800|E9Q800_MOUSE MICOS complex subunit MIC60 OS=Mus musculus OX=10090 GN=Immt PE=1 SV=1;tr|E9QAY6|E9QAY6_MOUSE MICOS complex subunit MIC60 OS=Mus musculus OX	6	8	8	8	4	6	4	6	4	6	15.1	15.1	15.1	83.899	757	757;679;470;488;264;289	0	21.403	7.7	11.1	123560000	35514000	88048000	46	215640	215640	1106500	3	5	8	FVNQLKGESR;GIEQAVQSHAVAEEEAR;KAVDEAADALLK;LAQQEKQEQVEMESLAK;LSTDDLNSLIAHAHR;TAMDNSEIAGEKK;TSSVTLQTITAQNAAVQAVK;YEFEQGLSEK		1283	1792;1983;2989;3239;3897;5522;5867;6646	True;True;True;True;True;True;True;True	1862;2056;3084;3342;4011;5730;6089;6898	3089;3404;5112;5521;6602;6603;6604;9521;9522;10133;11504	3569;3917;5852;6291;7482;7483;7484;10769;10770;11455;12987	3569;3917;5852;6291;7484;10770;11455;12987			-1;-1;-1;-1;-1;-1
Q8BFR5;A0A0U1RPC4;A0A0U1RNQ6	Q8BFR5	7;2;2	7;2;2	7;2;2	Elongation factor Tu, mitochondrial	Tufm	sp|Q8BFR5|EFTU_MOUSE Elongation factor Tu, mitochondrial OS=Mus musculus OX=10090 GN=Tufm PE=1 SV=1	3	7	7	7	3	7	3	7	3	7	20.4	20.4	20.4	49.508	452	452;116;118	0	21.387	7.5	20.4	1.0122e+09	337730000	674510000	30	31769000	10736000	21033000	2	7	9	DLDKPFLLPVESVYSIPGR;GITINAAHVEYSTAAR;KGDECELLGHNK;LLDAVDTYIPVPTR;TTLTAAITK;TVVTGIEMFHK;YEEIDNAPEER		1240	932;2004;3027;3582;5892;5942;6640	True;True;True;True;True;True;True	967;2078;3125;3694;6117;6173;6892	1569;3443;5177;6104;6105;10194;10195;10302;10303;11494	1824;3961;5925;6943;6944;11527;11528;11647;11648;12973	1824;3961;5925;6944;11527;11647;12973			-1;-1;-1
Q3V132	Q3V132	10	10	8	ADP/ATP translocase 4;ADP/ATP translocase 4, N-terminally processed	Slc25a31	sp|Q3V132|ADT4_MOUSE ADP/ATP translocase 4 OS=Mus musculus OX=10090 GN=Slc25a31 PE=1 SV=1	1	10	10	8	7	10	7	10	6	8	30.6	30.6	24.4	35.257	320	320	0	21.227	22.5	30.6	569470000	155560000	413900000	23	17462000	4359800	13102000	8	10	18	ELFMSGVNK;EQGFLSYWR;GAFSNILR;HEGVPAFFR;KALFDPVSFSK;LGVDIGKGPEQR;LLLQVQASSK;MMMQSGESDR;TAVAPIER;YFPTQALNFAFK		1147	1286;1377;1835;2294;2985;3461;3660;4179;5533;6665	True;True;True;True;True;True;True;True;True;True	1343;1435;1905;2370;3080;3569;3773;4315;5741;6918	2226;2379;3156;3157;3910;3911;5106;5107;5108;5890;5891;6253;6254;7098;7099;9541;11532;11533	2591;2754;3641;3642;4476;4477;5844;5845;5846;6708;6709;7111;7112;8017;8018;10791;13015;13016	2591;2754;3641;4477;5846;6708;7112;8018;10791;13015			-1
B1AVB4;E9Q796;B1AVB5;B1AVB3;B1AVB1;B1AVB2;A0A571BDL9	B1AVB4;E9Q796;B1AVB5;B1AVB3;B1AVB1;B1AVB2	7;7;7;7;6;6;1	7;7;7;7;6;6;1	7;7;7;7;6;6;1		Scml2	tr|B1AVB4|B1AVB4_MOUSE Scm polycomb group protein-like 2 OS=Mus musculus OX=10090 GN=Scml2 PE=1 SV=1;tr|E9Q796|E9Q796_MOUSE Scm polycomb group protein-like 2 OS=Mus musculus OX=10090 GN=Scml2 PE=1 SV=1;tr|B1AVB5|B1AVB5_MOUSE Scm polycomb group protein-like	7	7	7	7	6	3	6	3	6	3	20.9	20.9	20.9	92.858	845	845;901;905;969;825;827;367	0	21.155	13.1	15.1	208230000	68099000	140130000	45	4627400	1513300	3114100	7	3	10	DVQVAPAEK;GGEMITAFFDGK;LFADQGAAPAEK;LFADQGDAPAEK;LFADQGDAPAEKK;TVTTPWTEDPR;VLTGSELAPAVFFK		428	1072;1934;3370;3371;3372;5941;6305	True;True;True;True;True;True;True	1120;2006;3477;3478;3479;6172;6544	1887;3319;5751;5752;5753;5754;10301;10885;10886	2210;3827;6555;6556;6557;6558;6559;11646;12271;12272	2210;3827;6555;6557;6559;11646;12271			-1;-1;-1;-1;-1;-1;-1
Q91XV3	Q91XV3	2	2	2	Brain acid soluble protein 1	Basp1	sp|Q91XV3|BASP1_MOUSE Brain acid soluble protein 1 OS=Mus musculus OX=10090 GN=Basp1 PE=1 SV=3	1	2	2	2	1	2	1	2	1	2	15.9	15.9	15.9	22.086	226	226	0	21.06	6.2	15.9	66726000	7583400	59143000	10	3533300	758340	2775000	0	2	2	ETPAASEAPSSAAK;SDAAPAASDSKPSSAEPAPSSK		1346	1430;5005	True;True	1488;5199	2456;2457;8576	2843;2844;9700	2844;9700			-1
Q9QXD6;F6YS63;E9Q0T7	Q9QXD6	7;2;1	7;2;1	7;2;1	Fructose-1,6-bisphosphatase 1	Fbp1	sp|Q9QXD6|F16P1_MOUSE Fructose-1,6-bisphosphatase 1 OS=Mus musculus OX=10090 GN=Fbp1 PE=1 SV=3	3	7	7	7	5	5	5	5	5	5	29.9	29.9	29.9	36.912	338	338;133;57	0	21	19.8	21.9	285480000	67725000	217760000	19	8921000	3564500	5356500	6	4	10	AGGLATTGDKDILDIVPTEIHQK;ANHAPFETDISTLTR;DFDPAINEYLQR;GNIYSLNEGYAK;LLYECNPIAYVMEK;TLVYGGIFLYPANK;YVGSMVADIHR		1525	191;424;842;2087;3707;5764;6834	True;True;True;True;True;True;True	192;434;870;2161;3821;5982;7092	286;660;1419;1420;3576;6318;6319;9968;9969;11795	300;723;1657;1658;1659;4103;7179;7180;11269;11270;13309	300;723;1659;4103;7180;11270;13309			-1;-1;-1
P08228	P08228	7	7	7	Superoxide dismutase [Cu-Zn]	Sod1	sp|P08228|SODC_MOUSE Superoxide dismutase [Cu-Zn] OS=Mus musculus OX=10090 GN=Sod1 PE=1 SV=2	1	7	7	7	3	6	3	6	3	6	50	50	50	15.942	154	154	0	20.379	21.4	46.1	501980000	130510000	371470000	9	19311000	12814000	19311000	3	6	9	AVCVLKGDGPVQGTIHFEQK;GDGPVQGTIHFEQK;HVGDLGNVTAGK;HVGDLGNVTAGKDGVANVSIEDR;TMVVHEKQDDLGK;TMVVHEKQDDLGKGGNEESTK;VISLSGEHSIIGR		813	661;1864;2448;2449;5776;5777;6212	True;True;True;True;True;True;True	683;1935;2528;2529;5996;5997;6451	1099;3202;3203;4240;4241;9990;9991;10740;10741	1283;3692;3693;4878;4879;11292;11293;12119;12120	1283;3693;4878;4879;11292;11293;12119			-1
E9QJT5;P56376	E9QJT5;P56376	5;5	5;5	5;5	Acylphosphatase;Acylphosphatase-1	Acyp1	tr|E9QJT5|E9QJT5_MOUSE Acylphosphatase OS=Mus musculus OX=10090 GN=Acyp1 PE=1 SV=1;sp|P56376|ACYP1_MOUSE Acylphosphatase-1 OS=Mus musculus OX=10090 GN=Acyp1 PE=1 SV=2	2	5	5	5	2	5	2	5	2	5	31.2	31.2	31.2	17.344	157	157;99	0	20.257	17.2	31.2	595210000	116900000	478310000	9	63827000	12989000	50839000	1	6	7	FMQQWLETR;GTVQGQLQGPVSK;KLGLVGWVQNTDR;LGLVGWVQNTDR;VIANLDYSDFQIVK		621	1687;2198;3081;3442;6181	True;True;True;True;True	1755;2274;3180;3550;6420	2914;3766;3767;5262;5866;10686;10687	3360;4321;4322;6014;6683;6684;12061;12062	3360;4321;6014;6684;12062			-1;-1
Q64442	Q64442	8	8	8	Sorbitol dehydrogenase	Sord	sp|Q64442|DHSO_MOUSE Sorbitol dehydrogenase OS=Mus musculus OX=10090 GN=Sord PE=1 SV=3	1	8	8	8	4	7	4	7	4	7	28.9	28.9	28.9	38.249	357	357	0	20.221	14.6	23.2	379090000	87487000	291600000	19	13142000	2762800	10379000	4	9	13	AAPAKGENLSLVVHGPGDIR;AMGAAQVVVTDLSASR;AVEAFETAK;ETPQEIASK;HNADFCYK;KPMVLGHEAAGTVTK;LENYPIPELGPNDVLLK;VAIEPGVPR		1201	43;411;665;1431;2386;3106;3348;5994	True;True;True;True;True;True;True;True	44;419;687;1489;2462;3206;3207;3455;6225	66;629;1106;2458;4072;4073;5302;5303;5304;5305;5716;5717;10390;10391	68;688;1291;2845;4668;4669;6058;6059;6060;6061;6515;6516;11744;11745	68;688;1291;2845;4668;6058;6516;11745	258	66	-1
A0A2R8VHF9;E9QPE7;A0A338P6K2;O08638;K3W4R2;Q5SV64;Q3UH59;Q8VDD5;Q61879;Q6URW6	A0A2R8VHF9;E9QPE7;A0A338P6K2;O08638;K3W4R2;Q5SV64;Q3UH59;Q8VDD5;Q61879;Q6URW6	2;2;2;2;1;1;1;1;1;1	2;2;2;2;1;1;1;1;1;1	2;2;2;2;1;1;1;1;1;1	Myosin-11;Myosin-9;Myosin-10;Myosin-14	Myh11;Myh14;Myh10;Myh9	tr|A0A2R8VHF9|A0A2R8VHF9_MOUSE Myosin-11 OS=Mus musculus OX=10090 GN=Myh11 PE=1 SV=1;tr|E9QPE7|E9QPE7_MOUSE Myosin-11 OS=Mus musculus OX=10090 GN=Myh11 PE=1 SV=2;tr|A0A338P6K2|A0A338P6K2_MOUSE Myosin-11 OS=Mus musculus OX=10090 GN=Myh11 PE=1 SV=1;sp|O08638	10	2	2	2	1	2	1	2	1	2	1.3	1.3	1.3	223.35	1938	1938;1972;1979;1972;2000;2007;2013;1960;1976;2000	0	19.921	0.8	1.3	26456000	4678600	21777000	97	272740	48233	224510	1	2	3	ALELDPNLYR;QLLQANPILEAFGNAK		318	318;4705	True;True	324;4892	491;8083;8084	518;9134;9135	518;9135			-1;-1;-1;-1;-1;-1;-1;-1;-1;-1
Q9DAE2	Q9DAE2	7	7	6		Rbmxl2	tr|Q9DAE2|Q9DAE2_MOUSE RNA-binding motif protein, X-linked-like 2 OS=Mus musculus OX=10090 GN=Rbmxl2 PE=1 SV=1	1	7	7	6	4	7	4	7	3	6	21.6	21.6	19.5	41.912	385	385	0	19.765	11.2	21.6	925680000	151330000	774350000	17	36821000	6549700	30272000	4	8	12	GFAFVTFENPADAK;GGSADEGGYTGDFDLRPSR;IIEVLLMK;LFIGGLNLETDEK;RDPYLGPR;VAQATKPVFESGR;VEADRPGK		1465	1892;1952;2652;3386;4847;6016;6080	True;True;True;True;True;True;True	1963;2024;2733;3493;5038;6251;6318	3251;3252;3253;3352;4543;4544;5774;8306;10432;10433;10531;10532	3751;3752;3753;3863;5221;5222;5223;6580;9385;11791;11792;11894;11895;11896	3753;3863;5222;6580;9385;11792;11895			-1
Q9R1P4;A0A1B0GS70	Q9R1P4;A0A1B0GS70	6;5	6;5	6;5	Proteasome subunit alpha type-1	Psma1	sp|Q9R1P4|PSA1_MOUSE Proteasome subunit alpha type-1 OS=Mus musculus OX=10090 GN=Psma1 PE=1 SV=1;tr|A0A1B0GS70|A0A1B0GS70_MOUSE Proteasome subunit alpha type-1 OS=Mus musculus OX=10090 GN=Psma1 PE=1 SV=1	2	6	6	6	3	6	3	6	3	6	24.7	24.7	24.7	29.546	263	263;238	0	19.468	14.4	24.7	326970000	96580000	230390000	17	5582800	1595100	3987700	3	7	10	AQPSQAAEEPAEKADEPMEH;FVFDRPLPVSR;KAQPSQAAEEPAEKADEPMEH;LLCNFMR;NQYDNDVTVWSPQGR;SKTHAVLVALK		1546	486;1784;2987;3579;4458;5178	True;True;True;True;True;True	501;1854;3082;3691;4632;5376	802;803;3076;3077;5110;6100;6101;7654;8880	930;931;3555;3556;5848;5849;6939;6940;8626;10042	931;3556;5848;6940;8626;10042			-1;-1
P68510	P68510	7	5	5	14-3-3 protein eta	Ywhah	sp|P68510|1433F_MOUSE 14-3-3 protein eta OS=Mus musculus OX=10090 GN=Ywhah PE=1 SV=2	1	7	5	5	6	5	5	3	5	3	26	22	22	28.211	246	246	0	19.437	26	20.3	127480000	33688000	93791000	16	7212800	1350800	5861900	5	3	8	AVTELNEPLSNEDR;AVTELNEPLSNEDRNLLSVAYK;DSTLIMQLLR;GDREQLLQR;NLLSVAYK;NSVVEASEAAYK;YLAEVASGEKK		1065	705;706;1026;1872;4390;4479;6727	True;True;False;True;False;True;True	729;730;1064;1065;1943;4554;4654;6982	1174;1175;1720;1721;1722;1723;3216;3217;7522;7681;7682;11635;11636	1367;1368;2001;2002;2003;2004;3711;3712;8481;8654;8655;8656;13133;13134	1367;1368;2003;3712;8481;8654;13133	159	223	-1
E9PWK1;Q9D379;F6YTS6;D3Z4M3	E9PWK1;Q9D379	9;9;3;1	9;9;3;1	9;9;3;1	Epoxide hydrolase 1	Ephx1	tr|E9PWK1|E9PWK1_MOUSE Epoxide hydrolase OS=Mus musculus OX=10090 GN=Ephx1 PE=1 SV=1;sp|Q9D379|HYEP_MOUSE Epoxide hydrolase 1 OS=Mus musculus OX=10090 GN=Ephx1 PE=1 SV=2	4	9	9	9	5	8	5	8	5	8	20.6	20.6	20.6	50.969	441	441;455;247;130	0	19.419	10.9	20.4	457100000	107310000	349790000	27	11332000	3496800	7835000	5	9	14	DLELLYPFKEK;FVSLAELQ;GGHFAAFEEPK;KFVSLAELQ;LISYSYMER;NIYSLTPLLGQR;QVEILNQYPHFK;VFVPTGYSAFPSEILHAPEK;VFYNIMR		578	937;1797;1944;3024;3518;4351;4806;6118;6120	True;True;True;True;True;True;True;True;True	972;1867;2016;3122;3628;4514;4996;6357;6359	1575;3095;3339;3340;3341;3342;5171;5992;5993;7438;7439;8242;10591;10594;10595	1830;3575;3849;3850;3851;3852;3853;5919;6817;6818;8385;8386;9314;11960;11964;11965	1830;3575;3853;5919;6818;8386;9314;11960;11964			-1;-1;-1;-1
Q8BMK4	Q8BMK4	1	1	1	Cytoskeleton-associated protein 4	Ckap4	sp|Q8BMK4|CKAP4_MOUSE Cytoskeleton-associated protein 4 OS=Mus musculus OX=10090 GN=Ckap4 PE=1 SV=2	1	1	1	1	1	1	1	1	1	1	2.8	2.8	2.8	63.691	575	575	0	19.364	2.8	2.8	23755000	5234900	18520000	34	698680	153970	544710	0	1	1	VGAHGSEEGAVFKDSK		1261	6122	TRUE	6361	10598;10599	11968;11969	11969			-1
Q6P5F9;F6YA11	Q6P5F9	6;1	6;1	6;1	Exportin-1	Xpo1	sp|Q6P5F9|XPO1_MOUSE Exportin-1 OS=Mus musculus OX=10090 GN=Xpo1 PE=1 SV=1	2	6	6	6	6	3	6	3	6	3	6.3	6.3	6.3	123.09	1071	1071;233	0	19.236	6.3	3	125620000	76439000	49180000	53	529630	529630	927930	5	3	8	AVGHPFVIQLGR;EPEVLSTMAIIVNK;FLNVPMFR;NVDILKDPETVK;QLYLTVLSK;SAFPHLQDAQVK		1209	678;1368;1670;4510;4718;4968	True;True;True;True;True;True	700;1426;1737;4692;4905;5160	1131;1132;2367;2886;2887;7770;8103;8520;8521	1320;1321;2742;3328;3329;8772;9155;9629;9630	1321;2742;3329;8772;9155;9630			-1;-1
Q63836;P17563;A0A0R4J135;G3UYY2;D6RHN2;G3UWK0;G3UZT2	Q63836;P17563;A0A0R4J135;G3UYY2	7;7;6;4;3;3;2	7;7;6;4;3;3;2	7;7;6;4;3;3;2	Selenium-binding protein 2;Selenium-binding protein 1	Selenbp2;Selenbp1	sp|Q63836|SBP2_MOUSE Selenium-binding protein 2 OS=Mus musculus OX=10090 GN=Selenbp2 PE=1 SV=2;sp|P17563|SBP1_MOUSE Methanethiol oxidase OS=Mus musculus OX=10090 GN=Selenbp1 PE=1 SV=2;tr|A0A0R4J135|A0A0R4J135_MOUSE Selenium-binding protein 2 OS=Mus musculu	7	7	7	7	1	7	1	7	1	7	16.1	16.1	16.1	52.609	472	472;472;472;410;123;128;134	0	18.876	2.1	16.1	272690000	37583000	235110000	31	6090700	1212400	4878400	2	8	10	DGFNPAHVEAGLYGSR;EEIVYLPCIYR;IFVWDWQR;LILPGLISSR;QYDISNPQKPR;SPQYSQVIHR;VIEASEIQAK		863	859;1175;2590;3504;4828;5326;6186	True;True;True;True;True;True;True	887;1228;2671;3614;5019;5525;6425	1446;2049;4450;5972;5973;8278;9172;9173;10694	1689;2398;5112;6794;6795;6796;9351;10378;10379;12070	1689;2398;5112;6794;9351;10378;12070			-1;-1;-1;-1;-1;-1;-1
P62827;Q14AA6;Q61820	P62827;Q14AA6	7;5;3	7;5;3	7;5;3	GTP-binding nuclear protein Ran	Ran;1700009N14Rik	sp|P62827|RAN_MOUSE GTP-binding nuclear protein Ran OS=Mus musculus OX=10090 GN=Ran PE=1 SV=3;tr|Q14AA6|Q14AA6_MOUSE GTP-binding nuclear protein Ran OS=Mus musculus OX=10090 GN=1700009N14Rik PE=1 SV=1	3	7	7	7	5	6	5	6	5	6	30.6	30.6	30.6	24.423	216	216;216;216	0	18.644	19	25.5	808840000	289320000	519520000	11	61850000	23432000	38418000	3	7	10	AAQGEPQVQFK;FNVWDTAGQEK;HLTGEFEK;HLTGEFEKK;LVLVGDGGTGK;NLQYYDISAK;SNYNFEKPFLWLAR		1036	49;1702;2375;2376;3999;4399;5300	True;True;True;True;True;True;True	50;1771;2451;2452;4114;4564;5499	77;78;2937;4055;4056;4057;4058;6790;7538;7539;9122	80;81;3387;4647;4648;4649;4650;4651;7684;8500;8501;10321	81;3387;4648;4649;7684;8501;10321			-1;-1;-1
Q9JI95;Q64433	Q9JI95;Q64433	4;4	4;4	4;4	10 kDa heat shock protein, mitochondrial	Cpn10-rs1;Hspe1	tr|Q9JI95|Q9JI95_MOUSE CPN10-like protein OS=Mus musculus OX=10090 GN=Hspe1-rs1 PE=3 SV=1;sp|Q64433|CH10_MOUSE 10 kDa heat shock protein, mitochondrial OS=Mus musculus OX=10090 GN=Hspe1 PE=1 SV=2	2	4	4	4	2	4	2	4	2	4	45.1	45.1	45.1	10.978	102	102;102	0	18.636	19.6	45.1	192590000	52941000	139650000	8	19158000	6617600	12541000	2	4	6	SGEIEPVSVK;VLLPEYGGTK;VLQATVVAVGSGGK;VVLDDKDYFLFR		1199	5088;6269;6284;6525	True;True;True;True	5286;6508;6523;6772	8717;8718;10831;10832;10851;11256	9860;9861;12216;12217;12236;12700	9861;12217;12236;12700			-1;-1
P08752;A0A0A6YWA9;Q9DC51;P18872;B2RSH2;A2A610;A2AE31;Q8C040;D3Z2M7;Q8BHK8;A2AE32;Q66L47;P20612;Q3V3I2;P50149;Q8CGK7	P08752;A0A0A6YWA9;Q9DC51;P18872;B2RSH2	4;3;2;2;2;1;1;1;1;1;1;1;1;1;1;1	4;3;2;2;2;1;1;1;1;1;1;1;1;1;1;1	3;3;1;1;1;0;0;0;1;0;0;0;0;0;0;0	Guanine nucleotide-binding protein G(i) subunit alpha-2;Guanine nucleotide-binding protein G(k) subunit alpha;Guanine nucleotide-binding protein G(o) subunit alpha;Guanine nucleotide-binding protein G(i) subunit alpha-1	Gnai2;Gnai3;Gnao1;Gnai1	sp|P08752|GNAI2_MOUSE Guanine nucleotide-binding protein G(i) subunit alpha-2 OS=Mus musculus OX=10090 GN=Gnai2 PE=1 SV=5;tr|A0A0A6YWA9|A0A0A6YWA9_MOUSE Guanine nucleotide-binding protein G(i) subunit alpha-2 (Fragment) OS=Mus musculus OX=10090 GN=Gnai2 PE	16	4	4	3	2	3	2	3	1	3	14.4	14.4	11.3	40.489	355	355;160;354;354;354;91;112;134;179;230;232;448;350;354;354;381	0	18.631	6.5	11.3	102710000	33383000	69327000	17	3548400	1414400	2134100	2	3	5	IAQSDYIPTQQDVLR;LLLLGAGESGK;LWADHGVQACFGR;TTGIVETHFTFK		815	2492;3656;4041;5885	True;True;True;True	2573;3769;4157;6109	4304;6248;6858;10180;10181	4952;7106;7757;11513;11514	4952;7106;7757;11513			-1;-1;-1;-1;-1;-1;-1;-1;-1;-1;-1;-1;-1;-1;-1;-1
Q9Z1N5;Q8VDW0;G3UXI6;D6RHT5	Q9Z1N5;Q8VDW0	8;6;3;3	8;6;3;3	8;6;3;3	Spliceosome RNA helicase Ddx39b;ATP-dependent RNA helicase DDX39A	Ddx39b;Ddx39a	sp|Q9Z1N5|DX39B_MOUSE Spliceosome RNA helicase Ddx39b OS=Mus musculus OX=10090 GN=Ddx39b PE=1 SV=1;sp|Q8VDW0|DX39A_MOUSE ATP-dependent RNA helicase DDX39A OS=Mus musculus OX=10090 GN=Ddx39a PE=1 SV=1	4	8	8	8	5	6	5	6	5	6	17.1	17.1	17.1	49.035	428	428;427;148;208	0	18.547	12.4	11.7	424180000	131590000	292590000	19	13531000	4030800	9500500	5	9	14	DFLLKPELLR;ELAFQISK;GSYVSIHSSGFR;HFILDECDK;ILVATNLFGR;LTLHGLQQYYVK;RILVATNLFGR;VAVFFGGLSIK		1566	847;1272;2177;2308;2759;3930;4873;6027	True;True;True;True;True;True;True;True	875;1329;2253;2384;2847;4044;5064;6262	1428;1429;2208;2209;3739;3931;4736;4737;6661;6662;8357;10449	1668;1669;2571;2572;2573;4293;4497;5433;5434;5435;7545;7546;9447;11808	1669;2573;4293;4497;5435;7546;9447;11808			-1;-1;-1;-1
O55143;B1ATS4;B1ATS5;E9Q559;Q8R429;Q64518	O55143	4;1;1;1;1;1	4;1;1;1;1;1	4;1;1;1;1;1	Sarcoplasmic/endoplasmic reticulum calcium ATPase 2	Atp2a2	sp|O55143|AT2A2_MOUSE Sarcoplasmic/endoplasmic reticulum calcium ATPase 2 OS=Mus musculus OX=10090 GN=Atp2a2 PE=1 SV=2	6	4	4	4	3	2	3	2	3	2	5.2	5.2	5.2	114.86	1044	1044;981;1020;1026;994;999	0	17.987	3.9	2.7	97970000	19691000	78279000	47	2010100	344570	1665500	3	2	5	IGIFGQDEDVTSK;NMLFSGTNIAAGK;VGEATETALTCLVEK;VSFYQLSHFLQCK		737	2605;4409;6128;6424	True;True;True;True	2686;4575;6367;6667	4474;7559;10605;10606;11096	5138;8522;11975;11976;12524	5138;8522;11975;12524			-1;-1;-1;-1;-1;-1
Q99L13	Q99L13	2	2	2	3-hydroxyisobutyrate dehydrogenase, mitochondrial	Hibadh	sp|Q99L13|3HIDH_MOUSE 3-hydroxyisobutyrate dehydrogenase, mitochondrial OS=Mus musculus OX=10090 GN=Hibadh PE=1 SV=1	1	2	2	2	1	2	1	2	1	2	9.6	9.6	9.6	35.44	335	335	0	17.88	4.2	9.6	48693000	9491800	39201000	14	1575400	677990	1575400	1	3	4	MGAVFMDAPVSGGVGAAR;TPILLGSLAHQIYR		1382	4129;5810	True;True	4257;6030	7012;10044;10045	7926;11358;11359;11360	7926;11360			-1
P14685	P14685	2	2	2	26S proteasome non-ATPase regulatory subunit 3	Psmd3	sp|P14685|PSMD3_MOUSE 26S proteasome non-ATPase regulatory subunit 3 OS=Mus musculus OX=10090 GN=Psmd3 PE=1 SV=3	1	2	2	2	2	1	2	1	2	1	5.1	5.1	5.1	60.718	530	530	0	17.765	5.1	2.8	33018000	4870300	28148000	34	827880	143250	827880	2	1	3	LQLDSPEDAEFIVAK;VYEFLDKLDVVR		848	3797;6567	True;True	3911;6819	6453;6454;11378	7319;7320;12848	7319;12848			-1
F7BX26;Q60676	F7BX26;Q60676	3;3	3;3	3;3	Serine/threonine-protein phosphatase;Serine/threonine-protein phosphatase 5	Ppp5c	tr|F7BX26|F7BX26_MOUSE Serine/threonine-protein phosphatase (Fragment) OS=Mus musculus OX=10090 GN=Ppp5c PE=1 SV=1;sp|Q60676|PPP5_MOUSE Serine/threonine-protein phosphatase 5 OS=Mus musculus OX=10090 GN=Ppp5c PE=1 SV=3	2	3	3	3	0	3	0	3	0	3	6.9	6.9	6.9	54.205	476	476;499	0	17.613	0	6.9	48215000	0	48215000	26	1011700	0	1011700	0	3	3	AALRDYETVVK;AASNMALGK;AFLEENQLDYIIR		640	36;58;168	True;True;True	36;58;169	51;87;253	53;90;262	53;90;262			-1;-1
Q9Z204;A0A2I3BRM6;A0A2I3BQH3	Q9Z204;A0A2I3BRM6	6;3;2	6;3;2	6;3;2	Heterogeneous nuclear ribonucleoproteins C1/C2	Hnrnpc	sp|Q9Z204|HNRPC_MOUSE Heterogeneous nuclear ribonucleoproteins C1/C2 OS=Mus musculus OX=10090 GN=Hnrnpc PE=1 SV=1;tr|A0A2I3BRM6|A0A2I3BRM6_MOUSE Heterogeneous nuclear ribonucleoproteins C1/C2 (Fragment) OS=Mus musculus OX=10090 GN=Hnrnpc PE=1 SV=1	3	6	6	6	3	6	3	6	3	6	24.3	24.3	24.3	34.384	313	313;117;80	0	17.601	12.5	24.3	349120000	26508000	322610000	18	15023000	1472700	13550000	3	7	10	GFAFVQYVNER;LKGDDLQAIKK;MIAGQVLDINLAAEPK;VDSLLESLEKIEKEQSK;VFIGNLNTLVVK;VPPPPPIAR		1571	1891;3550;4140;6069;6108;6382	True;True;True;True;True;True	1962;3662;4269;6307;6347;6625	3249;3250;6053;7029;7030;10516;10572;10573;11025	3749;3750;6884;7943;7944;11879;11938;11939;12440;12441;12442	3750;6884;7944;11879;11939;12440			-1;-1;-1
P54775;A0A140LIZ5	P54775;A0A140LIZ5	6;5	6;5	6;5	26S protease regulatory subunit 6B	Psmc4	sp|P54775|PRS6B_MOUSE 26S proteasome regulatory subunit 6B OS=Mus musculus OX=10090 GN=Psmc4 PE=1 SV=2;tr|A0A140LIZ5|A0A140LIZ5_MOUSE 26S proteasome AAA-ATPase subunit RPT3 OS=Mus musculus OX=10090 GN=Psmc4 PE=1 SV=1	2	6	6	6	3	5	3	5	3	5	15.6	15.6	15.6	47.408	418	418;387	0	17.532	7.2	13.4	181890000	28991000	152900000	25	3104000	848810	2255200	3	5	8	AVAHHTTAAFIR;EAVELPLTHFELYK;EFLHAQEEVKR;LIFSTITSK;MEEIGILVEK;VVGSEFVQK		983	653;1135;1186;3492;4104;6520	True;True;True;True;True;True	675;1187;1239;3602;4229;6767	1087;1088;1980;2063;5956;5957;6975;11247	1270;1271;2317;2413;6777;6778;7886;12691	1271;2317;2413;6777;7886;12691			-1;-1
P50580	P50580	8	8	8	Proliferation-associated protein 2G4	Pa2g4	sp|P50580|PA2G4_MOUSE Proliferation-associated protein 2G4 OS=Mus musculus OX=10090 GN=Pa2g4 PE=1 SV=3	1	8	8	8	1	8	1	8	1	8	22.6	22.6	22.6	43.698	394	394	0	17.335	2.3	22.6	171650000	6441900	165210000	22	3332100	292810	3039300	1	8	9	EGEFVAQFK;FDAMPFTLR;FTVLLMPNGPMR;LVKPGNQNTQVTEAWNK;RFDAMPFTLR;SEMEVQDAELK;TIIQNPTDQQK;VAHSFNCTPIEGMLSHQLK		971	1199;1534;1778;3994;4851;5048;5668;5993	True;True;True;True;True;True;True;True	1252;1597;1848;4109;5042;5246;5883;6224	2082;2644;2645;3069;6781;8310;8657;9781;10389	2432;3055;3056;3548;7675;9389;9792;11059;11743	2432;3055;3548;7675;9389;9792;11059;11743			-1
J3QJX3;Q9Z2G6	J3QJX3;Q9Z2G6	2;2	2;2	2;2	Protein sel-1 homolog 1	Sel1l	tr|J3QJX3|J3QJX3_MOUSE Protein sel-1 homolog 1 OS=Mus musculus OX=10090 GN=Sel1l PE=1 SV=1;sp|Q9Z2G6|SE1L1_MOUSE Protein sel-1 homolog 1 OS=Mus musculus OX=10090 GN=Sel1l PE=1 SV=2	2	2	2	2	0	2	0	2	0	2	4.1	4.1	4.1	82.425	740	740;790	0	17.178	0	4.1	29704000	0	29704000	38	781690	0	781690	0	2	2	LVANHVASDISLTGGSVVQR;SCHTAVELFK		693	3967;4993	True;True	4081;5186	6726;8557	7612;9681	7612;9681			-1;-1
Q91VD9;A0A087WQR0;A0A087WSU3;A0A087WQ77;A0A087WP77	Q91VD9	8;2;1;1;1	8;2;1;1;1	8;2;1;1;1	NADH-ubiquinone oxidoreductase 75 kDa subunit, mitochondrial	Ndufs1	sp|Q91VD9|NDUS1_MOUSE NADH-ubiquinone oxidoreductase 75 kDa subunit, mitochondrial OS=Mus musculus OX=10090 GN=Ndufs1 PE=1 SV=2	5	8	8	8	3	6	3	6	3	6	14.3	14.3	14.3	79.776	727	727;118;61;62;135	0	17.127	4.8	11.3	101930000	26529000	75399000	42	1931000	488400	1442600	3	7	10	DDGAAILVAVSNMVQK;GNDMQVGTYIEK;ILQDIASGR;KPMVVLGSSALQR;LVNQEVLADPLVPPQLTIK;MCLVEIEKAPK;VALIGSPVDLTYR;VVAACAMPVMK		1339	826;2084;2750;3107;4005;4087;5997;6497	True;True;True;True;True;True;True;True	854;2158;2838;3208;4120;4206;6229;6743	1387;3572;4724;5306;6799;6940;10397;10398;11209	1623;4099;5421;6062;7693;7849;11751;11752;11753;12649	1623;4099;5421;6062;7693;7849;11753;12649			-1;-1;-1;-1;-1
Q9CXS4;F6SS03	Q9CXS4	5;1	5;1	5;1	Centromere protein V	Cenpv	sp|Q9CXS4|CENPV_MOUSE Centromere protein V OS=Mus musculus OX=10090 GN=Cenpv PE=1 SV=2	2	5	5	5	3	3	3	3	3	3	25.4	25.4	25.4	27.541	252	252;96	0	17.108	15.1	17.1	68158000	43410000	24749000	14	2391300	623550	1767800	3	2	5	AGAGGGGGAVGPQPSAK;AGAGGGGGAVGPQPSAKPR;LLLDTFEYQGLVK;SGATGGLSGGESR;SNPGGFGIAPHCLDEGTVR		1419	179;180;3648;5084;5296	True;True;True;True;True	180;181;3761;5282;5495	270;271;272;6238;8712;9114	279;280;281;7096;9854;10312	280;281;7096;9854;10312			-1;-1
Q99KP6	Q99KP6	2	2	2	Pre-mRNA-processing factor 19	Prpf19	sp|Q99KP6|PRP19_MOUSE Pre-mRNA-processing factor 19 OS=Mus musculus OX=10090 GN=Prpf19 PE=1 SV=1	1	2	2	2	0	2	0	2	0	2	5.8	5.8	5.8	55.238	504	504	0	17.093	0	5.8	62887000	0	62887000	19	2409600	0	2409600	0	3	3	QELSHALYQHDAACR;TVPEELVKPEELSK		1378	4627;5930	True;True	4811;6159	7949;7950;10273	8979;8980;11613	8979;11613			-1
Q64435;K9J7B2;Q63886;G3UZC9;E9PXN7;D3YZE6;D3Z748;B2RT14;D3Z7G0;D3YZ96;Q62452;P70691;D3YWN0;D3YUP6;Q8BJL9;P17717;Q91WH2;Q8VCN3;Q3UEP4;Q8K169;D6RH94	Q64435;K9J7B2	10;9;4;4;4;4;4;4;4;4;4;4;1;1;1;1;1;1;1;1;1	10;9;4;4;4;4;4;4;4;4;4;4;1;1;1;1;1;1;1;1;1	6;5;0;0;0;0;0;0;0;0;0;0;0;0;0;0;0;0;0;0;0	UDP-glucuronosyltransferase 1-6	Ugt1a6;Ugt1a6b	sp|Q64435|UD16_MOUSE UDP-glucuronosyltransferase 1-6 OS=Mus musculus OX=10090 GN=Ugt1a6 PE=1 SV=1;tr|K9J7B2|K9J7B2_MOUSE UDP-glucuronosyltransferase OS=Mus musculus OX=10090 GN=Ugt1a6b PE=1 SV=1	21	10	10	6	5	9	5	9	2	6	22.2	22.2	14.5	60.438	531	531;531;535;210;530;166;530;529;207;207;528;533;249;265;529;530;530;530;530;530;132	0	17.026	11.3	20.3	452060000	60254000	391800000	22	11082000	2084900	8997100	5	8	13	AMEIAEALGR;DSATLSFLR;DVSLPSLHQNSLWLLR;EIVEHLSER;FSDHMTFPQR;IPQTVLWR;LLVVPQDGSHWLSMK;TFGNNHFLPGASLMGPLR;WLPQNDLLGHPK;YTGTRPSNLAK		1200	410;1016;1074;1256;1725;2811;3702;5598;6592;6815	True;True;True;True;True;True;True;True;True;True	418;1054;1122;1312;1794;2905;3816;5810;6844;7073	628;1706;1707;1889;2172;2971;4826;6312;9663;9664;11416;11417;11768;11769	687;1987;1988;2212;2530;3430;5543;7173;10926;10927;12888;12889;13281;13282	687;1987;2212;2530;3430;5543;7173;10927;12889;13282			-1;-1;-1;-1;-1;-1;-1;-1;-1;-1;-1;-1;-1;-1;-1;-1;-1;-1;-1;-1;-1
A0A2I3BQ39;Q9JKB1;P58321	A0A2I3BQ39;Q9JKB1;P58321	3;3;2	3;3;2	3;3;2	Ubiquitin carboxyl-terminal hydrolase isozyme L3;Ubiquitin carboxyl-terminal hydrolase isozyme L4	Uchl3;Uchl4	tr|A0A2I3BQ39|A0A2I3BQ39_MOUSE Ubiquitinyl hydrolase 1 (Fragment) OS=Mus musculus OX=10090 GN=Uchl3 PE=1 SV=1;sp|Q9JKB1|UCHL3_MOUSE Ubiquitin carboxyl-terminal hydrolase isozyme L3 OS=Mus musculus OX=10090 GN=Uchl3 PE=1 SV=2;sp|P58321|UCHL4_MOUSE Ubiquitin	3	3	3	3	2	2	2	2	2	2	14.7	14.7	14.7	29.59	265	265;230;233	0	16.956	8.7	10.9	78301000	25784000	52517000	15	3402500	1060700	2341800	2	2	4	FLEESVSMSPEER;FMERDPDELR;TSDETLLEDAIEVCKK		313	1639;1684;5844	True;True;True	1705;1752;6065	2825;2826;2908;10096	3257;3258;3354;11414	3258;3354;11414			-1;-1;-1
B1AZS9;O08807	B1AZS9;O08807	6;5	5;4	5;4	Peroxiredoxin-4	Prdx4	tr|B1AZS9|B1AZS9_MOUSE Peroxiredoxin-4 (Fragment) OS=Mus musculus OX=10090 GN=Prdx4 PE=1 SV=1;sp|O08807|PRDX4_MOUSE Peroxiredoxin-4 OS=Mus musculus OX=10090 GN=Prdx4 PE=1 SV=1	2	6	5	5	5	4	4	3	4	3	27.1	27.1	27.1	26.391	229	229;274	0	16.938	22.3	20.1	486480000	119520000	366960000	14	19080000	1418300	17662000	4	3	7	DYGVYLEDSGHTLR;GLFIIDDK;GLFIIDDKGVLR;IPLLSDLNHQISK;QITLNDLPVGR;VPLPFHVEQEAR		430	1082;2032;2034;2809;4682;6378	True;False;True;True;True;True	1131;2106;2108;2903;4868;6620	1899;1900;3490;3491;3492;3495;4823;4824;8041;8042;11017	2222;2223;4009;4010;4011;4016;5540;5541;9086;9087;12431	2222;4011;4016;5540;9086;12431			-1;-1
Q6ZQM8	Q6ZQM8	6	2	2	UDP-glucuronosyltransferase 1-7C	Ugt1a7c	sp|Q6ZQM8|UD17_MOUSE UDP-glucuronosyltransferase 1A7 OS=Mus musculus OX=10090 GN=Ugt1a7 PE=1 SV=1	1	6	2	2	3	5	0	2	0	2	11.9	4.1	4.1	59.757	531	531	0	16.763	6.2	10	27679000	0	27679000	23	1203500	0	1203500	0	2	2	AMEIAEALGR;IPQTVLWR;NLLAYMGER;TYAVSHTQEDLNR;WLPQNDLLGHPK;YTGTRPSNLAK		1215	410;2811;4383;5945;6592;6815	False;False;True;True;False;False	418;2905;4546;6176;6844;7073	628;4826;7511;10308;11416;11417;11768;11769	687;5543;8470;11653;12888;12889;13281;13282	687;5543;8470;11653;12889;13282			-1
Q8CDC8	Q8CDC8	1	1	1		Fhl4	tr|Q8CDC8|Q8CDC8_MOUSE Four and a half LIM domains 4 OS=Mus musculus OX=10090 GN=Fhl4 PE=1 SV=1	1	1	1	1	0	1	0	1	0	1	4.3	4.3	4.3	31.896	279	279	0	16.586	0	4.3	26546000	0	26546000	14	872060	0	872060	0	2	2	DIEEGDHNVEYK		1284	881	TRUE	909	1476;1477	1721;1722	1722			-1
O35490;Q91WS4	O35490	6;2	6;2	6;2	Betaine--homocysteine S-methyltransferase 1	Bhmt	sp|O35490|BHMT1_MOUSE Betaine--homocysteine S-methyltransferase 1 OS=Mus musculus OX=10090 GN=Bhmt PE=1 SV=1	2	6	6	6	1	6	1	6	1	6	18.7	18.7	18.7	45.02	407	407;363	0	16.458	2.2	18.7	501220000	14443000	486780000	24	15837000	601810	15236000	1	7	8	AIAEELAPER;EATTEQQLR;HGSWGSGLDMHTKPWIR;PYNPSMSRPDAWGVTK;VNEAACDIAR;YIGGCCGFEPYHIR		720	228;1133;2337;4585;6338;6709	True;True;True;True;True;True	230;1185;2413;4768;6579;6964	336;1976;1977;3976;7883;10949;11602	352;2312;2313;2314;4545;8909;12351;13086	352;2314;4545;8909;12351;13086			-1;-1
P57759;F8WJI4;F8WIM7;D6RG87	P57759	4;1;1;1	4;1;1;1	4;1;1;1	Endoplasmic reticulum resident protein 29	Erp29	sp|P57759|ERP29_MOUSE Endoplasmic reticulum resident protein 29 OS=Mus musculus OX=10090 GN=Erp29 PE=1 SV=2	4	4	4	4	2	3	2	3	2	3	18.7	18.7	18.7	28.823	262	262;55;57;95	0	16.404	9.2	13	137910000	39193000	98713000	12	11321000	3266100	8055300	2	5	7	GALPLDTVTFYK;ILDQGEDFPASEMAR;LDKESYPVFYLFR;SLNILTAFR		994	1841;2712;3304;5247	True;True;True;True	1912;2796;3409;5445	3166;4659;5623;8994;8995	3652;3653;5354;6410;10170;10171;10172	3653;5354;6410;10170			-1;-1;-1;-1
A0A0R4J1M9;E9QNU1;A0A0R4J1Q4;E9Q7Q8;A0A0R4J1N4;Q8R2G4;E9Q984;E9Q9Q8;E9Q8Z0;E9Q7Z7;E9Q1U7;F6RER8;E9Q630;F6Z2C7;F6W3A0	A0A0R4J1M9;E9QNU1;A0A0R4J1Q4;E9Q7Q8;A0A0R4J1N4;Q8R2G4;E9Q984;E9Q9Q8;E9Q8Z0;E9Q7Z7;E9Q1U7;F6RER8	5;5;5;5;5;5;4;4;4;4;4;4;2;1;1	5;5;5;5;5;5;4;4;4;4;4;4;2;1;1	5;5;5;5;5;5;4;4;4;4;4;4;2;1;1	Ecto-ADP-ribosyltransferase 3	Art3	tr|A0A0R4J1M9|A0A0R4J1M9_MOUSE NAD(P)(+)--arginine ADP-ribosyltransferase OS=Mus musculus OX=10090 GN=Art3 PE=1 SV=1;tr|E9QNU1|E9QNU1_MOUSE NAD(P)(+)--arginine ADP-ribosyltransferase OS=Mus musculus OX=10090 GN=Art3 PE=1 SV=1;tr|A0A0R4J1Q4|A0A0R4J1Q4_MOUSE	15	5	5	5	2	4	2	4	2	4	13.4	13.4	13.4	42.282	365	365;373;375;383;408;371;178;192;206;215;244;310;108;84;142	0	16.354	4.4	11.2	116310000	21365000	94949000	20	3419200	608710	2810500	2	3	5	AFHFYLVR;KAQLFLPR;REEWANDALLR;TENCIANAEYIDPR;YIYNFPFK		217	161;2986;4850;5574;6715	True;True;True;True;True	162;3081;5041;5784;6970	241;242;5109;8309;9620;11617	250;251;5847;9388;10879;13114	251;5847;9388;10879;13114			-1;-1;-1;-1;-1;-1;-1;-1;-1;-1;-1;-1;-1;-1;-1
G3XA14;Q3UXL1	G3XA14;Q3UXL1	5;5	5;5	5;5		Akr1cl	tr|G3XA14|G3XA14_MOUSE Aldo-keto reductase family 1, member C-like OS=Mus musculus OX=10090 GN=Akr1cl PE=1 SV=1;tr|Q3UXL1|Q3UXL1_MOUSE Aldo-keto reductase family 1, member C-like OS=Mus musculus OX=10090 GN=Akr1cl PE=1 SV=1	2	5	5	5	3	4	3	4	3	4	23	23	23	33.459	291	291;322	0	16.287	13.4	17.5	179420000	37479000	141940000	18	7838700	1607200	6231600	3	5	8	IISAHPNYPFLDEY;QLEMILNKPGLR;QTPALISLR;SKDIVLVAYGALGSQR;VFEFHLPAEDMAVIDR		676	2676;4696;4789;5169;6102	True;True;True;True;True	2759;4883;4978;5367;6341	4591;4592;8071;8216;8217;8862;10562	5274;5275;5276;9121;9286;9287;10020;11928	5275;9121;9287;10020;11928			-1;-1
Q99KV1	Q99KV1	2	2	2	DnaJ homolog subfamily B member 11	Dnajb11	sp|Q99KV1|DJB11_MOUSE DnaJ homolog subfamily B member 11 OS=Mus musculus OX=10090 GN=Dnajb11 PE=1 SV=1	1	2	2	2	0	2	0	2	0	2	9.2	9.2	9.2	40.555	358	358	0	16.078	0	9.2	14294000	0	14294000	16	893350	0	893350	0	2	2	FQDLGAAYEVLSDSEKR;FQMTQEVVCDECPNVK		1380	1707;1711	True;True	1776;1780	2946;2951	3404;3409	3404;3409			-1
P62814;Q91YH6;A0A0U1RNU9	P62814;Q91YH6	4;2;1	4;2;1	4;2;1	V-type proton ATPase subunit B, brain isoform	Atp6v1b2;Atp6v1b1	sp|P62814|VATB2_MOUSE V-type proton ATPase subunit B, brain isoform OS=Mus musculus OX=10090 GN=Atp6v1b2 PE=1 SV=1;sp|Q91YH6|VATB1_MOUSE V-type proton ATPase subunit B, kidney isoform OS=Mus musculus OX=10090 GN=Atp6v1b1 PE=1 SV=1	3	4	4	4	4	3	4	3	4	3	11.7	11.7	11.7	56.55	511	511;513;215	0	16.055	11.7	8.8	51069000	18236000	32833000	25	1244800	373470	871380	3	3	6	IPIFSAAGLPHNEIAAQICR;NFITQGPYENR;QIYPPINVLPSLSR;YAEIVHLTLPDGTKR		1034	2805;4305;4686;6613	True;True;True;True	2899;4461;4873;6865	4817;4818;7351;7352;8054;8055;11445	5526;5527;8294;8295;9101;9102;12922	5527;8295;9102;12922			-1;-1;-1
Q8BG32;G3UYI4;G3UYL3;G3UYL8;G3UX15;G3UX67;G3UWV7;G3UZ33;G3UXL5;G3UYH2;G3UZ28;G3UWW7	Q8BG32;G3UYI4;G3UYL3;G3UYL8;G3UX15	11;7;7;6;6;4;4;2;2;2;1;1	11;7;7;6;6;4;4;2;2;2;1;1	11;7;7;6;6;4;4;2;2;2;1;1	26S proteasome non-ATPase regulatory subunit 11	Psmd11	sp|Q8BG32|PSD11_MOUSE 26S proteasome non-ATPase regulatory subunit 11 OS=Mus musculus OX=10090 GN=Psmd11 PE=1 SV=3;tr|G3UYI4|G3UYI4_MOUSE 26S proteasome non-ATPase regulatory subunit 11 OS=Mus musculus OX=10090 GN=Psmd11 PE=1 SV=1;tr|G3UYL3|G3UYL3_MOUSE 26	12	11	11	11	6	7	6	7	6	7	30.8	30.8	30.8	47.436	422	422;113;116;100;100;67;89;114;160;209;95;158	0	15.794	17.5	18.2	264880000	72921000	191960000	27	3600200	1381300	2218800	6	7	13	AAAAVVEFQR;AELRDDPIISTHLAK;AQSLLSTDR;DIQENDEEAVQVK;EASIDILHSIVKR;EQSILELGSLLAK;TGQAAELGGLLK;TYHALSNLPK;VQIEHISSLIK;YQEALHLGSQLLR;YVRPFLNSISK		1243	2;138;490;904;1127;1387;5621;5952;6400;6791;6841	True;True;True;True;True;True;True;True;True;True;True	2;139;505;932;1179;1445;5833;6183;6643;7049;7099	4;5;210;808;1506;1967;2396;9694;10320;11054;11055;11737;11803	4;5;218;936;1753;2303;2771;10958;11667;12474;12475;12476;13248;13317	5;218;936;1753;2303;2771;10958;11667;12475;13248;13317			-1;-1;-1;-1;-1;-1;-1;-1;-1;-1;-1;-1
P24815	P24815	2	2	2	3 beta-hydroxysteroid dehydrogenase/Delta 5-->4-isomerase type 1;3-beta-hydroxy-Delta(5)-steroid dehydrogenase;Steroid Delta-isomerase	Hsd3b1	sp|P24815|3BHS1_MOUSE 3 beta-hydroxysteroid dehydrogenase/Delta 5-->4-isomerase type 1 OS=Mus musculus OX=10090 GN=Hsd3b1 PE=1 SV=3	1	2	2	2	0	2	0	2	0	2	7.8	7.8	7.8	42.062	373	373	0	15.701	0	7.8	49834000	0	49834000	16	3114700	0	3114700	0	2	2	DLGYEPLVNWEEAK;VTVLEGDILDAQCLR		890	946;6493	True;True	981;6739	1590;11204	1845;12644	1845;12644			-1
F6WYM0;D3YYB1;D3Z3C0;P42208;E9Q3V6;D3YV76;D3YZU7;D3Z1S1	F6WYM0;D3YYB1;D3Z3C0;P42208;E9Q3V6	3;3;3;3;2;1;1;1	3;3;3;3;2;1;1;1	3;3;3;3;2;1;1;1	Septin-2	Septin-2	tr|F6WYM0|F6WYM0_MOUSE Septin-2 (Fragment) OS=Mus musculus OX=10090 GN=Septin2 PE=1 SV=2;tr|D3YYB1|D3YYB1_MOUSE Septin-2 (Fragment) OS=Mus musculus OX=10090 GN=Septin2 PE=1 SV=1;tr|D3Z3C0|D3Z3C0_MOUSE Septin-2 (Fragment) OS=Mus musculus OX=10090 GN=Septin2	8	3	3	3	1	3	1	3	1	3	21.7	21.7	21.7	24.258	212	212;213;221;361;321;77;120;177	0	15.68	5.2	21.7	75932000	5138100	70794000	13	2648300	395240	2648300	1	3	4	ILDEIEEHSIK;QQPTQFINPETPGYVGFANLPNQVHR;VNIVPVIAK		526	2707;4741;6343	True;True;True	2791;4929;6584	4653;4654;8145;10955	5348;5349;9203;12357	5348;9203;12357			-1;-1;-1;-1;-1;-1;-1;-1
Q8BVQ5	Q8BVQ5	3	3	3	Protein phosphatase methylesterase 1	Ppme1	sp|Q8BVQ5|PPME1_MOUSE Protein phosphatase methylesterase 1 OS=Mus musculus OX=10090 GN=Ppme1 PE=1 SV=5	1	3	3	3	1	3	1	3	1	3	8.8	8.8	8.8	42.256	386	386	0	15.536	3.4	8.8	27600000	2145600	25454000	17	1623500	126210	1497300	0	3	3	GLSNLFLSCPIPK;LLLLAGVDR;NSEDLSAETMAK		1268	2058;3655;4464	True;True;True	2132;3768;4638	3533;3534;6247;7662	4056;4057;7105;8634	4057;7105;8634			-1
A2ATI8;A2ATI6;A2ATI9;Q99JX3	A2ATI8;A2ATI6;A2ATI9;Q99JX3	2;2;2;2	2;2;2;2	2;2;2;2	Golgi reassembly-stacking protein 2	Gorasp2	tr|A2ATI8|A2ATI8_MOUSE Golgi reassembly-stacking protein 2 OS=Mus musculus OX=10090 GN=Gorasp2 PE=1 SV=1;tr|A2ATI6|A2ATI6_MOUSE Golgi reassembly-stacking protein 2 OS=Mus musculus OX=10090 GN=Gorasp2 PE=1 SV=1;tr|A2ATI9|A2ATI9_MOUSE Golgi reassembly-stacki	4	2	2	2	1	2	1	2	1	2	8.8	8.8	8.8	33.903	317	317;351;431;451	0	15.251	5	8.8	36636000	7592400	29043000	11	3330500	690220	2640300	1	2	3	ISLPGQMTGTPITPLK;LYVYNTDTDNCR		401	2871;4073	True;True	2966;4189	4927;4928;6909	5655;5656;7816	5656;7816			-1;-1;-1;-1
Q6PDM2;H7BX95;F7AI47	Q6PDM2;H7BX95	5;5;2	5;5;2	5;5;2	Serine/arginine-rich splicing factor 1	Srsf1	sp|Q6PDM2|SRSF1_MOUSE Serine/arginine-rich splicing factor 1 OS=Mus musculus OX=10090 GN=Srsf1 PE=1 SV=3;tr|H7BX95|H7BX95_MOUSE Serine/arginine-rich splicing factor 1 OS=Mus musculus OX=10090 GN=Srsf1 PE=1 SV=1	3	5	5	5	3	4	3	4	3	4	22.6	22.6	22.6	27.744	248	248;253;106	0	15.224	12.9	18.5	99348000	36932000	62416000	13	6676700	1875500	4801200	5	4	9	DGTGVVEFVR;EAGDVCYADVYR;GGPPFAFVEFEDPR;SHEGETAYIR;TKDIEDVFYK		689	870;1106;1951;5130;5691	True;True;True;True;True	898;1158;2023;5328;5906	1459;1937;1938;3351;8789;8790;9826	1703;2273;2274;3862;9938;9939;9940;11106;11107	1703;2273;3862;9939;11107			-1;-1;-1
P13745;Q6P8Q0;D3Z6A6;D3YZV3;P10648;E9Q6L7	P13745;Q6P8Q0;D3Z6A6;D3YZV3;P10648	6;5;4;4;4;2	6;5;4;4;4;2	3;2;3;3;3;2	Glutathione S-transferase A1;Glutathione S-transferase A1, N-terminally processed;Glutathione S-transferase;Glutathione S-transferase A2	Gsta1;Gsta2	sp|P13745|GSTA1_MOUSE Glutathione S-transferase A1 OS=Mus musculus OX=10090 GN=Gsta1 PE=1 SV=2;tr|Q6P8Q0|Q6P8Q0_MOUSE Glutathione S-transferase OS=Mus musculus OX=10090 GN=Gm3776 PE=2 SV=1;tr|D3Z6A6|D3Z6A6_MOUSE Glutathione S-transferase (Fragment) OS=Mus	6	6	6	3	3	6	3	6	0	3	22.9	22.9	13.9	25.608	223	223;223;179;182;222;222	0	15.213	9	22.9	529420000	133670000	395760000	11	33468000	10873000	22595000	3	7	10	AGKPVLHYFNAR;AILNYIATK;FIQSPEDLEK;FLQPGSQR;KFLQPGSQR;SHGQDYLVGNR		839	200;251;1609;1674;3020;5131	True;True;True;True;True;True	202;254;1673;1741;3118;5329	297;378;2775;2892;2893;5164;5165;8791;8792	312;396;3202;3334;3335;3336;3337;5912;5913;9941;9942	312;396;3202;3335;5913;9941			-1;-1;-1;-1;-1;-1
Q99LF4	Q99LF4	6	6	6	tRNA-splicing ligase RtcB homolog	Rtcb	sp|Q99LF4|RTCB_MOUSE RNA-splicing ligase RtcB homolog OS=Mus musculus OX=10090 GN=Rtcb PE=1 SV=1	1	6	6	6	2	5	2	5	2	5	15.8	15.8	15.8	55.249	505	505	0	14.909	5	13.1	108350000	24413000	83933000	24	2322000	351390	1970600	2	5	7	GLGHQVATDALVAMEK;GMAAAGNYAWVNR;LADMGIAIR;LVMEEAPESYK;NVTDVVNTCHDAGISKK;QIGNVAALPGIVHR		1384	2039;2076;3183;4001;4529;4673	True;True;True;True;True;True	2113;2150;3286;4116;4711;4859	3503;3563;5441;6793;6794;7801;8018	4024;4090;6206;7687;7688;8809;9058	4024;4090;6206;7688;8809;9058			-1
A0A140LHL5;Q8VDQ8	A0A140LHL5;Q8VDQ8	1;1	1;1	1;1	NAD-dependent protein deacetylase sirtuin-2	Sirt2	tr|A0A140LHL5|A0A140LHL5_MOUSE NAD-dependent protein deacetylase OS=Mus musculus OX=10090 GN=Sirt2 PE=1 SV=1;sp|Q8VDQ8|SIR2_MOUSE NAD-dependent protein deacetylase sirtuin-2 OS=Mus musculus OX=10090 GN=Sirt2 PE=1 SV=2	2	1	1	1	0	1	0	1	0	1	3.7	3.7	3.7	39.425	351	351;389	0	14.895	0	3.7	27594000	0	27594000	21	1314000	0	1314000	0	1	1	NLFTQTLGLGSQK		231	4377	TRUE	4540	7503	8462	8462			-1;-1
P51660	P51660	9	9	9	Peroxisomal multifunctional enzyme type 2;(3R)-hydroxyacyl-CoA dehydrogenase;Enoyl-CoA hydratase 2	Hsd17b4	sp|P51660|DHB4_MOUSE Peroxisomal multifunctional enzyme type 2 OS=Mus musculus OX=10090 GN=Hsd17b4 PE=1 SV=3	1	9	9	9	5	7	5	7	5	7	15.6	15.6	15.6	79.481	735	735	0	14.764	8.3	12	299230000	74875000	224350000	39	6378800	1765000	4613800	5	7	12	AAVAVPNRPPDAVLR;ALHGEQYLELYKPLPR;AVANYDSVEAGEK;AYALAFAER;DATSLNQAALYR;GALVIVNDLGGDFK;IDVVVNNAGILR;ISDEDWDIIHR;VVLVTGAGGGLGR		973	62;337;655;725;813;1842;2536;2853;6530	True;True;True;True;True;True;True;True;True	62;343;677;749;840;1913;2617;2948;6777	95;519;1091;1204;1205;1363;3167;4360;4361;4898;11263;11264	98;548;1274;1397;1398;1592;3654;5010;5011;5621;12707;12708	98;548;1274;1397;1592;3654;5011;5621;12707			-1
P35564	P35564	5	5	5	Calnexin	Canx	sp|P35564|CALX_MOUSE Calnexin OS=Mus musculus OX=10090 GN=Canx PE=1 SV=1	1	5	5	5	3	5	3	5	3	5	8.8	8.8	8.8	67.277	591	591	0	14.592	6.4	8.8	220870000	46473000	174400000	32	4569100	1452300	3116800	3	5	8	APVPTGEVYFADSFDR;SDASTPPSPK;TAELSLDQFHDK;VVDDWANDGWGLK;VVDDWANDGWGLKK		926	467;5008;5513;6506;6507	True;True;True;True;True	482;5202;5720;6752;6753	775;776;8581;8582;9507;9508;11225;11226	901;902;9706;9707;10755;10756;12665;12666	901;9707;10756;12665;12666			-1
P70372	P70372	6	6	6	ELAV-like protein 1	Elavl1	sp|P70372|ELAV1_MOUSE ELAV-like protein 1 OS=Mus musculus OX=10090 GN=Elavl1 PE=1 SV=2	1	6	6	6	2	6	2	6	2	6	27.3	27.3	27.3	36.169	326	326	0	14.39	6.7	27.3	219810000	56085000	163720000	16	10696000	3505300	7191100	2	7	9	DANLYISGLPR;FGGPVHHQAQR;SEAEEAITSFNGHKPPGSSEPITVK;SLFSSIGEVESAK;TNLIVNYLPQNMTQEELR;VLVDQTTGLSR		1072	809;1574;5026;5209;5784;6315	True;True;True;True;True;True	836;1638;5222;5407;6004;6555	1357;1358;2723;8615;8934;10002;10903;10904	1585;1586;3148;9747;10102;11309;12290;12291;12292	1586;3148;9747;10102;11309;12290			-1
E9Q586;E9Q3M3;D3YX34;O08788;D3Z2M9;D3YYG9	E9Q586;E9Q3M3;D3YX34;O08788	6;6;5;5;1;1	6;6;5;5;1;1	6;6;5;5;1;1	Dynactin subunit 1	Dctn1	tr|E9Q586|E9Q586_MOUSE Dynactin subunit 1 OS=Mus musculus OX=10090 GN=Dctn1 PE=1 SV=1;tr|E9Q3M3|E9Q3M3_MOUSE Dynactin subunit 1 OS=Mus musculus OX=10090 GN=Dctn1 PE=1 SV=1;tr|D3YX34|D3YX34_MOUSE Dynactin subunit 1 OS=Mus musculus OX=10090 GN=Dctn1 PE=1 SV=	6	6	6	6	3	5	3	5	3	5	5.4	5.4	5.4	136.85	1239	1239;1264;1142;1281;159;189	0	14.293	2.9	4.7	41264000	9035500	32228000	61	317180	35301	281880	3	4	7	DSPLLLQQISAMR;LDETQTLLR;LVLTQEQLHQLHSR;MQEQQADLQR;QLTAHLQDVNR;STEASARPLR		605	1025;3299;3998;4202;4710;5425	True;True;True;True;True;True	1063;3403;4113;4344;4897;5628	1718;1719;5615;6788;6789;7149;8092;9358	1999;2000;6401;7682;7683;8068;9143;10577	1999;6401;7682;8068;9143;10577			-1;-1;-1;-1;-1;-1
P15864;P43277	P15864;P43277	9;7	6;4	4;2	Histone H1.2;Histone H1.3	Hist1h1c;Hist1h1d	sp|P15864|H12_MOUSE Histone H1.2 OS=Mus musculus OX=10090 GN=H1-2 PE=1 SV=2;sp|P43277|H13_MOUSE Histone H1.3 OS=Mus musculus OX=10090 GN=H1-3 PE=1 SV=2	2	9	6	4	8	7	5	4	3	2	27.4	20.3	15.6	21.266	212	212;221	0	14.25	27.4	25	556170000	228540000	327630000	9	59730000	23326000	36404000	6	3	9	ALAAAGYDVEK;ALAAAGYDVEKNNSR;ASGPPVSELITK;KALAAAGYDVEK;KASGPPVSELITK;SEAAPAAPAAAPPAEK;SEAAPAAPAAAPPAEKAPAK;SGVSLAALK;SGVSLAALKK		854	286;287;525;2984;2988;5023;5024;5122;5123	False;False;True;False;True;True;True;True;True	291;292;541;3079;3083;5219;5220;5320;5321	441;442;443;444;445;446;876;877;5104;5105;5111;8612;8613;8775;8776;8777;8778	462;463;464;465;466;467;1034;1035;5842;5843;5850;5851;9744;9745;9923;9924;9925;9926	462;466;1035;5843;5850;9744;9745;9924;9926			-1;-1
P60670	P60670	4	4	4	Nuclear protein localization protein 4 homolog	Nploc4	sp|P60670|NPL4_MOUSE Nuclear protein localization protein 4 homolog OS=Mus musculus OX=10090 GN=Nploc4 PE=1 SV=3	1	4	4	4	2	2	2	2	2	2	7.6	7.6	7.6	68.016	608	608	0	14.212	2.8	4.8	43395000	17099000	26297000	30	569960	569960	876550	1	3	4	AESIIIR;ESSSEQYVPDVFYK;FVALENISCK;HVDNIMFENHTVADR		1001	147;1407;1780;2441	True;True;True;True	148;1465;1850;2521	222;2419;3071;4228	231;2794;3550;4865;4866	231;2794;3550;4865			-1
F6VG18;A0A1L1SSX7;Q9JHQ5;F6VTH5;A0A1L1ST13;E9Q9P1	F6VG18;A0A1L1SSX7;Q9JHQ5;F6VTH5;A0A1L1ST13	6;6;6;5;3;1	6;6;6;5;3;1	6;6;6;5;3;1	Leucine zipper transcription factor-like protein 1	Lztfl1	tr|F6VG18|F6VG18_MOUSE Leucine zipper transcription factor-like protein 1 (Fragment) OS=Mus musculus OX=10090 GN=Lztfl1 PE=1 SV=1;tr|A0A1L1SSX7|A0A1L1SSX7_MOUSE Leucine zipper transcription factor-like protein 1 (Fragment) OS=Mus musculus OX=10090 GN=Lztfl	6	6	6	6	1	5	1	5	1	5	33.9	33.9	33.9	24.913	218	218;290;299;235;207;134	0	14.166	6.9	27.1	152580000	22235000	130350000	12	12715000	1852900	10862000	1	5	6	AQDLDDLENTVATLR;LQTDISELENR;LVPINEGGTTELLNK;SLEENLAAAK;TIEIQAVNALDEK;VQEQLSMAEK		280	470;3826;4007;5194;5660;6395	True;True;True;True;True;True	485;3940;4122;5392;5875;6638	781;6500;6802;8909;9768;11048	908;7367;7697;10076;11043;12468	908;7367;7697;10076;11043;12468			-1;-1;-1;-1;-1;-1
G5E902;Q8VEM8	G5E902;Q8VEM8	2;2	2;2	2;2	Phosphate carrier protein, mitochondrial	Slc25a3	tr|G5E902|G5E902_MOUSE Phosphate carrier protein, mitochondrial OS=Mus musculus OX=10090 GN=Slc25a3 PE=1 SV=1;sp|Q8VEM8|MPCP_MOUSE Phosphate carrier protein, mitochondrial OS=Mus musculus OX=10090 GN=Slc25a3 PE=1 SV=1	2	2	2	2	1	2	1	2	1	2	5.6	5.6	5.6	39.736	358	358;357	0	13.981	3.4	5.6	90979000	32978000	58002000	19	4788400	1735700	3052700	1	3	4	GVAPLWMR;IQTQPGYANTLR		681	2204;2838	True;True	2280;2932	3773;4864;4865	4328;4329;5584;5585	4328;5585			-1;-1
G3XA48;P58044;H3BLP1;H3BLF8;H3BKD7	G3XA48;P58044;H3BLP1;H3BLF8;H3BKD7	2;2;1;1;1	2;2;1;1;1	2;2;1;1;1	Isopentenyl-diphosphate Delta-isomerase 1	Idi1	tr|G3XA48|G3XA48_MOUSE Isopentenyl-diphosphate Delta-isomerase OS=Mus musculus OX=10090 GN=Idi1 PE=1 SV=1;sp|P58044|IDI1_MOUSE Isopentenyl-diphosphate Delta-isomerase 1 OS=Mus musculus OX=10090 GN=Idi1 PE=1 SV=1;tr|H3BLP1|H3BLP1_MOUSE Isopentenyl-diphospha	5	2	2	2	1	2	1	2	1	2	7.4	7.4	7.4	32.477	283	283;227;146;163;163	0	13.833	4.2	7.4	27222000	5030500	22192000	15	1814800	335370	1479500	1	2	3	AFSVFLFNTENK;IIADTFLFK		677	173;2642	True;True	174;2723	260;261;4530	269;270;5208	270;5208			-1;-1;-1;-1;-1
P61089;A0A1W2P7Z3;A0A087WPV1;Q9CQ37	P61089	7;3;1;1	7;3;1;1	7;3;1;1	Ubiquitin-conjugating enzyme E2 N	Ube2n	sp|P61089|UBE2N_MOUSE Ubiquitin-conjugating enzyme E2 N OS=Mus musculus OX=10090 GN=Ube2n PE=1 SV=1	4	7	7	7	4	6	4	6	4	6	42.8	42.8	42.8	17.138	152	152;87;74;204	0	13.814	32.9	41.4	399860000	115060000	284790000	10	29584000	5399900	24185000	4	5	9	ICLDILK;ICLDILKDK;IYHPNVDKLGR;LELFLPEEYPMAAPK;LLAEPVPGIK;LLAEPVPGIKAEPDESNAR;TNEAQAIETAR		1007	2502;2503;2967;3342;3570;3571;5781	True;True;True;True;True;True;True	2583;2584;3062;3449;3682;3683;6001	4316;4317;5078;5079;5706;6087;6088;6089;9998;9999	4964;4965;5813;5814;6504;6926;6927;6928;11304;11305	4964;4965;5813;6504;6926;6928;11304			-1;-1;-1;-1
Q3UE92;Q6P1B1;A0A494BBG8;S4R1I3	Q3UE92;Q6P1B1;A0A494BBG8;S4R1I3	7;7;6;6	7;7;6;6	7;7;6;6	Xaa-Pro aminopeptidase 1	Xpnpep1	tr|Q3UE92|Q3UE92_MOUSE Xaa-Pro aminopeptidase 1 OS=Mus musculus OX=10090 GN=Xpnpep1 PE=1 SV=1;sp|Q6P1B1|XPP1_MOUSE Xaa-Pro aminopeptidase 1 OS=Mus musculus OX=10090 GN=Xpnpep1 PE=1 SV=1;tr|A0A494BBG8|A0A494BBG8_MOUSE Xaa-Pro aminopeptidase 1 OS=Mus musculu	4	7	7	7	3	7	3	7	3	7	11.1	11.1	11.1	74.559	666	666;623;587;635	0	13.661	5	11.1	260720000	14867000	245860000	36	4694200	207880	4486300	3	6	9	ALCADLSPR;GGVTEISAADKAEEFR;GGVTEISAADKAEEFRR;GHLLDSFAR;GSLTFEPLTLVPIQTK;QEALEWLIR;VGVDPLIIPTDYWK		1135	298;1961;1962;1969;2164;4621;6162	True;True;True;True;True;True;True	303;2034;2035;2042;2240;4805;6401	459;3373;3374;3375;3376;3377;3385;3713;3714;7942;10656	480;3884;3885;3886;3887;3888;3897;4263;4264;8972;12030	480;3885;3887;3897;4264;8972;12030			-1;-1;-1;-1
Q9DAP0	Q9DAP0	8	8	8	Leucine-rich repeat-containing protein 46	Lrrc46	sp|Q9DAP0|LRC46_MOUSE Leucine-rich repeat-containing protein 46 OS=Mus musculus OX=10090 GN=Lrrc46 PE=1 SV=2	1	8	8	8	4	6	4	6	4	6	22	22	22	36.047	323	323	0	13.582	11.8	18.6	114660000	28742000	85919000	17	5285400	1058400	4227000	4	5	9	DLEQELHQHQER;DLEQELHQHQERR;IENLACITSLR;KGALAATTSK;NIHSLYLQSNK;QQAALTEHLSR;RQQAALTEHLSR;TEEGVHITEALITKR		1468	938;939;2555;3026;4337;4736;4920;5568	True;True;True;True;True;True;True;True	973;974;2636;3124;4498;4924;5111;5778	1576;1577;4392;5176;7411;8138;8448;8449;9609;9610	1831;1832;5053;5924;8355;9195;9547;9548;10866;10867	1831;1832;5053;5924;8355;9195;9548;10866			-1
P97807	P97807	4	4	4	Fumarate hydratase, mitochondrial	Fh	sp|P97807|FUMH_MOUSE Fumarate hydratase, mitochondrial OS=Mus musculus OX=10090 GN=Fh PE=1 SV=3	1	4	4	4	1	3	1	3	1	3	11.6	11.6	11.6	54.356	507	507	0	13.417	2.4	9.3	72802000	0	72802000	27	2696400	0	2696400	1	3	4	AIEMLGGELGSK;IYELAAGGTAVGTGLNTR;SGLGELILPENEPGSSIMPGK;VLLPGLQK		1090	239;2963;5103;6270	True;True;True;True	241;3058;5301;6509	355;5072;8745;10833	371;5805;9891;12218	371;5805;9891;12218			-1
G3UXL2;Q9D7G0;Q9CS42	G3UXL2;Q9D7G0;Q9CS42	4;4;3	4;4;3	1;1;1	Ribose-phosphate pyrophosphokinase 1;Ribose-phosphate pyrophosphokinase 2	Prps1l3;Prps1;Prps2	tr|G3UXL2|G3UXL2_MOUSE Ribose-phosphate diphosphokinase OS=Mus musculus OX=10090 GN=Prps1l3 PE=3 SV=1;sp|Q9D7G0|PRPS1_MOUSE Ribose-phosphate pyrophosphokinase 1 OS=Mus musculus OX=10090 GN=Prps1 PE=1 SV=4;sp|Q9CS42|PRPS2_MOUSE Ribose-phosphate pyrophosphok	3	4	4	1	2	4	2	4	1	1	18.2	18.2	5.3	34.824	318	318;318;318	0	13.364	10.4	18.2	90783000	11585000	79198000	16	3307200	724070	3307200	3	4	7	NCTIVSPDAGGAK;THNGESVSYLFSHVPL;VTAVIPCFPYAR;VYAILTHGIFSGPAISR		663	4271;5641;6452;6563	True;True;True;True	4426;5855;6695;6815	7287;9729;9730;11134;11370;11371	8225;10994;10995;10996;12563;12840;12841	8225;10995;12563;12841			-1;-1;-1
Q9CPY7;A0A0G2JEM7	Q9CPY7	4;1	4;1	4;1	Cytosol aminopeptidase	Lap3	sp|Q9CPY7|AMPL_MOUSE Cytosol aminopeptidase OS=Mus musculus OX=10090 GN=Lap3 PE=1 SV=3	2	4	4	4	1	3	1	3	1	3	9.4	9.4	9.4	56.141	519	519;107	0	13.254	2.3	7.1	37474000	0	37474000	28	757890	0	757890	1	3	4	GVLFASGQNLAR;LILADALCYAHTFNPK;MPLFEHYTR;TIQVDNTDAEGR		1396	2221;3500;4197;5675	True;True;True;True	2297;3610;4339;5890	3802;5968;7141;9794	4359;6790;8060;11072	4359;6790;8060;11072			-1;-1
Q3TF41;Q8BSH9;P28656	Q3TF41;Q8BSH9;P28656	6;6;6	6;6;6	4;4;4	Nucleosome assembly protein 1-like 1	Nap1l1	tr|Q3TF41|Q3TF41_MOUSE Nucleosome assembly protein 1-like 1 OS=Mus musculus OX=10090 GN=Nap1l1 PE=1 SV=1;tr|Q8BSH9|Q8BSH9_MOUSE Nucleosome assembly protein 1-like 1 OS=Mus musculus OX=10090 GN=Nap1l1 PE=1 SV=1;sp|P28656|NP1L1_MOUSE Nucleosome assembly prot	3	6	6	4	4	6	4	6	3	4	15.8	15.8	13	42.732	368	368;383;391	0	13.238	10.9	15.8	260050000	34324000	225720000	13	4305400	1037300	3268100	4	8	12	FYEEVHDLER;FYEEVHDLERK;KYAVLYQPLFDKR;LDGLVDTPTGYIESLPK;NVDLLSDMVQEHDEPILK;YAVLYQPLFDKR		901	1803;1804;3163;3300;4511;6627	True;True;True;True;True;True	1873;1874;3266;3404;4693;6879	3103;3104;3105;5407;5408;5616;5617;7771;11472;11473	3584;3585;3586;3587;6170;6171;6402;6403;6404;8773;8774;12951;12952	3585;3587;6170;6404;8774;12952			-1;-1;-1
G3UY42;Q8CCS6;D3YUB9;D3Z055;G3UWS5;D3Z5F7;G3UX74;B7ZP52;Q5XFR0	G3UY42;Q8CCS6;D3YUB9;D3Z055;G3UWS5;D3Z5F7	3;3;2;2;2;2;1;1;1	3;3;2;2;2;2;1;1;1	3;3;2;2;2;2;1;1;1	Polyadenylate-binding protein 2	Pabpn1;Gm20521	tr|G3UY42|G3UY42_MOUSE Polyadenylate-binding protein 2 OS=Mus musculus OX=10090 GN=Pabpn1 PE=1 SV=1;sp|Q8CCS6|PABP2_MOUSE Polyadenylate-binding protein 2 OS=Mus musculus OX=10090 GN=Pabpn1 PE=1 SV=3;tr|D3YUB9|D3YUB9_MOUSE Polyadenylate-binding protein 2 (F	9	3	3	3	1	3	1	3	1	3	12.5	12.5	12.5	34.003	319	319;302;164;168;178;333;73;288;273	0	13.137	5	12.5	88701000	11504000	77197000	13	6087200	884960	5202200	1	3	4	AAAAAAAAAAGAAGGR;TSLALDESLFR;VTILCDKFSGHPK		666	0;5858;6464	True;True;True	0;6079;6707	0;1;10114;11155	0;1;11434;12589	0;11434;12589			-1;-1;-1;-1;-1;-1;-1;-1;-1
Q9EQH3	Q9EQH3	8	8	8	Vacuolar protein sorting-associated protein 35	Vps35	sp|Q9EQH3|VPS35_MOUSE Vacuolar protein sorting-associated protein 35 OS=Mus musculus OX=10090 GN=Vps35 PE=1 SV=1	1	8	8	8	5	6	5	6	5	6	11.9	11.9	11.9	91.712	796	796	0	13.073	6.8	9.4	198730000	46973000	151750000	43	4264500	1092400	3172100	4	5	9	ESPESEGPIYEGLIL;HASNMLGELR;ILVGTNLVR;IPVDTYNNILTVLK;LALFAHREDGPGIPAEIK;LLDEAIQAVK;LSQLEGVNVER;NYLLQCTR		1494	1402;2282;2760;2815;3221;3583;3889;4546	True;True;True;True;True;True;True;True	1460;2358;2848;2909;3324;3695;4003;4728	2412;3893;4738;4739;4831;4832;5495;6106;6589;6590;7823	2787;4458;5436;5437;5548;5549;6264;6945;7464;7465;8833	2787;4458;5436;5549;6264;6945;7464;8833			-1
P43275	P43275	7	5	5	Histone H1.1	Hist1h1a	sp|P43275|H11_MOUSE Histone H1.1 OS=Mus musculus OX=10090 GN=H1-1 PE=1 SV=2	1	7	5	5	7	4	5	2	5	2	31	26.3	26.3	21.785	213	213	0	13.054	31	23.9	605610000	251380000	354230000	7	8255000	8255000	42008000	7	4	11	KKPAGPSVSELIVQAVSSSK;KPAGPSVSELIVQAVSSSK;SETAPVAQAASTATEKPAAAK;SGVSLAALK;SGVSLAALKK;SLAAAGYDVEK;SLAAAGYDVEKNNSR		942	3065;3099;5054;5122;5123;5180;5181	True;True;True;False;False;True;True	3163;3199;5252;5320;5321;5378;5379	5232;5233;5234;5235;5292;8667;8668;8775;8776;8777;8778;8885;8886;8887	5982;5983;5984;5985;5986;6048;9803;9804;9923;9924;9925;9926;10047;10048;10049	5985;6048;9803;9924;9926;10047;10048			-1
Q8C605;Q9WUA3;P12382;P47857	Q8C605;Q9WUA3;P12382	4;4;2;1	4;4;2;1	4;4;2;1	ATP-dependent 6-phosphofructokinase;ATP-dependent 6-phosphofructokinase, platelet type;ATP-dependent 6-phosphofructokinase, liver type	Pfkp;Pfkl	tr|Q8C605|Q8C605_MOUSE ATP-dependent 6-phosphofructokinase OS=Mus musculus OX=10090 GN=Pfkp PE=1 SV=1;sp|Q9WUA3|PFKAP_MOUSE ATP-dependent 6-phosphofructokinase, platelet type OS=Mus musculus OX=10090 GN=Pfkp PE=1 SV=1;sp|P12382|PFKAL_MOUSE ATP-dependent 6-	4	4	4	4	2	2	2	2	2	2	7.4	7.4	7.4	85.546	784	784;784;780;780	0	13.016	2.8	4.6	70225000	9288200	60936000	33	1435900	281460	1154400	2	2	4	AIGVLTSGGDAQGMNAAVR;IIEVVDAIMTTAQSHQR;SDLDSSSSSAYPK;TFVLEVMGR		1277	246;2653;5014;5607	True;True;True;True	249;2734;5208;5819	372;4545;8590;9674	389;5224;9715;10938	389;5224;9715;10938			-1;-1;-1;-1
Q8BGQ7	Q8BGQ7	5	5	5	Alanine--tRNA ligase, cytoplasmic	Aars	sp|Q8BGQ7|SYAC_MOUSE Alanine--tRNA ligase, cytoplasmic OS=Mus musculus OX=10090 GN=Aars1 PE=1 SV=1	1	5	5	5	4	3	4	3	4	3	5.6	5.6	5.6	106.91	968	968	0	13.006	4.8	3.5	90478000	30214000	60264000	51	1774100	592430	1181600	3	4	7	DIINEEEVQFLK;LVSVLQNK;MDATLTAR;RIVAVTGAEAQK;VGAEDADGIDMAYR		1248	889;4024;4089;4878;6121	True;True;True;True;True	917;4140;4209;5069;6360	1487;1488;6831;6944;8366;10596;10597	1733;1734;7729;7730;7854;9456;11966;11967	1734;7730;7854;9456;11966			-1
O88958	O88958	1	1	1	Glucosamine-6-phosphate isomerase 1	Gnpda1	sp|O88958|GNPI1_MOUSE Glucosamine-6-phosphate isomerase 1 OS=Mus musculus OX=10090 GN=Gnpda1 PE=1 SV=3	1	1	1	1	0	1	0	1	0	1	4.2	4.2	4.2	32.549	289	289	0	12.989	0	4.2	19931000	0	19931000	15	1328700	0	1328700	0	1	1	TLAMDTILANAR		753	5708	TRUE	5924	9860	11145	11145			-1
P11404	P11404	5	5	5	Fatty acid-binding protein, heart	Fabp3	sp|P11404|FABPH_MOUSE Fatty acid-binding protein, heart OS=Mus musculus OX=10090 GN=Fabp3 PE=1 SV=5	1	5	5	5	4	3	4	3	4	3	42.1	42.1	42.1	14.819	133	133	0	12.983	34.6	24.8	251530000	137850000	113680000	10	18479000	7111000	11368000	3	3	6	ADAFVGTWK;LILTLTHGSVVSTR;QVASMTKPTTIIEK;SLGVGFATR;WNGQETTLTR		833	86;3505;4802;5215;6595	True;True;True;True;True	86;3615;4991;5413;6847	127;128;5974;8235;8236;8944;11420	131;132;6797;9307;9308;10112;12892	132;6797;9308;10112;12892			-1
A0A494BB86;P61164;Q8R5C5;A0A494BAH0	A0A494BB86;P61164;Q8R5C5	3;3;2;1	3;3;2;1	3;3;2;1	Alpha-centractin;Beta-centractin	Actr1a;Actr1b	tr|A0A494BB86|A0A494BB86_MOUSE Alpha-centractin OS=Mus musculus OX=10090 GN=Actr1a PE=1 SV=1;sp|P61164|ACTZ_MOUSE Alpha-centractin OS=Mus musculus OX=10090 GN=Actr1a PE=1 SV=1;sp|Q8R5C5|ACTY_MOUSE Beta-centractin OS=Mus musculus OX=10090 GN=Actr1b PE=1 SV=	4	3	3	3	1	2	1	2	1	2	13	13	13	37.669	332	332;376;376;42	0	12.96	3.3	9.6	93918000	9059800	84858000	19	2893300	476830	2893300	1	2	3	AGFAGDQIPK;DQLQTFSEEHPVLLTEAPLNPR;YCFPNYVGRPK		354	187;1007;6628	True;True;True	188;1045;6880	279;1693;11474	289;1974;12953	289;1974;12953			-1;-1;-1;-1
A0A0G2JDH0;A0A0G2JEU9;A0A0G2JDW6;Q3UZG4;P31230	A0A0G2JDH0;A0A0G2JEU9;A0A0G2JDW6;Q3UZG4;P31230	1;1;1;1;1	1;1;1;1;1	1;1;1;1;1	Aminoacyl tRNA synthase complex-interacting multifunctional protein 1;Endothelial monocyte-activating polypeptide 2	Aimp1	tr|A0A0G2JDH0|A0A0G2JDH0_MOUSE Aminoacyl tRNA synthase complex-interacting multifunctional protein 1 (Fragment) OS=Mus musculus OX=10090 GN=Aimp1 PE=1 SV=1;tr|A0A0G2JEU9|A0A0G2JEU9_MOUSE Aminoacyl tRNA synthase complex-interacting multifunctional protein 1	5	1	1	1	0	1	0	1	0	1	21.8	21.8	21.8	6.3103	55	55;80;115;319;310	0	12.938	0	21.8	12232000	0	12232000	4	3057900	0	3057900	0	1	1	GAEADQIIEYLK		157	1831	TRUE	1901	3150	3635	3635			-1;-1;-1;-1;-1
Q8BH95	Q8BH95	3	3	3	Enoyl-CoA hydratase, mitochondrial	Echs1	sp|Q8BH95|ECHM_MOUSE Enoyl-CoA hydratase, mitochondrial OS=Mus musculus OX=10090 GN=Echs1 PE=1 SV=1	1	3	3	3	3	2	3	2	3	2	15.5	15.5	15.5	31.474	290	290	0	12.789	15.5	11	64379000	11853000	52525000	16	2693200	740830	1952400	2	2	4	AQFGQPEILLGTIPGAGGTQR;LVEEAIQCAEK;NSSVGLIQLNRPK		1250	476;3974;4477	True;True;True	491;4088;4652	789;790;6737;6738;7678	917;918;7623;7624;8650	918;7623;8650			-1
Q8R326;F7D909	Q8R326	5;2	5;2	5;2	Paraspeckle component 1	Pspc1	sp|Q8R326|PSPC1_MOUSE Paraspeckle component 1 OS=Mus musculus OX=10090 GN=Pspc1 PE=1 SV=1	2	5	5	5	2	5	2	5	2	5	11.5	11.5	11.5	58.758	523	523;59	0	12.753	5.4	11.5	213690000	29863000	183820000	21	5250400	1133400	4117000	2	4	6	EKLEAEMEAAR;GFVEFAAKPPAR;HEHQLMLMR;LFVGNLPTDITEEDFKR;YGEPSEVFINR		1318	1265;1926;2295;3406;6673	True;True;True;True;True	1322;1998;2371;3514;6926	2197;3310;3912;5807;5808;11544;11545	2560;3818;4478;6619;6620;13027;13028	2560;3818;4478;6620;13028			-1;-1
A0A1B0GR11;Q93092	A0A1B0GR11;Q93092	6;6	6;6	6;6	Transaldolase	Taldo1	tr|A0A1B0GR11|A0A1B0GR11_MOUSE Transaldolase OS=Mus musculus OX=10090 GN=Taldo1 PE=1 SV=1;sp|Q93092|TALDO_MOUSE Transaldolase OS=Mus musculus OX=10090 GN=Taldo1 PE=1 SV=2	2	6	6	6	0	6	0	6	0	6	18.3	18.3	18.3	42.151	382	382;337	0	12.451	0	18.3	69267000	0	69267000	16	1782000	0	1782000	0	6	6	AAQTSDSEKIHLDEK;ALAGCDFLTISPK;FAADAIKLER;ILDWHVANTDKK;LLGELLKDNSK;TIVMGASFR		255	50;290;1503;2713;3611;5688	True;True;True;True;True;True	51;295;1566;2797;3723;5903	79;450;2583;4660;6161;9823	82;471;2984;5355;7005;11103	82;471;2984;5355;7005;11103			-1;-1
E9Q260;Q99MW1;E9PWQ6;F6QH34	E9Q260;Q99MW1;E9PWQ6	3;3;2;1	3;3;2;1	3;3;2;1	Serine/threonine-protein kinase 31	Stk31	tr|E9Q260|E9Q260_MOUSE Serine/threonine-protein kinase 31 OS=Mus musculus OX=10090 GN=Stk31 PE=1 SV=1;sp|Q99MW1|STK31_MOUSE Serine/threonine-protein kinase 31 OS=Mus musculus OX=10090 GN=Stk31 PE=1 SV=2;tr|E9PWQ6|E9PWQ6_MOUSE Serine/threonine-protein kinas	4	3	3	3	1	3	1	3	1	3	3.8	3.8	3.8	112.35	995	995;1018;973;367	0	12.385	1.1	3.8	9582000	0	9582000	57	168100	0	168100	1	3	4	GYSVDVDTEGR;TLQDLATSLESVYGK;VEQTAQELQQEK		603	2275;5745;6092	True;True;True	2351;5963;6330	3884;3885;9941;10547	4449;4450;11241;11911	4449;11241;11911			-1;-1;-1;-1
Q9D554	Q9D554	3	3	3	Splicing factor 3A subunit 3	Sf3a3	sp|Q9D554|SF3A3_MOUSE Splicing factor 3A subunit 3 OS=Mus musculus OX=10090 GN=Sf3a3 PE=1 SV=2	1	3	3	3	2	2	2	2	2	2	6.2	6.2	6.2	58.841	501	501	0	12.146	4.4	4.2	17902000	5234800	12667000	24	527790	218120	527790	2	2	4	METILEQQR;SLESLDTSLFAK;YLDLHDCYLK		1450	4118;5197;6736	True;True;True	4244;5395;6991	6992;8913;8914;11652	7904;10080;10081;13154	7904;10081;13154			-1
Q8C266;P35278;A2A5F6;A2A5F5;Q9CQD1	Q8C266;P35278	4;4;1;1;1	4;4;1;1;1	3;3;0;0;0	Ras-related protein Rab-5C	Rab5c	tr|Q8C266|Q8C266_MOUSE Ras-related protein Rab-5C OS=Mus musculus OX=10090 GN=Rab5c PE=1 SV=1;sp|P35278|RAB5C_MOUSE Ras-related protein Rab-5C OS=Mus musculus OX=10090 GN=Rab5c PE=1 SV=2	5	4	4	3	1	3	1	3	1	2	21.8	21.8	17.1	25.352	234	234;216;34;83;215	0	12.086	6	15.8	77719000	19098000	58621000	10	7771900	1909800	5862100	1	3	4	GVDLQESNPASR;LVLLGESAVGK;QASPNIVIALAGNK;TAMNVNEIFMAIAK		921	2212;3996;4602;5523	True;True;True;True	2288;4111;4786;5731	3786;6785;7913;9523	4343;7679;8941;10771	4343;7679;8941;10771			-1;-1;-1;-1;-1
A0A2I3BPC5;P48455;E9Q6P2;G3X8U7;E0CZ78;P63328;P48453	A0A2I3BPC5;P48455	4;4;1;1;1;1;1	4;4;1;1;1;1;1	4;4;1;1;1;1;1	Serine/threonine-protein phosphatase 2B catalytic subunit gamma isoform	Ppp3cc	tr|A0A2I3BPC5|A0A2I3BPC5_MOUSE Serine/threonine-protein phosphatase OS=Mus musculus OX=10090 GN=Ppp3cc PE=1 SV=1;sp|P48455|PP2BC_MOUSE Serine/threonine-protein phosphatase 2B catalytic subunit gamma isoform OS=Mus musculus OX=10090 GN=Ppp3cc PE=1 SV=1	7	4	4	4	1	4	1	4	1	4	9.8	9.8	9.8	59.73	522	522;513;497;515;524;521;525	0	12.001	3.3	9.8	55128000	5443900	49684000	24	1615400	226830	1388600	1	4	5	GLTPTGTLPLGVLSGGK;IINDGAAILKQEK;TLEHYTHNTVR;YLFLGDYVDR		309	2065;2661;5716;6738	True;True;True;True	2139;2742;5932;6993	3544;3545;4557;9878;11654	4070;4071;5236;11164;13156	4071;5236;11164;13156			-1;-1;-1;-1;-1;-1;-1
Q9D0I9	Q9D0I9	8	8	8	Arginine--tRNA ligase, cytoplasmic	Rars	sp|Q9D0I9|SYRC_MOUSE Arginine--tRNA ligase, cytoplasmic OS=Mus musculus OX=10090 GN=Rars1 PE=1 SV=2	1	8	8	8	1	8	1	8	1	8	15.5	15.5	15.5	75.673	660	660	0	11.975	1.7	15.5	129700000	0	129700000	37	2387900	0	2387900	1	7	8	AAQTSVAYGCIK;AYQCVVLLQSK;GFDILGIKPVQR;GNTAAYLLYAFTR;IVFVPGCSVPLTIVK;LMDLLEEGLKR;SDGGYTYDTSDLAAIK;VIVDFSSPNIAK		1437	51;731;1898;2097;2934;3711;5009;6218	True;True;True;True;True;True;True;True	52;755;1969;2171;3029;3825;5203;6457	80;1211;3260;3589;5032;6323;6324;8583;10754	83;1404;3761;4117;5764;7184;7185;9708;12134	83;1404;3761;4117;5764;7185;9708;12134			-1
P62334	P62334	6	6	6	26S protease regulatory subunit 10B	Psmc6	sp|P62334|PRS10_MOUSE 26S proteasome regulatory subunit 10B OS=Mus musculus OX=10090 GN=Psmc6 PE=1 SV=1	1	6	6	6	1	6	1	6	1	6	20.8	20.8	20.8	44.172	389	389	0	11.855	3.1	20.8	112950000	12174000	100770000	21	3609000	579730	3029300	1	7	8	ALQSVGQIVGEVLK;AVASQLDCNFLK;EVIELPLTNPELFQR;KIHIDLPNEQAR;NVCTEAGMFAIR;VVSSSIVDKYIGESAR		1026	382;658;1465;3056;4509;6547	True;True;True;True;True;True	389;680;1525;3154;4691;6797	586;1095;1096;2513;5218;7769;11332	637;1278;1279;1280;2907;5967;8771;12801	637;1279;2907;5967;8771;12801			-1
O89112;B2KGR2	O89112;B2KGR2	5;4	5;4	5;4	LanC-like protein 1	Lancl1	sp|O89112|LANC1_MOUSE Glutathione S-transferase LANCL1 OS=Mus musculus OX=10090 GN=Lancl1 PE=1 SV=1;tr|B2KGR2|B2KGR2_MOUSE Glutathione S-transferase LANCL1 (Fragment) OS=Mus musculus OX=10090 GN=Lancl1 PE=1 SV=1	2	5	5	5	3	5	3	5	3	5	12.3	12.3	12.3	45.341	399	399;173	0	11.798	8.5	12.3	346530000	105530000	241010000	17	16079000	5663000	10416000	3	5	8	ELLQQMER;IDPHVPNEMLYGR;IRELLQQMER;LHSLVKPSVDFVCR;SLAENYFDSTGR		756	1316;2526;2843;3473;5184	True;True;True;True;True	1373;2607;2938;3582;5382	2283;2284;4348;4878;5915;5916;8890;8891	2650;2651;4998;5598;6735;6736;10052;10053	2651;4998;5598;6736;10053			-1;-1
P63325;A0A338P731;Q3UW83;A0A338P7K4;A0A3B2W864	P63325;A0A338P731;Q3UW83;A0A338P7K4;A0A3B2W864	4;2;2;2;2	4;2;2;2;2	4;2;2;2;2	40S ribosomal protein S10	Rps10	sp|P63325|RS10_MOUSE 40S ribosomal protein S10 OS=Mus musculus OX=10090 GN=Rps10 PE=1 SV=1;tr|A0A338P731|A0A338P731_MOUSE 40S ribosomal protein S10 (Fragment) OS=Mus musculus OX=10090 GN=Rps10 PE=1 SV=1;tr|Q3UW83|Q3UW83_MOUSE 40S ribosomal protein S10 OS=M	5	4	4	4	2	3	2	3	2	3	23.6	23.6	23.6	18.916	165	165;107;154;169;287	0	11.623	17.6	14.5	124820000	30419000	94397000	8	9602500	3493800	6108800	2	3	5	AEAGAGSATEFQFR;DYLHLPPEIVPATLR;IAIYELLFK;KAEAGAGSATEFQFR		1057	119;1084;2479;2982	True;True;True;True	120;1133;2560;3077	183;184;1902;4285;5101	189;190;2225;4932;5839	190;2225;4932;5839			-1;-1;-1;-1;-1
P42125;A0A3Q4EC00;A0A452J8A5	P42125;A0A3Q4EC00;A0A452J8A5	3;2;2	3;2;2	3;2;2	Enoyl-CoA delta isomerase 1, mitochondrial	Eci1	sp|P42125|ECI1_MOUSE Enoyl-CoA delta isomerase 1, mitochondrial OS=Mus musculus OX=10090 GN=Eci1 PE=1 SV=2;tr|A0A3Q4EC00|A0A3Q4EC00_MOUSE Enoyl-CoA delta isomerase 1, mitochondrial OS=Mus musculus OX=10090 GN=Eci1 PE=1 SV=1;tr|A0A452J8A5|A0A452J8A5_MOUSE E	3	3	3	3	2	2	2	2	2	2	15.9	15.9	15.9	32.25	289	289;248;286	0	11.584	10.7	10.4	41329000	14194000	27136000	18	1507500	788550	1507500	2	2	4	ALQLGTLFSPAEALK;VGVVDEVVPEDQVHSK;VLVETEGPAGVAVMK		938	380;6164;6316	True;True;True	387;6403;6556	583;584;10658;10905	633;634;12032;12293	634;12032;12293			-1;-1;-1
E9Q242;P54822;E9Q3T7;A0A0G2JFI8;E9Q0A0	E9Q242;P54822;E9Q3T7	3;3;2;1;1	3;3;2;1;1	3;3;2;1;1	Adenylosuccinate lyase	Adsl	tr|E9Q242|E9Q242_MOUSE Adenylosuccinate lyase OS=Mus musculus OX=10090 GN=Adsl PE=1 SV=1;sp|P54822|PUR8_MOUSE Adenylosuccinate lyase OS=Mus musculus OX=10090 GN=Adsl PE=1 SV=2;tr|E9Q3T7|E9Q3T7_MOUSE Adenylosuccinase OS=Mus musculus OX=10090 GN=Adsl PE=1 SV	5	3	3	3	1	3	1	3	1	3	9.6	9.6	9.6	53.13	469	469;484;425;149;164	0	11.57	2.3	9.6	68991000	10636000	58354000	23	2534800	462440	2072400	1	3	4	AASGDPGSAESYR;ADLPTLGFTHFQPAQLTTVGK;VLSQQAAAVVK		602	55;104;6297	True;True;True	56;105;6536	85;155;10872;10873	88;160;12258;12259	88;160;12259			-1;-1;-1;-1;-1
A0A087WPL5;E9QNN1;O70133;Q3UR42;A0A0R4J2C3	A0A087WPL5;E9QNN1;O70133;Q3UR42	7;7;7;5;2	7;7;7;5;2	7;7;7;5;2	ATP-dependent RNA helicase A	Dhx9	tr|A0A087WPL5|A0A087WPL5_MOUSE DEAH box protein 9 OS=Mus musculus OX=10090 GN=Dhx9 PE=1 SV=1;tr|E9QNN1|E9QNN1_MOUSE DEAH box protein 9 OS=Mus musculus OX=10090 GN=Dhx9 PE=1 SV=1;sp|O70133|DHX9_MOUSE ATP-dependent RNA helicase A OS=Mus musculus OX=10090 GN=	5	7	7	7	4	5	4	5	4	5	5.6	5.6	5.6	149.62	1383	1383;1384;1380;735;459	0	11.524	3	4.2	107430000	35477000	71957000	63	895270	205390	689880	4	7	11	AAECNIVVTQPR;DVVLAYPEVR;GISHVIVDEIHER;LAAQSCALSLVR;LAHFEPSQR;LGGIGQFLAK;TPLHEIALSIK		102	15;1076;1999;3177;3212;3426;5811	True;True;True;True;True;True;True	15;1124;2073;3280;3315;3534;6031	24;1892;3436;5430;5431;5482;5841;10046;10047	26;2215;3952;3953;3954;6195;6196;6249;6656;11361;11362	26;2215;3954;6195;6249;6656;11361			-1;-1;-1;-1;-1
P70195	P70195	3	3	3	Proteasome subunit beta type-7	Psmb7	sp|P70195|PSB7_MOUSE Proteasome subunit beta type-7 OS=Mus musculus OX=10090 GN=Psmb7 PE=1 SV=1	1	3	3	3	0	3	0	3	0	3	12.6	12.6	12.6	29.891	277	277	0	11.306	0	12.6	44952000	0	44952000	11	4086500	0	4086500	0	3	3	ATEGMVVADKNCSK;FRPDMEEEEAKK;GTTAVLTEK		1069	619;1721;2195	True;True;True	641;1790;2271	1034;2966;3762	1212;3425;4317	1212;3425;4317			-1
D3Z3E8;E9PW39;D3YVL0;P23249	D3Z3E8;E9PW39;D3YVL0;P23249	2;2;2;2	2;2;2;2	2;2;2;2	Putative helicase MOV-10	Mov10	tr|D3Z3E8|D3Z3E8_MOUSE RNA helicase OS=Mus musculus OX=10090 GN=Mov10 PE=1 SV=1;tr|E9PW39|E9PW39_MOUSE RNA helicase OS=Mus musculus OX=10090 GN=Mov10 PE=1 SV=1;tr|D3YVL0|D3YVL0_MOUSE RNA helicase OS=Mus musculus OX=10090 GN=Mov10 PE=1 SV=2;sp|P23249|MOV10_	4	2	2	2	0	2	0	2	0	2	2.7	2.7	2.7	113.6	1004	1004;1077;1077;1004	0	11.158	0	2.7	6257100	0	6257100	55	113770	0	113770	0	2	2	LDLQQGQDLLQGLSK;VGSVEEFQGQER		515	3308;6159	True;True	3413;6398	5633;10651	6420;12025	6420;12025			-1;-1;-1;-1
A0A0G2JFB4;A0A0G2JH04;P63073;A0A0G2JGT5	A0A0G2JFB4;A0A0G2JH04;P63073;A0A0G2JGT5	3;3;3;2	3;3;3;2	3;3;3;2	Eukaryotic translation initiation factor 4E	Eif4e	tr|A0A0G2JFB4|A0A0G2JFB4_MOUSE Eukaryotic translation initiation factor 4E OS=Mus musculus OX=10090 GN=Eif4e PE=1 SV=1;tr|A0A0G2JH04|A0A0G2JH04_MOUSE Eukaryotic translation initiation factor 4E OS=Mus musculus OX=10090 GN=Eif4e PE=1 SV=1;sp|P63073|IF4E_MOU	4	3	3	3	1	3	1	3	1	3	25	25	25	15.057	132	132;185;217;183	0	11.045	10.6	25	193030000	34879000	158150000	7	10888000	4982700	10888000	1	1	2	DAVTHIGR;IAIWTTECENR;IVIGYQSHADTATK		169	817;2478;2938	True;True;True	844;2559;3033	1368;4284;5036;5037	1597;4931;5768;5769	1597;4931;5768			-1;-1;-1;-1
Q91VC3;A0A0N4SVP8;E9PV04;A2AFK7;A0A0N4SVM5	Q91VC3;A0A0N4SVP8;E9PV04;A2AFK7	8;7;6;5;2	7;6;5;4;1	7;6;5;4;1	Eukaryotic initiation factor 4A-III;Eukaryotic initiation factor 4A-III, N-terminally processed	Eif4a3;Gm8994	sp|Q91VC3|IF4A3_MOUSE Eukaryotic initiation factor 4A-III OS=Mus musculus OX=10090 GN=Eif4a3 PE=1 SV=3;tr|A0A0N4SVP8|A0A0N4SVP8_MOUSE RNA helicase OS=Mus musculus OX=10090 GN=Eif4a3l2 PE=3 SV=1;tr|E9PV04|E9PV04_MOUSE RNA helicase OS=Mus musculus OX=10090 G	5	8	7	7	2	8	1	7	1	7	23.8	20	20	46.839	411	411;411;411;299;266	0	10.878	6.6	23.8	155150000	7194400	147950000	23	6188000	312800	5875200	1	7	8	AANATMATSGSAR;DVIAQSQSGTGK;EANFTVSSMHGDMPQK;ELAVQIQK;ETQALILAPTR;GIYAYGFEKPSAIQQR;KGVAINFVK;MLVLDEADEMLNK		1338	40;1056;1123;1278;1432;2010;3037;4171	True;True;True;True;True;False;True;True	40;1103;1175;1335;1490;2084;3135;4307	55;1838;1962;2215;2459;2460;3449;3450;3451;3452;5190;7089	57;2144;2298;2579;2846;2847;3967;3968;3969;3970;5939;8007;8008	57;2144;2298;2579;2847;3968;5939;8007			-1;-1;-1;-1;-1
Q9CZX8;D3YUT3;D3YUG3;D3Z5R8;D3Z722;S4R223	Q9CZX8;D3YUT3;D3YUG3;D3Z5R8;D3Z722	5;4;4;4;4;2	5;4;4;4;4;2	5;4;4;4;4;2	40S ribosomal protein S19	Rps19	sp|Q9CZX8|RS19_MOUSE 40S ribosomal protein S19 OS=Mus musculus OX=10090 GN=Rps19 PE=1 SV=3;tr|D3YUT3|D3YUT3_MOUSE 40S ribosomal protein S19 (Fragment) OS=Mus musculus OX=10090 GN=Rps19 PE=1 SV=2;tr|D3YUG3|D3YUG3_MOUSE 40S ribosomal protein S19 (Fragment) O	6	5	5	5	3	5	3	5	3	5	27.6	27.6	27.6	16.085	145	145;133;137;176;212;72	0	10.848	13.1	27.6	349170000	99452000	249720000	9	38063000	10316000	27747000	3	4	7	DVNQQEFVR;IAGQVAAANK;LKVPEWVDTVK;RVLQALEGLK;VLQALEGLK		1434	1066;2473;3563;4942;6283	True;True;True;True;True	1114;2554;3675;5133;6522	1879;1880;4275;6076;8483;8484;8485;10849;10850	2202;2203;4921;6911;9588;9589;9590;12234;12235	2203;4921;6911;9588;12234			-1;-1;-1;-1;-1;-1
A0A498WGD8;Q8CDN6;A0A494BBI1;A0A494B955;A0A494BB31	A0A498WGD8;Q8CDN6;A0A494BBI1;A0A494B955	3;3;2;2;1	3;3;2;2;1	3;3;2;2;1	Thioredoxin-like protein 1	Txnl1	tr|A0A498WGD8|A0A498WGD8_MOUSE Thioredoxin-like protein 1 OS=Mus musculus OX=10090 GN=Txnl1 PE=1 SV=1;sp|Q8CDN6|TXNL1_MOUSE Thioredoxin-like protein 1 OS=Mus musculus OX=10090 GN=Txnl1 PE=1 SV=3;tr|A0A494BBI1|A0A494BBI1_MOUSE Thioredoxin-like protein 1 OS=	5	3	3	3	2	3	2	3	2	3	15.1	15.1	15.1	32.715	292	292;289;243;259;91	0	10.804	7.5	15.1	106960000	22239000	84717000	15	4649700	1482600	3167100	2	3	5	IDQYQGADAVGLEEK;IFINLPR;VGVKPVGSDPDFQPELSGAGSR		356	2528;2566;6163	True;True;True	2609;2647;6402	4350;4351;4406;4407;10657	5000;5001;5067;5068;12031	5001;5068;12031			-1;-1;-1;-1;-1
P61202;A2AQE4	P61202;A2AQE4	5;4	5;4	5;4	COP9 signalosome complex subunit 2	Cops2	sp|P61202|CSN2_MOUSE COP9 signalosome complex subunit 2 OS=Mus musculus OX=10090 GN=Cops2 PE=1 SV=1;tr|A2AQE4|A2AQE4_MOUSE COP9 signalosome complex subunit 2 OS=Mus musculus OX=10090 GN=Cops2 PE=1 SV=1	2	5	5	5	1	5	1	5	1	5	15.6	15.6	15.6	51.596	443	443;402	0	10.784	2.3	15.6	83762000	4890900	78871000	21	722830	232900	722830	1	5	6	ALYEQSLHIK;IDQVNQLLELDHQKR;SINSILDYISTSK;YLVLANMLMK;YTALDKWTNQLNSLNQAVVSK		1009	406;2527;5148;6759;6814	True;True;True;True;True	415;2608;5346;7014;7072	623;624;4349;8825;11683;11767	682;683;4999;9976;13189;13280	683;4999;9976;13189;13280			-1;-1
P99029;A0A494BAZ4;G3UZJ4;H3BJQ7	P99029;A0A494BAZ4;G3UZJ4;H3BJQ7	7;6;6;6	7;6;6;6	7;6;6;6	Peroxiredoxin-5, mitochondrial	Prdx5	sp|P99029|PRDX5_MOUSE Peroxiredoxin-5, mitochondrial OS=Mus musculus OX=10090 GN=Prdx5 PE=1 SV=2;tr|A0A494BAZ4|A0A494BAZ4_MOUSE Peroxiredoxin-5 (Fragment) OS=Mus musculus OX=10090 GN=Prdx5 PE=1 SV=1;tr|G3UZJ4|G3UZJ4_MOUSE Thioredoxin-dependent peroxiredoxi	4	7	7	7	3	6	3	6	3	6	37.1	37.1	37.1	21.897	210	210;142;166;213	0	10.718	17.1	31.9	191540000	59802000	131730000	14	13681000	4271600	9409600	3	6	9	FSMVIDNGIVK;GVLFGVPGAFTPGCSK;KVNLAELFK;LLADPTGAFGK;THLPGFVEQAGALK;VGDAIPSVEVFEGEPGK;VNLAELFK		1095	1745;2222;3153;3568;5639;6125;6345	True;True;True;True;True;True;True	1815;2298;3256;3680;5853;6364;6586	3007;3803;3804;5391;5392;6085;9727;10602;10958	3475;4360;4361;4362;6153;6154;6924;10992;11972;12360	3475;4362;6154;6924;10992;11972;12360			-1;-1;-1;-1
P62880;D3Z1M1;D3YZX3;E9QKR0;D3Z1T4;E9PWM7;P62874;P29387;H3BLF7;H3BKR2;A0A0A6YVN9;V9GWY1;Q61011	P62880;D3Z1M1;D3YZX3;E9QKR0;D3Z1T4;E9PWM7;P62874;P29387	6;5;5;5;4;3;3;3;2;2;1;1;1	6;5;5;5;4;3;3;3;2;2;1;1;1	6;5;5;5;4;3;3;3;2;2;1;1;1	Guanine nucleotide-binding protein G(I)/G(S)/G(T) subunit beta-2;Guanine nucleotide-binding protein G(I)/G(S)/G(T) subunit beta-1;Guanine nucleotide-binding protein subunit beta-4	Gnb2;Gnb1;Gnb4	sp|P62880|GBB2_MOUSE Guanine nucleotide-binding protein G(I)/G(S)/G(T) subunit beta-2 OS=Mus musculus OX=10090 GN=Gnb2 PE=1 SV=3;tr|D3Z1M1|D3Z1M1_MOUSE Guanine nucleotide-binding protein G(I)/G(S)/G(T) subunit beta-2 (Fragment) OS=Mus musculus OX=10090 GN=	13	6	6	6	1	6	1	6	1	6	20.6	20.6	20.6	37.331	340	340;227;296;382;188;240;340;340;108;273;73;83;340	0	10.708	2.9	20.6	183190000	25013000	158170000	13	11971000	1924000	10047000	1	6	7	AGVLAGHDNR;ELPGHTGYLSCCR;IYAMHWGTDSR;LLVSASQDGK;SELEQLRQEAEQLR;TFVSGACDASIK		1037	216;1323;2961;3701;5046;5609	True;True;True;True;True;True	218;1380;3056;3815;5244;5821	317;2293;5070;6310;6311;8655;9676	332;2660;5803;7171;7172;9790;10940	332;2660;5803;7172;9790;10940			-1;-1;-1;-1;-1;-1;-1;-1;-1;-1;-1;-1;-1
P62702	P62702	7	7	7	40S ribosomal protein S4, X isoform	Rps4x	sp|P62702|RS4X_MOUSE 40S ribosomal protein S4, X isoform OS=Mus musculus OX=10090 GN=Rps4x PE=1 SV=2	1	7	7	7	3	6	3	6	3	6	24	24	24	29.597	263	263	0	10.611	11.4	20.2	337990000	71015000	266980000	16	9682000	3439100	6242900	3	6	9	ECLPLIIFLR;ERHPGSFDVVHVK;GIPHLVTHDAR;GNKPWISLPR;HPGSFDVVHVK;LSNIFVIGK;TIRYPDPLIK		1028	1145;1391;1993;2088;2400;3881;5677	True;True;True;True;True;True;True	1197;1449;2066;2162;2477;3995;5892	2001;2400;3422;3577;4103;4104;6578;6579;9798	2338;2775;3936;4104;4702;4703;7453;7454;11076	2338;2775;3936;4104;4703;7454;11076			-1
Q9DCT2	Q9DCT2	2	2	2	NADH dehydrogenase [ubiquinone] iron-sulfur protein 3, mitochondrial	Ndufs3	sp|Q9DCT2|NDUS3_MOUSE NADH dehydrogenase [ubiquinone] iron-sulfur protein 3, mitochondrial OS=Mus musculus OX=10090 GN=Ndufs3 PE=1 SV=2	1	2	2	2	0	2	0	2	0	2	10.6	10.6	10.6	30.149	263	263	0	10.519	0	10.6	43149000	0	43149000	16	2082200	0	2082200	0	3	3	KFDLNSPWEAFPAYR;SLADLTAVDVPTR		1488	3015;5183	True;True	3112;5381	5155;8889	5899;5900;10051	5899;10051			-1
A3KGV9;V9GXZ0;A3KGW0;A3KGV1;F6Y325	A3KGV9;V9GXZ0;A3KGW0;A3KGV1	6;6;6;6;2	6;6;6;6;2	6;6;6;6;2	Outer dense fiber protein 2	Odf2	tr|A3KGV9|A3KGV9_MOUSE Outer dense fiber protein 2 OS=Mus musculus OX=10090 GN=Odf2 PE=1 SV=1;tr|V9GXZ0|V9GXZ0_MOUSE Outer dense fiber protein 2 OS=Mus musculus OX=10090 GN=Odf2 PE=1 SV=1;tr|A3KGW0|A3KGW0_MOUSE Outer dense fiber protein 2 OS=Mus musculus O	5	6	6	6	2	5	2	5	2	5	9.1	9.1	9.1	75.522	657	657;680;701;830;271	0	10.492	4.1	7	55570000	10527000	45043000	33	1050300	319000	1050300	1	5	6	KNIDLTAIISDLR;LMEQQGTLLK;LMEQQGTLLKR;LSTFEETNR;LVEAEMDGAAAAK;TRLEADEVAAQLER		410	3097;3716;3717;3898;3970;5836	True;True;True;True;True;True	3197;3830;3831;4012;4084;6057	5290;6332;6333;6605;6731;6732;10082	6045;7194;7195;7485;7617;7618;11399	6045;7194;7195;7485;7618;11399			-1;-1;-1;-1;-1
Q3UM45;A0A087WRA7;F6TGJ2	Q3UM45;A0A087WRA7	3;2;1	3;2;1	3;2;1	Protein phosphatase 1 regulatory subunit 7	Ppp1r7	sp|Q3UM45|PP1R7_MOUSE Protein phosphatase 1 regulatory subunit 7 OS=Mus musculus OX=10090 GN=Ppp1r7 PE=1 SV=2;tr|A0A087WRA7|A0A087WRA7_MOUSE Protein phosphatase 1 regulatory subunit 7 (Fragment) OS=Mus musculus OX=10090 GN=Ppp1r7 PE=1 SV=1	3	3	3	3	1	3	1	3	1	3	9.4	9.4	9.4	41.291	361	361;146;109	0	10.458	3	9.4	59244000	10494000	48750000	21	2033300	499710	1533600	1	3	4	IEGLQSLVNLR;IGKIEGLEVLK;NIEGIDKLTQLK		1141	2549;2608;4335	True;True;True	2630;2689;4496	4380;4381;4478;7409	5032;5033;5142;8353	5032;5142;8353			-1;-1;-1
Q91VR5;A0A1Y7VM48	Q91VR5	7;2	7;2	7;2	ATP-dependent RNA helicase DDX1	Ddx1	sp|Q91VR5|DDX1_MOUSE ATP-dependent RNA helicase DDX1 OS=Mus musculus OX=10090 GN=Ddx1 PE=1 SV=1	2	7	7	7	2	6	2	6	2	6	11.8	11.8	11.8	82.499	740	740;190	0	10.354	2.8	10.4	119850000	36111000	83741000	39	2599400	925920	1673500	2	6	8	ELAEQTLNNVK;ELLIIGGVAAR;FGFGFGGTGK;FLICTDVAAR;GHVDVLAPTVQELAALEK;GSAFAIGSDGLCCQSR;IMHFPTWVDLK		1340	1270;1311;1572;1658;1971;2145;2769	True;True;True;True;True;True;True	1327;1368;1636;1724;2044;2221;2859	2204;2276;2277;2720;2867;3387;3676;4756	2567;2643;2644;3145;3309;3899;4219;5457;5458	2567;2644;3145;3309;3899;4219;5458			-1;-1
A0A1B0GSR9;A0A1B0GSX0;P06151;A0A1B0GT41;A0A1B0GQX5;D3YZQ9;A0A1B0GSL7;A0A1B0GRC1;A0A1B0GRS2;A0A1B0GRW9;A0A1B0GS79	A0A1B0GSR9;A0A1B0GSX0;P06151;A0A1B0GT41;A0A1B0GQX5;D3YZQ9	8;8;8;4;4;4;3;1;1;1;1	6;6;6;2;2;2;2;1;1;1;1	6;6;6;2;2;2;2;1;1;1;1	L-lactate dehydrogenase A chain;L-lactate dehydrogenase	Ldha	tr|A0A1B0GSR9|A0A1B0GSR9_MOUSE L-lactate dehydrogenase OS=Mus musculus OX=10090 GN=Ldha PE=1 SV=1;tr|A0A1B0GSX0|A0A1B0GSX0_MOUSE L-lactate dehydrogenase OS=Mus musculus OX=10090 GN=Ldha PE=1 SV=1;sp|P06151|LDHA_MOUSE L-lactate dehydrogenase A chain OS=Mus	11	8	6	6	5	8	3	6	3	6	25.1	18.4	18.4	34.599	315	315;361;332;176;201;236;128;66;68;104;205	0	10.234	15.2	25.1	314380000	76053000	238320000	17	16434000	4473700	11960000	3	5	8	DQLIVNLLK;FIIPNIVK;LVIITAGAR;QVVDSAYEVIK;RVHPISTMIK;SADTLWGIQK;VIGSGCNLDSAR;VTLTPEEEAR		264	1005;1603;3990;4822;4937;4957;6193;6472	True;True;False;True;True;True;False;True	1043;1667;4105;5012;5128;5148;6432;6715	1690;1691;2768;2769;6773;6774;8267;8472;8504;10705;10706;11164;11165	1971;1972;3195;3196;7667;7668;9340;9576;9611;12082;12083;12084;12599;12600	1972;3195;7667;9340;9576;9611;12083;12600			-1;-1;-1;-1;-1;-1;-1;-1;-1;-1;-1
P24527	P24527	6	6	6	Leukotriene A-4 hydrolase	Lta4h	sp|P24527|LKHA4_MOUSE Leukotriene A-4 hydrolase OS=Mus musculus OX=10090 GN=Lta4h PE=1 SV=4	1	6	6	6	2	5	2	5	2	5	12.1	12.1	12.1	69.05	611	611	0	10.219	3.8	10.3	127110000	20807000	106310000	37	1573000	562340	1010700	2	5	7	AILPCQDTPSVK;ASMHPVTAMLVGR;LTYTAEVSVPK;MQEVYNFNAINNSEIR;TFGESHPFTK;TLVWSEKEQVEK		887	252;563;3959;4203;5596;5763	True;True;True;True;True;True	255;585;4073;4345;5808;5981	379;380;938;6713;7150;9658;9967	397;398;1104;7599;8069;10919;11268	398;1104;7599;8069;10919;11268			-1
Q91V92;Q3V117;Q3TS02	Q91V92;Q3V117	6;6;2	6;6;2	6;6;2	ATP-citrate synthase	Acly	sp|Q91V92|ACLY_MOUSE ATP-citrate synthase OS=Mus musculus OX=10090 GN=Acly PE=1 SV=1;tr|Q3V117|Q3V117_MOUSE ATP-citrate synthase OS=Mus musculus OX=10090 GN=Acly PE=1 SV=1	3	6	6	6	5	1	5	1	5	1	8	8	8	119.73	1091	1091;1101;491	0	10.119	6.9	1.1	58254000	38295000	19960000	60	100350	100350	332660	4	1	5	AFDSGIIPMEFVNK;GVTIIGPATVGGIKPGCFK;LLVGVDEKLNTEDIKR;LYRPGSVAYVSR;RGGPNYQEGLR;TIAIIAEGIPEALTR		1146	159;2247;3698;4063;4862;5649	True;True;True;True;True;True	160;2323;3812;4179;5053;5863	238;3836;6306;6893;8325;9751	247;4394;7167;7795;9405;11024	247;4394;7167;7795;9405;11024			-1;-1;-1
Q64368;Q3TUC3;A0A3B2WD26	Q64368;Q3TUC3;A0A3B2WD26	4;3;2	4;3;2	4;3;2	Deleted in azoospermia-like	Dazl	sp|Q64368|DAZL_MOUSE Deleted in azoospermia-like OS=Mus musculus OX=10090 GN=Dazl PE=1 SV=1;tr|Q3TUC3|Q3TUC3_MOUSE Deleted in azoospermia-like OS=Mus musculus OX=10090 GN=Dazl PE=1 SV=1;tr|A0A3B2WD26|A0A3B2WD26_MOUSE Deleted in azoospermia-like (Fragment)	3	4	4	4	0	4	0	4	0	4	17.4	17.4	17.4	33.312	298	298;261;133	0	10.014	0	17.4	50670000	0	50670000	9	4241600	0	4241600	0	5	5	KQNLCTYHVQPR;NSLVTQDDYFK;SATTSEAPNSAVSR;SIQTVVSCLFNPENR		1198	3124;4472;4985;5155	True;True;True;True	3225;4647;5177;5353	5334;7672;8547;8834	6093;6094;8644;9671;9985	6093;8644;9671;9985			-1;-1;-1
A0A494BB84;Q3U4F0;Q91V61	A0A494BB84;Q3U4F0;Q91V61	2;2;2	2;2;2	2;2;2	Sideroflexin-3	Sfxn3	tr|A0A494BB84|A0A494BB84_MOUSE Sideroflexin-3 (Fragment) OS=Mus musculus OX=10090 GN=Sfxn3 PE=1 SV=1;tr|Q3U4F0|Q3U4F0_MOUSE Sideroflexin-3 OS=Mus musculus OX=10090 GN=Sfxn3 PE=1 SV=1;sp|Q91V61|SFXN3_MOUSE Sideroflexin-3 OS=Mus musculus OX=10090 GN=Sfxn3 PE	3	2	2	2	0	2	0	2	0	2	23.6	23.6	23.6	12.494	110	110;281;321	0	9.9998	0	23.6	4630100	0	4630100	8	578770	0	578770	0	2	2	GDLPLNINIQEPR;NLLLSGEQLEASR		353	1867;4387	True;True	1938;4551	3208;7519	3701;8478	3701;8478			-1;-1;-1
A0A286YD22;A0A286YDT9;A0A286YDG2;Q9JMB0	A0A286YD22;A0A286YDT9;A0A286YDG2;Q9JMB0	1;1;1;1	1;1;1;1	1;1;1;1	G kinase-anchoring protein 1	Gkap1	tr|A0A286YD22|A0A286YD22_MOUSE G kinase-anchoring protein 1 (Fragment) OS=Mus musculus OX=10090 GN=Gkap1 PE=1 SV=1;tr|A0A286YDT9|A0A286YDT9_MOUSE G kinase-anchoring protein 1 (Fragment) OS=Mus musculus OX=10090 GN=Gkap1 PE=1 SV=1;tr|A0A286YDG2|A0A286YDG2_M	4	1	1	1	1	1	1	1	1	1	20.9	20.9	20.9	7.1659	67	67;72;81;366	0	9.9492	20.9	20.9	39939000	6244000	33695000	3	13313000	2081300	11232000	1	1	2	ASAVLSSVLTTASR		305	508	TRUE	524	844;845	998;999	999			-1;-1;-1;-1
P62897	P62897	2	1	1	Cytochrome c, somatic	Cycs	sp|P62897|CYC_MOUSE Cytochrome c, somatic OS=Mus musculus OX=10090 GN=Cycs PE=1 SV=2	1	2	1	1	2	2	1	1	1	1	23.8	13.3	13.3	11.605	105	105	0	9.9487	23.8	23.8	55521000	17022000	38499000	6	9253600	2837100	6416500	1	1	2	TGPNLHGLFGR;TGQAAGFSYTDANK		1038	5619;5622	False;True	5831;5834	9691;9692;9695;9696	10955;10956;10959;10960	10955;10960			-1
A0A5F8MPG6;Q6NZK8	A0A5F8MPG6;Q6NZK8	2;2	2;2	2;2	Protein tyrosine phosphatase domain-containing protein 1	Ptpdc1	tr|A0A5F8MPG6|A0A5F8MPG6_MOUSE Protein tyrosine phosphatase domain-containing protein 1 OS=Mus musculus OX=10090 GN=Ptpdc1 PE=1 SV=1;sp|Q6NZK8|PTPC1_MOUSE Protein tyrosine phosphatase domain-containing protein 1 OS=Mus musculus OX=10090 GN=Ptpdc1 PE=1 SV=1	2	2	2	2	0	2	0	2	0	2	3.4	3.4	3.4	89.347	795	795;747	0	9.9297	0	3.4	29640000	0	29640000	43	689300	0	689300	0	2	2	ALANLNEFVEKEEVKR;IIEQFLGQGIK		359	291;2650	True;True	296;2731	451;4541	472;5219	472;5219			-1;-1
Q62093	Q62093	1	1	1	Serine/arginine-rich splicing factor 2	Srsf2	sp|Q62093|SRSF2_MOUSE Serine/arginine-rich splicing factor 2 OS=Mus musculus OX=10090 GN=Srsf2 PE=1 SV=4	1	1	1	1	1	1	1	1	1	1	7.2	7.2	7.2	25.476	221	221	0	9.9076	7.2	7.2	39419000	15551000	23867000	9	4379800	1727900	2651900	1	1	2	SYGRPPPDVEGMTSLK		1191	5495	TRUE	5702	9483;9484	10727;10728	10728			-1
O35469;P26150;P26149;E9PXG7;B1ARP0;E9Q007;Q61767	O35469;P26150;P26149	6;3;3;2;1;1;1	6;3;3;2;1;1;1	6;3;3;2;1;1;1	3 beta-hydroxysteroid dehydrogenase/Delta 5-->4-isomerase type 6;3-beta-hydroxy-Delta(5)-steroid dehydrogenase;Steroid Delta-isomerase;3 beta-hydroxysteroid dehydrogenase/Delta 5-->4-isomerase type 3;3-beta-hydroxy-Delta(5)-steroid dehydrogenase;Steroid Delta-isomerase;3 beta-hydroxysteroid dehydrogenase/Delta 5-->4-isomerase type 2;3-beta-hydroxy-Delta(5)-steroid dehydrogenase;Steroid Delta-isom…	Hsd3b6;Hsd3b3;Hsd3b2	sp|O35469|3BHS6_MOUSE 3 beta-hydroxysteroid dehydrogenase/Delta 5-->4-isomerase type 6 OS=Mus musculus OX=10090 GN=Hsd3b6 PE=1 SV=4;sp|P26150|3BHS3_MOUSE 3 beta-hydroxysteroid dehydrogenase/Delta 5-->4-isomerase type 3 OS=Mus musculus OX=10090 GN=Hsd3b3 PE	7	6	6	6	1	6	1	6	1	6	22.3	22.3	22.3	41.977	373	373;373;373;318;187;373;373	0	9.9017	3.5	22.3	132090000	4435200	127650000	18	3942700	246400	3696300	1	6	7	DLGYEPLVSWEEAK;IGGTLHTCALRPMYIYGER;IVQLLMQEK;SPFISNTIITALK;TSEWIGTLVEQHR;VTVLEGDILDTQYLR		719	947;2602;2947;5309;5848;6494	True;True;True;True;True;True	982;2683;3042;5508;6069;6740	1591;4471;5050;9137;9138;10100;11205	1846;5135;5782;10339;10340;11418;12645	1846;5135;5782;10339;11418;12645			-1;-1;-1;-1;-1;-1;-1
B7ZNL2;Q78ZA7;A0A140LJB5;A0A140LI78;A0A140LJ37	B7ZNL2;Q78ZA7;A0A140LJB5	5;5;4;1;1	3;3;2;1;1	3;3;2;1;1	Nucleosome assembly protein 1-like 4	Nap1l4	tr|B7ZNL2|B7ZNL2_MOUSE Nap1l4 protein OS=Mus musculus OX=10090 GN=Nap1l4 PE=1 SV=1;sp|Q78ZA7|NP1L4_MOUSE Nucleosome assembly protein 1-like 4 OS=Mus musculus OX=10090 GN=Nap1l4 PE=1 SV=1;tr|A0A140LJB5|A0A140LJB5_MOUSE Nucleosome assembly protein 1-like 4 (	5	5	3	3	2	5	1	3	1	3	14	11.1	11.1	43.934	386	386;375;219;58;75	0	9.861	5.4	14	59862000	0	59862000	16	3741400	0	3741400	1	3	4	FYEEVHDLER;FYEEVHDLERK;LDNVSHTPSSYIETLPK;QVPNESFFNFFSPLK;YAALYQPLFDK		442	1803;1804;3311;4812;6609	False;False;True;True;True	1873;1874;3416;5002;6861	3103;3104;3105;5637;8253;11440;11441	3584;3585;3586;3587;6424;9325;12916;12917	3585;3587;6424;9325;12917			-1;-1;-1;-1;-1
Q61598;A0A1Y7VLG4;D6RI86;A0A1Y7VL99;P50396	Q61598	7;2;1;1;1	7;2;1;1;1	7;2;1;1;1	Rab GDP dissociation inhibitor beta	Gdi2	sp|Q61598|GDIB_MOUSE Rab GDP dissociation inhibitor beta OS=Mus musculus OX=10090 GN=Gdi2 PE=1 SV=1	5	7	7	7	4	5	4	5	4	5	20.7	20.7	20.7	50.537	445	445;104;78;318;447	0	9.7545	9.9	15.5	210380000	50923000	159460000	28	4180300	794400	3385900	4	5	9	AYDATTHFETTCDDIKDIYKR;DLGTDSQIFISR;EIRPALELLEPIEQK;FLMANGQLVK;FVSISDLFVPK;MTGSEFDFEEMKR;VICILSHPIK		1184	727;944;1249;1667;1796;4227;6183	True;True;True;True;True;True;True	751;979;1304;1734;1866;4376;6422	1207;1588;2160;2883;3093;3094;7207;10689;10690	1400;1843;2518;3325;3573;3574;8133;12064;12065;12066	1400;1843;2518;3325;3574;8133;12065			-1;-1;-1;-1;-1
Q8K190	Q8K190	1	1	1	SAYSvFN domain-containing protein 1	Saysd1	sp|Q8K190|SMDC1_MOUSE SAYSvFN domain-containing protein 1 OS=Mus musculus OX=10090 GN=Saysd1 PE=1 SV=1	1	1	1	1	1	1	1	1	1	1	10.6	10.6	10.6	20.703	188	188	0	9.6831	10.6	10.6	21158000	8407500	12750000	6	3526300	1401300	2125100	1	1	2	ASLVAQPSTSSQSVQTSGAK		1302	561	TRUE	583	934;935	1100;1101	1101			-1
Q9WU78	Q9WU78	6	6	6	Programmed cell death 6-interacting protein	Pdcd6ip	sp|Q9WU78|PDC6I_MOUSE Programmed cell death 6-interacting protein OS=Mus musculus OX=10090 GN=Pdcd6ip PE=1 SV=3	1	6	6	6	2	4	2	4	2	4	8.7	8.7	8.7	96.023	869	869	0	9.6535	3.1	5.6	91677000	7375400	84302000	46	259520	160330	259520	2	4	6	ATLVKPTPVNVPVSQK;FYNELTEILVR;MVPVSVQQSLAVFSQR;NIQVSHQEFSK;SLLSNLDEIKK;TPSNDLYKPLR		1552	638;1811;4239;4346;5238;5813	True;True;True;True;True;True	660;1881;4391;4509;5436;6033	1069;3117;7233;7430;8984;10050	1252;3599;8164;8377;10160;11365	1252;3599;8164;8377;10160;11365			-1
A0A5F8MPB9;P26043	A0A5F8MPB9;P26043	2;2	2;2	2;2	Radixin	Rdx	tr|A0A5F8MPB9|A0A5F8MPB9_MOUSE Radixin OS=Mus musculus OX=10090 GN=Rdx PE=1 SV=1;sp|P26043|RADI_MOUSE Radixin OS=Mus musculus OX=10090 GN=Rdx PE=1 SV=3	2	2	2	2	0	2	0	2	0	2	3.8	3.8	3.8	71.027	604	604;583	0	9.6014	0	3.8	21381000	0	21381000	33	647910	0	647910	0	2	2	IALLEEAK;NQEQLAAELAEFTAK		358	2481;4445	True;True	2562;4616	4287;7626	4934;8595	4934;8595			-1;-1
Q76MZ3	Q76MZ3	5	5	5	Serine/threonine-protein phosphatase 2A 65 kDa regulatory subunit A alpha isoform	Ppp2r1a	sp|Q76MZ3|2AAA_MOUSE Serine/threonine-protein phosphatase 2A 65 kDa regulatory subunit A alpha isoform OS=Mus musculus OX=10090 GN=Ppp2r1a PE=1 SV=3	1	5	5	5	1	5	1	5	1	5	12.7	12.7	12.7	65.322	589	589	0	9.5443	3.4	12.7	115150000	5614100	109530000	32	498020	175440	498020	1	5	6	AISHEHSPSDLEAHFVPLVK;IGPILDNSTLQSEVKPILEK;LTQDQDVDVK;VLAMSGDPNYLHR;YMVADKFTELQK		1221	262;2613;3944;6228;6769	True;True;True;True;True	266;2694;4058;6467;7026	396;4485;4486;6687;10768;11703	416;5149;5150;7573;12148;13209	416;5150;7573;12148;13209			-1
P50427	P50427	2	2	2	Steryl-sulfatase	Sts	sp|P50427|STS_MOUSE Steryl-sulfatase OS=Mus musculus OX=10090 GN=Sts PE=1 SV=1	1	2	2	2	1	2	1	2	1	2	4.6	4.6	4.6	66.59	624	624	0	9.5122	1.9	4.6	16882000	2845700	14036000	32	527560	88929	438630	0	2	2	VLAALDELGLAR;VVAEPTSLMDVFPTVAR		969	6227;6498	True;True	6466;6744	10766;10767;11210	12146;12147;12650	12147;12650			-1
Q9QYJ0	Q9QYJ0	5	5	5	DnaJ homolog subfamily A member 2	Dnaja2	sp|Q9QYJ0|DNJA2_MOUSE DnaJ homolog subfamily A member 2 OS=Mus musculus OX=10090 GN=Dnaja2 PE=1 SV=1	1	5	5	5	0	5	0	5	0	5	14.8	14.8	14.8	45.745	412	412	0	9.4751	0	14.8	140850000	0	140850000	22	2290400	0	2290400	0	5	5	DGNDLHMTYK;EISFAYEVLSNPEKR;ELYDRYGEQGLR;ILEVHVDKGMK;NVLCSACSGQGGK		1529	864;1252;1345;2718;4520	True;True;True;True;True	892;1307;1402;2802;4702	1451;2164;2328;4665;7783	1694;2522;2699;5360;8786	1694;2522;2699;5360;8786			-1
D3YUK4;Q9DCS9	D3YUK4;Q9DCS9	1;1	1;1	1;1	NADH dehydrogenase [ubiquinone] 1 beta subcomplex subunit 10	Ndufb10	tr|D3YUK4|D3YUK4_MOUSE Complex I-PDSW (Fragment) OS=Mus musculus OX=10090 GN=Ndufb10 PE=1 SV=1;sp|Q9DCS9|NDUBA_MOUSE NADH dehydrogenase [ubiquinone] 1 beta subcomplex subunit 10 OS=Mus musculus OX=10090 GN=Ndufb10 PE=1 SV=3	2	1	1	1	0	1	0	1	0	1	12.8	12.8	12.8	17.74	149	149;176	0	9.1776	0	12.8	8815200	0	8815200	10	881520	0	881520	0	1	1	TPAPSPQTSLPNPITYLTK		509	5795	TRUE	6015	10016	11323	11323			-1;-1
Q6PF96;Q921G7	Q6PF96;Q921G7	3;3	3;3	3;3	Electron transfer flavoprotein-ubiquinone oxidoreductase, mitochondrial	Etfdh	tr|Q6PF96|Q6PF96_MOUSE Electron transfer flavoprotein-ubiquinone oxidoreductase OS=Mus musculus OX=10090 GN=Etfdh PE=1 SV=1;sp|Q921G7|ETFD_MOUSE Electron transfer flavoprotein-ubiquinone oxidoreductase, mitochondrial OS=Mus musculus OX=10090 GN=Etfdh PE=1	2	3	3	3	1	2	1	2	1	2	5.8	5.8	5.8	61.16	556	556;616	0	9.1317	2	3.8	36327000	6069900	30257000	29	1252700	209310	1043400	1	2	3	NLSIYDGPEQR;QLTSENLQSK;SGSLAAESIFK		1212	4402;4713;5115	True;True;True	4567;4900;5313	7544;8097;8761	8506;9148;9908	8506;9148;9908			-1;-1
O08795	O08795	4	4	4	Glucosidase 2 subunit beta	Prkcsh	sp|O08795|GLU2B_MOUSE Glucosidase 2 subunit beta OS=Mus musculus OX=10090 GN=Prkcsh PE=1 SV=1	1	4	4	4	0	4	0	4	0	4	8.4	8.4	8.4	58.792	521	521	0	9.1206	0	8.4	21415000	0	21415000	18	562360	0	562360	0	4	4	EKESLQQLAEVTR;ETVVTSTTEPSR;KILIEEWK;KLWEEQQAAAK		705	1264;1437;3058;3089	True;True;True;True	1321;1495;3156;3188	2196;2465;5220;5275	2559;2852;5969;6028	2559;2852;5969;6028			-1
A6H630;D6RG65	A6H630	6;1	6;1	6;1	Protein-glutamate O-methyltransferase	Armt1	sp|A6H630|ARMT1_MOUSE Damage-control phosphatase ARMT1 OS=Mus musculus OX=10090 GN=Armt1 PE=1 SV=1	2	6	6	6	2	6	2	6	2	6	17.3	17.3	17.3	50.548	439	439;53	0	9.1123	5.2	17.3	233640000	11006000	222630000	25	2380300	440240	1940000	1	6	7	AESPAFLSAK;CDLSLSGGESSSQK;GLREEQIQDEFFK;HGEEGIEAEKK;LRNELQTDKPITPLVDK;SLLNEGDGEPR		411	148;742;2057;2320;3837;5233	True;True;True;True;True;True	149;766;2131;2396;3951;5431	223;224;1226;3531;3532;3948;6516;8977	232;233;1420;4053;4054;4055;4514;7383;10153	233;1420;4055;4514;7383;10153			-1;-1
Q9EQ00	Q9EQ00	2	2	2	Ropporin-1-like protein	Ropn1l	sp|Q9EQ00|ROP1L_MOUSE Ropporin-1-like protein OS=Mus musculus OX=10090 GN=Ropn1l PE=1 SV=2	1	2	2	2	0	2	0	2	0	2	10.1	10.1	10.1	24.515	218	218	0	9.0911	0	10.1	113960000	0	113960000	12	9496400	0	9496400	0	2	2	FLALGCSSLGR;TDTGLTQGLLK		1491	1631;5561	True;True	1695;5770	2812;9594	3242;10850	3242;10850			-1
Q8BWT1;A0A494B9J2	Q8BWT1;A0A494B9J2	6;3	6;3	6;3	3-ketoacyl-CoA thiolase, mitochondrial	Acaa2	sp|Q8BWT1|THIM_MOUSE 3-ketoacyl-CoA thiolase, mitochondrial OS=Mus musculus OX=10090 GN=Acaa2 PE=1 SV=3;tr|A0A494B9J2|A0A494B9J2_MOUSE 3-ketoacyl-CoA thiolase, mitochondrial (Fragment) OS=Mus musculus OX=10090 GN=Acaa2 PE=1 SV=1	2	6	6	6	2	5	2	5	2	5	15.1	15.1	15.1	41.829	397	397;103	0	9.0291	5.8	12.6	184530000	28174000	156360000	22	7638700	531420	7107300	2	3	5	DFSATDLTEFAAR;EDCDRYALQSQQR;ITAHLVHELR;LPMGMTAENLAAK;TPFGAYGGLLK;YALQSQQR		1270	852;1150;2894;3773;5807;6618	True;True;True;True;True;True	880;1202;2989;3887;6027;6870	1436;2011;4962;6419;6420;10036;11453	1677;2354;5692;7284;7285;11348;12930	1677;2354;5692;7285;11348;12930			-1;-1
D3Z1Z8;D3Z5N2;P54227	D3Z1Z8;D3Z5N2;P54227	4;4;4	4;4;4	3;3;3	Stathmin	Stmn1	tr|D3Z1Z8|D3Z1Z8_MOUSE Stathmin (Fragment) OS=Mus musculus OX=10090 GN=Stmn1 PE=1 SV=1;tr|D3Z5N2|D3Z5N2_MOUSE Stathmin OS=Mus musculus OX=10090 GN=Stmn1 PE=1 SV=1;sp|P54227|STMN1_MOUSE Stathmin OS=Mus musculus OX=10090 GN=Stmn1 PE=1 SV=2	3	4	4	3	1	4	1	4	1	3	37.3	37.3	28.4	11.729	102	102;147;149	0	8.978	12.7	37.3	207440000	38034000	169410000	7	29634000	5433500	24201000	1	4	5	ASGQAFELILSPR;ASSDIQVK;DLSLEEIQK;SHEAEVLK		544	526;590;973;5129	True;True;True;True	542;612;1008;5327	878;879;990;1632;8788	1036;1037;1038;1167;1894;9937	1038;1167;1894;9937			-1;-1;-1
Q9CX34	Q9CX34	4	4	4	Suppressor of G2 allele of SKP1 homolog	Sugt1	sp|Q9CX34|SGT1_MOUSE Protein SGT1 homolog OS=Mus musculus OX=10090 GN=Sugt1 PE=1 SV=3	1	4	4	4	2	4	2	4	2	4	15.2	15.2	15.2	38.158	336	336	0	8.9249	6.8	15.2	128680000	0	128680000	21	2715200	0	2715200	2	4	6	AAAAAGPASSQR;LEGQGDEPTPK;LFQQIYSDGSDEVKR;LLHPIIPEQSTFK		1415	1;3336;3397;3617	True;True;True;True	1;3443;3505;3729	2;3;5696;5697;5794;6170	2;3;6494;6495;6604;7014	3;6495;6604;7014			-1
Q9D880	Q9D880	1	1	1	Mitochondrial import inner membrane translocase subunit TIM50	Timm50	sp|Q9D880|TIM50_MOUSE Mitochondrial import inner membrane translocase subunit TIM50 OS=Mus musculus OX=10090 GN=Timm50 PE=1 SV=1	1	1	1	1	1	1	1	1	1	1	3.1	3.1	3.1	39.776	353	353	0	8.909	3.1	3.1	19341000	6195600	13145000	17	1137700	364450	773240	1	1	2	TPEQVTEIANR		1453	5803	TRUE	6023	10026;10027	11333;11334	11334			-1
A0A1D5RMC1;Q6PDL0;A0A1D5RM94	A0A1D5RMC1;Q6PDL0;A0A1D5RM94	2;2;1	2;2;1	2;2;1	Cytoplasmic dynein 1 light intermediate chain 2	Dync1li2	tr|A0A1D5RMC1|A0A1D5RMC1_MOUSE Dynein light intermediate chain (Fragment) OS=Mus musculus OX=10090 GN=Dync1li2 PE=1 SV=1;sp|Q6PDL0|DC1L2_MOUSE Cytoplasmic dynein 1 light intermediate chain 2 OS=Mus musculus OX=10090 GN=Dync1li2 PE=1 SV=2;tr|A0A1D5RM94|A0A1	3	2	2	2	1	2	1	2	1	2	7.1	7.1	7.1	45.24	406	406;492;470	0	8.8922	4.2	7.1	79876000	3108600	76767000	23	3472900	135160	3337700	1	2	3	TGSPGSPSAGGVQSTAK;TVLSNVQEELDR		275	5628;5924	True;True	5840;6152	9706;9707;10258	10971;10972;11597	10972;11597			-1;-1;-1
P61922;Q3TUE8	P61922	4;1	4;1	4;1	4-aminobutyrate aminotransferase, mitochondrial	Abat	sp|P61922|GABT_MOUSE 4-aminobutyrate aminotransferase, mitochondrial OS=Mus musculus OX=10090 GN=Abat PE=1 SV=1	2	4	4	4	0	4	0	4	0	4	13.4	13.4	13.4	56.451	500	500;204	0	8.8732	0	13.4	43174000	0	43174000	30	501500	0	501500	0	4	4	EDLLNNVAR;IFNTWLGDPSK;MLDLYSQISSVPIGYNHPALAK;TVAGIIVEPIQSEGGDNHASDDFFR		1013	1154;2576;4158;5902	True;True;True;True	1206;2657;4290;6128	2016;4422;7063;10220	2360;5083;7980;11558	2360;5083;7980;11558			-1;-1
Q9JJ78;D3YVF2	Q9JJ78;D3YVF2	4;2	4;2	4;2	Lymphokine-activated killer T-cell-originated protein kinase	Pbk	sp|Q9JJ78|TOPK_MOUSE Lymphokine-activated killer T-cell-originated protein kinase OS=Mus musculus OX=10090 GN=Pbk PE=1 SV=1;tr|D3YVF2|D3YVF2_MOUSE Lymphokine-activated killer T-cell-originated protein kinase (Fragment) OS=Mus musculus OX=10090 GN=Pbk PE=1	2	4	4	4	1	4	1	4	1	4	13	13	13	36.744	330	330;120	0	8.8535	3.9	13	115760000	5665500	110090000	18	3484400	314750	3169600	1	5	6	DSGSPFPAAVILR;ISLLCDDHYR;NLNHPNIIGYR;SLNDLIEER		1510	1017;2870;4391;5244	True;True;True;True	1055;2965;4555;5442	1708;1709;4926;7523;7524;8991	1989;1990;5654;8482;8483;10167	1990;5654;8483;10167			-1;-1
P21981;G3UXE8	P21981	6;1	6;1	6;1	Protein-glutamine gamma-glutamyltransferase 2	Tgm2	sp|P21981|TGM2_MOUSE Protein-glutamine gamma-glutamyltransferase 2 OS=Mus musculus OX=10090 GN=Tgm2 PE=1 SV=4	2	6	6	6	5	3	5	3	5	3	10.9	10.9	10.9	77.06	686	686;146	0	8.7399	9.2	5.2	85229000	39114000	46114000	35	2126500	808950	1317600	5	3	8	AEELLLER;GLLIEPAANSYLLAER;LAEKEETGVAMR;SVEVSDPVPAGDLVK;VDLFPTDIGLHK;YSGCLTESNLIK		879	124;2046;3188;5459;6060;6805	True;True;True;True;True;True	125;2120;3291;5663;6298;7063	191;192;3515;3516;5448;9411;10505;11755	197;198;4037;4038;6213;10640;11868;13267	198;4038;6213;10640;11868;13267			-1;-1
Q08189	Q08189	2	2	2	Protein-glutamine gamma-glutamyltransferase E;Protein-glutamine gamma-glutamyltransferase E 50 kDa catalytic chain;Protein-glutamine gamma-glutamyltransferase E 27 kDa non-catalytic chain	Tgm3	sp|Q08189|TGM3_MOUSE Protein-glutamine gamma-glutamyltransferase E OS=Mus musculus OX=10090 GN=Tgm3 PE=1 SV=2	1	2	2	2	2	1	2	1	2	1	4	4	4	77.308	693	693	0	8.6805	4	1.9	198130000	119540000	78591000	39	613450	613450	2015200	4	1	5	QLLADFSCNKFPAIK;VITNFNSAHDTDR		1110	4704;6217	True;True	4891;6456	8082;10751;10752;10753	9132;9133;12131;12132;12133	9132;12132			-1
Q61390;B1AT05	Q61390;B1AT05	8;5	4;3	4;3	T-complex protein 1 subunit zeta-2	Cct6b	sp|Q61390|TCPW_MOUSE T-complex protein 1 subunit zeta-2 OS=Mus musculus OX=10090 GN=Cct6b PE=1 SV=4;tr|B1AT05|B1AT05_MOUSE T-complex protein 1 subunit zeta-2 OS=Mus musculus OX=10090 GN=Cct6b PE=1 SV=1	2	8	4	4	5	5	1	3	1	3	17.3	11.3	11.3	58.184	531	531;492	0	8.5257	9.6	11.5	66621000	5225600	61395000	28	1085600	186630	899000	1	4	5	GIDPVSLEMLAK;GLQDVLR;GLQDVLRPTLGPK;GLVLDHGAR;IITEGFDVAK;MLVSGAGDIK;QADLYISEGLHPR;VAAAQDHVTGDGTTSNVLIIGELLK		1179	1980;2055;2056;2071;2682;4173;4589;5968	True;False;True;False;True;False;False;True	2053;2129;2130;2145;2765;4309;4772;6199	3401;3528;3529;3530;3554;4602;7092;7889;7890;10350	3914;4050;4051;4052;4081;5287;8011;8915;8916;11699;11700	3914;4051;4052;4081;5287;8011;8916;11700			-1;-1
Q9QZE5	Q9QZE5	3	1	1	Coatomer subunit gamma-1	Copg1	sp|Q9QZE5|COPG1_MOUSE Coatomer subunit gamma-1 OS=Mus musculus OX=10090 GN=Copg1 PE=1 SV=1	1	3	1	1	1	2	0	1	0	1	4.6	1.3	1.3	97.512	874	874	0	8.4288	1.4	3.2	12881000	0	12881000	46	280020	0	280020	0	1	1	ELAPAVSVLQLFCSSPK;ILHLLGQEGPK;SIATLAITTLLK		1534	1275;2729;5137	False;True;False	1332;2813;5335	2212;4680;8805	2576;5375;9955	2576;5375;9955			-1
O88987	O88987	6	6	6	A-kinase anchor protein 3	Akap3	sp|O88987|AKAP3_MOUSE A-kinase anchor protein 3 OS=Mus musculus OX=10090 GN=Akap3 PE=1 SV=2	1	6	6	6	3	4	3	4	3	4	7.5	7.5	7.5	95.555	864	864	0	8.3787	4.1	4.7	62810000	32704000	30106000	47	1044100	403550	640550	3	3	6	ASGSSQAPGLR;LSNLNFAMK;LTNLVIAMAR;SFFSHGSQK;SVGEVLQSVLR;VIVSNHNLADTVQNK		754	528;3882;3937;5063;5463;6220	True;True;True;True;True;True	544;3996;4051;5261;5667;6459	881;6580;6676;8682;9417;9418;10757	1040;7455;7560;9820;10646;10647;12137	1040;7455;7560;9820;10646;12137			-1
H3BJZ9;H3BKL5;Q921H8;H3BKA1;H3BJC1;Q8VCH0	H3BJZ9;H3BKL5;Q921H8;H3BKA1	4;4;4;3;1;1	4;4;4;3;1;1	4;4;4;3;1;1	3-ketoacyl-CoA thiolase A, peroxisomal	Acaa1a	tr|H3BJZ9|H3BJZ9_MOUSE 3-ketoacyl-CoA thiolase A, peroxisomal OS=Mus musculus OX=10090 GN=Acaa1a PE=1 SV=1;tr|H3BKL5|H3BKL5_MOUSE 3-ketoacyl-CoA thiolase A, peroxisomal OS=Mus musculus OX=10090 GN=Acaa1a PE=1 SV=1;sp|Q921H8|THIKA_MOUSE 3-ketoacyl-CoA thiol	6	4	4	4	0	4	0	4	0	4	23.3	23.3	23.3	34.534	331	331;373;424;199;98;424	0	8.3738	0	23.3	72414000	0	72414000	17	301140	0	301140	0	5	5	AEIVPVTTTVLDDKGDKK;FPQASASDVVVVHGR;IAQFLSGIPETVPLSTVNR;LKPEQLGDISVGNVLEPGAGAVMAR		684	133;1706;2489;3555	True;True;True;True	134;1775;2570;3667	203;2945;4300;4301;6065	211;3403;4948;4949;6900	211;3403;4948;6900			-1;-1;-1;-1;-1;-1
P28665;A0A0N4SVU1;P28666	P28665;A0A0N4SVU1;P28666	3;2;2	3;2;2	3;2;2	Murinoglobulin-1;Murinoglobulin-2	Mug1;Mug2	sp|P28665|MUG1_MOUSE Murinoglobulin-1 OS=Mus musculus OX=10090 GN=Mug1 PE=1 SV=3;tr|A0A0N4SVU1|A0A0N4SVU1_MOUSE Predicted gene 7298 OS=Mus musculus OX=10090 GN=Gm7298 PE=3 SV=1;sp|P28666|MUG2_MOUSE Murinoglobulin-2 OS=Mus musculus OX=10090 GN=Mug2 PE=1 SV=	3	3	3	3	2	3	2	3	2	3	2.4	2.4	2.4	165.3	1476	1476;1476;1451	0	8.346	1.4	2.4	114270000	31591000	82677000	67	1705500	471510	1234000	2	2	4	FSTSQSLPASQTR;HGIPFFVK;LQVTASPQSLCGLR		903	1759;2326;3829	True;True;True	1829;2402;3943	3038;3039;3959;3960;6504	3517;3518;4528;4529;7371	3517;4529;7371			-1;-1;-1
A0A3B2W7H0;A0A3B2WD68;Q5FWA2;B2KF24;Q01755;A0A3B2WCV7	A0A3B2W7H0;A0A3B2WD68;Q5FWA2;B2KF24;Q01755;A0A3B2WCV7	6;5;5;5;5;3	6;5;5;5;5;3	6;5;5;5;5;3	T-complex protein 11	Tcp11	tr|A0A3B2W7H0|A0A3B2W7H0_MOUSE T-complex protein 11 OS=Mus musculus OX=10090 GN=Tcp11 PE=1 SV=1;tr|A0A3B2WD68|A0A3B2WD68_MOUSE T-complex protein 11 OS=Mus musculus OX=10090 GN=Tcp11 PE=1 SV=1;tr|Q5FWA2|Q5FWA2_MOUSE T-complex protein 11 OS=Mus musculus OX=1	6	6	6	6	3	5	3	5	3	5	12.1	12.1	12.1	50.55	454	454;447;488;567;566;43	0	8.2623	7.9	9.5	183370000	56235000	127130000	17	8353600	2770700	5582900	3	4	7	AVASIGMTER;GIFQVLGQMK;LDCQLEER;LENISDPVR;TLISPAQTLATK;VHDASKLDCQLEER		330	657;1984;3295;3346;5730;6165	True;True;True;True;True;True	679;2057;3399;3453;5946;6404	1094;3405;3406;5609;5714;9900;10659;10660	1277;3918;3919;6395;6513;11186;12033;12034	1277;3919;6395;6513;11186;12033			-1;-1;-1;-1;-1;-1
Q99MD9;B1AU75;B1AU76	Q99MD9;B1AU75;B1AU76	5;5;3	5;5;3	5;5;3	Nuclear autoantigenic sperm protein	Nasp	sp|Q99MD9|NASP_MOUSE Nuclear autoantigenic sperm protein OS=Mus musculus OX=10090 GN=Nasp PE=1 SV=2;tr|B1AU75|B1AU75_MOUSE Nuclear autoantigenic sperm protein OS=Mus musculus OX=10090 GN=Nasp PE=1 SV=1;tr|B1AU76|B1AU76_MOUSE Nuclear autoantigenic sperm pro	3	5	5	5	3	2	3	2	3	2	5.6	5.6	5.6	83.953	773	773;773;448	0	8.2604	3.8	1.8	61131000	20919000	40212000	41	1491000	510230	980770	4	2	6	ELLPEIR;ETSEDQPIR;SGNVAELALK;SISGAYVQNK;SLLELAR		426	1314;1433;5106;5156;5230	True;True;True;True;True	1371;1491;5304;5354;5428	2280;2461;8748;8749;8835;8974	2647;2848;9894;9895;9986;10150	2647;2848;9895;9986;10150			-1;-1;-1
Q9R1T2	Q9R1T2	3	3	3	SUMO-activating enzyme subunit 1;SUMO-activating enzyme subunit 1, N-terminally processed	Sae1	sp|Q9R1T2|SAE1_MOUSE SUMO-activating enzyme subunit 1 OS=Mus musculus OX=10090 GN=Sae1 PE=1 SV=1	1	3	3	3	2	2	2	2	2	2	10.6	10.6	10.6	38.62	350	350	0	8.2568	7.1	7.4	38808000	10326000	28482000	24	901520	359760	541750	2	2	4	AQNLNPMVDVK;DPPHNNFFFFDGMK;VSQGVEDGPEAK		1547	484;1001;6434	True;True;True	499;1039;6677	800;1684;1685;11110	928;1965;1966;12539	928;1966;12539			-1
Q3TCH7;E9PXT5;E9PXY1;A2A432	Q3TCH7	3;1;1;1	3;1;1;1	3;1;1;1	Cullin-4A	Cul4a	sp|Q3TCH7|CUL4A_MOUSE Cullin-4A OS=Mus musculus OX=10090 GN=Cul4a PE=1 SV=1	4	3	3	3	1	3	1	3	1	3	3.7	3.7	3.7	87.752	759	759;265;896;970	0	8.2231	1.2	3.7	26700000	4050800	22649000	48	556250	84392	471860	1	4	5	AIQSSTSIR;ETVEEQVSTTER;INQIQMK		1115	260;1435;2789	True;True;True	264;1493;2882	392;393;2463;4791	410;411;412;2850;5498	412;2850;5498			-1;-1;-1;-1
Q9WU65	Q9WU65	5	5	3	Glycerol kinase 2	Gk2	sp|Q9WU65|GLPK2_MOUSE Glycerol kinase 2 OS=Mus musculus OX=10090 GN=Gk2 PE=1 SV=1	1	5	5	3	1	5	1	5	0	3	9.7	9.7	6.1	60.629	554	554	0	8.1911	2.3	9.7	93526000	4464700	89061000	28	2873500	159450	2714100	0	6	6	FLVFNSK;TGLPLSTYFSAVK;TQSTVETLTK;WMLDNLRPIQK;YEPQIQATESEIR		1551	1680;5616;5834;6594;6653	True;True;True;True;True	1748;5828;6055;6846;6905	2904;9685;9686;9687;10079;11419;11513	3350;10949;10950;10951;11395;12891;12996	3350;10950;11395;12891;12996			-1
Q06890;E9PUU2;E9PXG5;E9Q8Y5;E9Q9B8	Q06890;E9PUU2;E9PXG5;E9Q8Y5	4;3;3;3;1	4;3;3;3;1	4;3;3;3;1	Clusterin;Clusterin beta chain;Clusterin alpha chain	Clu	sp|Q06890|CLUS_MOUSE Clusterin OS=Mus musculus OX=10090 GN=Clu PE=1 SV=1;tr|E9PUU2|E9PUU2_MOUSE Clusterin (Fragment) OS=Mus musculus OX=10090 GN=Clu PE=1 SV=1;tr|E9PXG5|E9PXG5_MOUSE Clusterin (Fragment) OS=Mus musculus OX=10090 GN=Clu PE=1 SV=1;tr|E9Q8Y5|E	5	4	4	4	3	4	3	4	3	4	11.6	11.6	11.6	51.655	448	448;225;233;265;203	0	8.1751	9.8	11.6	149470000	31040000	118430000	19	2287400	529140	1758200	3	4	7	ASGIIDTLFQDR;ELHDPHYFSPIGFPHK;RPHFLYPK;VSTVTTHSSDSEVPSR		1108	522;1295;4910;6441	True;True;True;True	538;1352;5101;6684	868;869;2241;2242;8418;11119;11120	1024;1025;2607;2608;9511;12548;12549	1025;2607;9511;12549			-1;-1;-1;-1;-1
Q9DAR7	Q9DAR7	1	1	1	m7GpppX diphosphatase	Dcps	sp|Q9DAR7|DCPS_MOUSE m7GpppX diphosphatase OS=Mus musculus OX=10090 GN=Dcps PE=1 SV=1	1	1	1	1	1	1	1	1	1	1	3.3	3.3	3.3	38.988	338	338	0	8.1197	3.3	3.3	13178000	2549600	10628000	20	658880	127480	531400	1	1	2	TDDPLLQLLQK		1470	5547	TRUE	5755	9564;9565	10819;10820	10820			-1
Q5XJY5	Q5XJY5	4	4	4	Coatomer subunit delta	Arcn1	sp|Q5XJY5|COPD_MOUSE Coatomer subunit delta OS=Mus musculus OX=10090 GN=Arcn1 PE=1 SV=2	1	4	4	4	1	3	1	3	1	3	8.8	8.8	8.8	57.229	511	511	0	8.111	2	6.8	48722000	4153800	44568000	27	884850	153840	731000	1	3	4	GVQLQTHPNVDKK;IEGLLAAFPK;LFTAESLIGLK;VTQVDGNSPVR		1160	2238;2548;3400;6488	True;True;True;True	2314;2629;3508;6734	3824;4379;5797;11196	4382;5031;6607;12636	4382;5031;6607;12636			-1
P84104	P84104	3	3	2	Serine/arginine-rich splicing factor 3	Srsf3	sp|P84104|SRSF3_MOUSE Serine/arginine-rich splicing factor 3 OS=Mus musculus OX=10090 GN=Srsf3 PE=1 SV=1	1	3	3	2	1	3	1	3	1	2	18.3	18.3	18.3	19.329	164	164	0	8.0867	5.5	18.3	292990000	84618000	208370000	7	38455000	12088000	26367000	1	3	4	AFGYYGPLR;NPPGFAFVEFEDPR;NPPGFAFVEFEDPRDAADAVR		1082	160;4437;4438	True;True;True	161;4608;4609	239;240;7615;7616	248;249;8583;8584	248;8583;8584			-1
A0A1W2P7H9;A0A1W2P7T3;P84089	A0A1W2P7H9;A0A1W2P7T3;P84089	1;1;1	1;1;1	1;1;1	Enhancer of rudimentary homolog	Erh	tr|A0A1W2P7H9|A0A1W2P7H9_MOUSE Enhancer of rudimentary homolog OS=Mus musculus OX=10090 GN=Erh PE=1 SV=1;tr|A0A1W2P7T3|A0A1W2P7T3_MOUSE Enhancer of rudimentary homolog OS=Mus musculus OX=10090 GN=Erh PE=1 SV=1;sp|P84089|ERH_MOUSE Enhancer of rudimentary ho	3	1	1	1	1	1	1	1	1	1	15.5	15.5	15.5	8.2033	71	71;89;104	0	8.0337	15.5	15.5	159450000	60882000	98569000	4	39863000	15221000	24642000	1	1	2	SHTILLVQPTK		295	5135	TRUE	5333	8800;8801	9950;9951	9951			-1;-1;-1
S4R2P6;Q9DA97;A0A0R4J233;A0A1W2P6J7;Q8C650	S4R2P6;Q9DA97	3;3;1;1;1	3;3;1;1;1	2;2;0;0;0	Septin-14	Septin-14	tr|S4R2P6|S4R2P6_MOUSE Septin OS=Mus musculus OX=10090 GN=Septin14 PE=1 SV=1;sp|Q9DA97|SEP14_MOUSE Septin-14 OS=Mus musculus OX=10090 GN=Septin14 PE=1 SV=3	5	3	3	2	1	3	1	3	1	2	10.5	10.5	8.4	49.681	429	429;430;427;452;452	0	7.9875	3	10.5	62870000	0	62870000	21	1856300	0	1856300	1	3	4	AEKPTNTSVPIPGSEDPQKENIR;TTLINTLFNTNLK;VNIIPLIAK		1463	134;5889;6341	True;True;True	135;6114;6582	204;10189;10190;10953	212;11522;11523;12355	212;11523;12355			-1;-1;-1;-1;-1
A0A0R4J1P5;Q3V096	A0A0R4J1P5;Q3V096	1;1	1;1	1;1	Ankyrin repeat domain-containing protein 42	Ankrd42	tr|A0A0R4J1P5|A0A0R4J1P5_MOUSE Ankyrin repeat domain-containing protein 42 OS=Mus musculus OX=10090 GN=Ankrd42 PE=1 SV=1;sp|Q3V096|ANR42_MOUSE Ankyrin repeat domain-containing protein 42 OS=Mus musculus OX=10090 GN=Ankrd42 PE=1 SV=1	2	1	1	1	0	1	0	1	0	1	2.1	2.1	2.1	57.345	516	516;527	0	7.9655	0	2.1	15175000	0	15175000	31	489510	0	489510	0	1	1	HLGGITEEDLK		219	2363	TRUE	2439	4029	4620	4620			-1;-1
A0A1Y7VJM4;Q8R2E9;A0A1Y7VNF4;A0A2I3BPM1;Q8R180	A0A1Y7VJM4;Q8R2E9;A0A1Y7VNF4	5;5;4;1;1	5;5;4;1;1	5;5;4;1;1	ERO1-like protein beta	Ero1lb	tr|A0A1Y7VJM4|A0A1Y7VJM4_MOUSE ERO1-like protein beta OS=Mus musculus OX=10090 GN=Ero1b PE=1 SV=1;sp|Q8R2E9|ERO1B_MOUSE ERO1-like protein beta OS=Mus musculus OX=10090 GN=Ero1b PE=1 SV=1;tr|A0A1Y7VNF4|A0A1Y7VNF4_MOUSE ERO1-like protein beta OS=Mus musculus	5	5	5	5	2	5	2	5	2	5	12.4	12.4	12.4	55.259	485	485;467;493;229;464	0	7.8833	4.5	12.4	80531000	13057000	67474000	28	2497000	466330	2030700	2	4	6	EIQNLPENSPSK;LQTQGLGTALK;QEIVALLNAFGR;TLLLSIFQDTK;VWNSIYEENCFKPR		299	1247;3827;4626;5734;6560	True;True;True;True;True	1302;3941;4810;5950;6812	2158;6501;6502;7948;9910;9911;11366	2516;7368;7369;8978;11205;11206;12836	2516;7368;8978;11205;12836			-1;-1;-1;-1;-1
A0A1D5RM45;Q3UDC3;O88746	A0A1D5RM45;Q3UDC3;O88746	1;1;1	1;1;1	1;1;1	Target of Myb protein 1	Tom1	tr|A0A1D5RM45|A0A1D5RM45_MOUSE Target of Myb protein 1 (Fragment) OS=Mus musculus OX=10090 GN=Tom1 PE=1 SV=1;tr|Q3UDC3|Q3UDC3_MOUSE Target of Myb protein 1 OS=Mus musculus OX=10090 GN=Tom1 PE=1 SV=1;sp|O88746|TOM1_MOUSE Target of Myb protein 1 OS=Mus muscu	3	1	1	1	0	1	0	1	0	1	32	32	32	10.509	97	97;516;492	0	7.8378	0	32	18021000	0	18021000	5	3604100	0	3604100	0	2	2	GDLSQHATPLPTPAVLPGDSPITPTPEQIGK		273	1868	TRUE	1939	3209	3702;3703	3702			-1;-1;-1
P62192	P62192	5	5	5	26S protease regulatory subunit 4	Psmc1	sp|P62192|PRS4_MOUSE 26S proteasome regulatory subunit 4 OS=Mus musculus OX=10090 GN=Psmc1 PE=1 SV=1	1	5	5	5	1	5	1	5	1	5	15.7	15.7	15.7	49.184	440	440	0	7.7667	2.7	15.7	171260000	30409000	140850000	25	4710000	1216400	3493700	1	4	5	AICTEAGLMALR;AVANQTSATFLR;IETLDPALIRPGR;KQEGTPEGLYL;VAEEHAPSIVFIDEIDAIGTK		1017	233;654;2559;3117;5979	True;True;True;True;True	235;676;2640;3218;6210	346;1089;1090;4397;5323;10366	362;1272;1273;5058;6080;11718	362;1273;5058;6080;11718			-1
Q8R050;Q149F3	Q8R050;Q149F3	3;2	3;2	3;2	Eukaryotic peptide chain release factor GTP-binding subunit ERF3A;Eukaryotic peptide chain release factor GTP-binding subunit ERF3B	Gspt1;Gspt2	sp|Q8R050|ERF3A_MOUSE Eukaryotic peptide chain release factor GTP-binding subunit ERF3A OS=Mus musculus OX=10090 GN=Gspt1 PE=1 SV=2;sp|Q149F3|ERF3B_MOUSE Eukaryotic peptide chain release factor GTP-binding subunit ERF3B OS=Mus musculus OX=10090 GN=Gspt2 PE	2	3	3	3	1	2	1	2	1	2	4.6	4.6	4.6	68.625	636	636;632	0	7.7511	1.3	3.3	81307000	8425100	72881000	28	1120000	300900	819080	1	1	2	HFTILDAPGHK;HLIVLINK;KGEFETGFEK		1311	2314;2367;3029	True;True;True	2390;2443;3127	3941;4039;5179	4507;4630;5927	4507;4630;5927			-1;-1
Q8C2Q8;A2AKU9;Q91VR2;A2AKV1;A2AKV2;A2AKV3;A2AKV0	Q8C2Q8;A2AKU9;Q91VR2;A2AKV1;A2AKV2;A2AKV3	3;3;3;2;2;2;1	3;3;3;2;2;2;1	3;3;3;2;2;2;1	ATP synthase subunit gamma;ATP synthase subunit gamma, mitochondrial	Atp5c1	tr|Q8C2Q8|Q8C2Q8_MOUSE ATP synthase subunit gamma OS=Mus musculus OX=10090 GN=Atp5c1 PE=1 SV=1;tr|A2AKU9|A2AKU9_MOUSE ATP synthase subunit gamma OS=Mus musculus OX=10090 GN=Atp5c1 PE=1 SV=1;sp|Q91VR2|ATPG_MOUSE ATP synthase subunit gamma, mitochondrial OS=	7	3	3	3	2	2	2	2	2	2	13.9	13.9	13.9	30.255	274	274;297;298;154;171;188;101	0	7.7447	8.4	9.9	104660000	18720000	85943000	11	3868500	946120	2922400	2	2	4	GLCGAIHSSVAK;NASDMIDKLTLTFNR;THSDQFLVSFK		391	2018;4258;5645	True;True;True	2092;4413;5859	3469;3470;3471;7265;9747	3987;3988;3989;8200;11020	3988;8200;11020			-1;-1;-1;-1;-1;-1;-1
A0A0N4SVM0;D6RCW7;P47754	A0A0N4SVM0;D6RCW7;P47754	2;2;2	1;1;1	1;1;1	F-actin-capping protein subunit alpha-2	Capza2	tr|A0A0N4SVM0|A0A0N4SVM0_MOUSE F-actin-capping protein subunit alpha (Fragment) OS=Mus musculus OX=10090 GN=Capza2 PE=1 SV=1;tr|D6RCW7|D6RCW7_MOUSE F-actin-capping protein subunit alpha OS=Mus musculus OX=10090 GN=Capza2 PE=1 SV=1;sp|P47754|CAZA2_MOUSE F-a	3	2	1	1	0	2	0	1	0	1	14.2	8.3	8.3	19.558	169	169;174;286	0	7.6888	0	14.2	26122000	0	26122000	9	2902400	0	2902400	0	1	1	ADLEEQLSDEEKVR;LLLNNDNLLR		190	100;3657	True;False	101;3770	150;6249	154;7107	154;7107			-1;-1;-1
Q9JHI5	Q9JHI5	4	4	4	Isovaleryl-CoA dehydrogenase, mitochondrial	Ivd	sp|Q9JHI5|IVD_MOUSE Isovaleryl-CoA dehydrogenase, mitochondrial OS=Mus musculus OX=10090 GN=Ivd PE=1 SV=1	1	4	4	4	3	2	3	2	3	2	9.9	9.9	9.9	46.325	424	424	0	7.646	7.1	5	97547000	30636000	66911000	22	4433900	1392600	3041400	3	2	5	AQEIDQTNDFK;FLQENLAPK;IGQFQLMQGK;VPAANVLSQESK		1502	473;1673;2617;6362	True;True;True;True	488;1740;2698;6604	785;2890;2891;4493;10990	912;3332;3333;5157;12396	912;3333;5157;12396			-1
A0A338P703;A0A338P7G1;A0A338P7H5;P29699	A0A338P703;A0A338P7G1;A0A338P7H5;P29699	1;1;1;1	1;1;1;1	1;1;1;1	Alpha-2-HS-glycoprotein	Ahsg	tr|A0A338P703|A0A338P703_MOUSE Alpha-2-HS-glycoprotein OS=Mus musculus OX=10090 GN=Ahsg PE=1 SV=1;tr|A0A338P7G1|A0A338P7G1_MOUSE Alpha-2-HS-glycoprotein OS=Mus musculus OX=10090 GN=Ahsg PE=1 SV=1;tr|A0A338P7H5|A0A338P7H5_MOUSE Alpha-2-HS-glycoprotein OS=Mu	4	1	1	1	0	1	0	1	0	1	7.9	7.9	7.9	28.463	266	266;294;301;345	0	7.4863	0	7.9	60513000	0	60513000	9	6723700	0	6723700	0	1	1	HAFSPVASVESASGETLHSPK		326	2279	TRUE	2355	3889	4454	4454			-1;-1;-1;-1
P14733	P14733	4	4	4	Lamin-B1	Lmnb1	sp|P14733|LMNB1_MOUSE Lamin-B1 OS=Mus musculus OX=10090 GN=Lmnb1 PE=1 SV=3	1	4	4	4	1	4	1	4	1	4	8	8	8	66.785	588	588	0	7.4391	1.7	8	71351000	6344000	65007000	36	1079400	176220	903210	0	4	4	ATATPVQQQR;FKAEHDQLLLNYAK;LAQALHEMR;LSSEMNTSTVNSAR		849	614;1616;3233;3892	True;True;True;True	636;1680;3336;4006	1028;1029;2788;5514;6596	1206;1207;3218;6284;7476	1207;3218;6284;7476			-1
O70551;F8WGJ7;A0A3B2W430;A0A3B2W4B9;A0A3B2W883	O70551	4;1;1;1;1	4;1;1;1;1	2;1;1;1;1	SRSF protein kinase 1	Srpk1	sp|O70551|SRPK1_MOUSE SRSF protein kinase 1 OS=Mus musculus OX=10090 GN=Srpk1 PE=1 SV=2	5	4	4	2	1	4	1	4	1	2	7.6	7.6	4.3	73.088	648	648;223;280;307;345	0	7.3833	2.2	7.6	52946000	2781600	50165000	30	1030800	92721	938050	1	4	5	FSAGNFLINPLEPK;HFTEDIQTR;IADLGNACWVHK;SAEHYTETALDEIR		746	1723;2313;2467;4963	True;True;True;True	1792;2389;2548;5155	2968;2969;3940;4269;8514	3427;3428;4506;4914;9622	3427;4506;4914;9622			-1;-1;-1;-1;-1
Q99NF7;P36993;Q9EQE2;P49443	Q99NF7;P36993;Q9EQE2;P49443	2;2;1;1	2;2;1;1	2;2;1;1	Protein phosphatase 1B;Protein phosphatase 1A	Ppm1b;Ppm1a	tr|Q99NF7|Q99NF7_MOUSE Ppm1b protein OS=Mus musculus OX=10090 GN=Ppm1b PE=1 SV=1;sp|P36993|PPM1B_MOUSE Protein phosphatase 1B OS=Mus musculus OX=10090 GN=Ppm1b PE=1 SV=1;tr|Q9EQE2|Q9EQE2_MOUSE Protein phosphatase 1A OS=Mus musculus OX=10090 GN=Ppm1a PE=1 S	4	2	2	2	2	1	2	1	2	1	5.2	5.2	5.2	52.11	477	477;390;323;382	0	7.3579	5.2	2.5	34719000	5745300	28973000	25	1388700	229810	1158900	3	1	4	IQNAGGSVMIQR;SGSALEPSVESVK		931	2833;5111	True;True	2927;5309	4857;4858;8754	5576;5577;5578;9900	5578;9900			-1;-1;-1;-1
P00015	P00015	3	3	1	Cytochrome c, testis-specific	Cyct	sp|P00015|CYC2_MOUSE Cytochrome c, testis-specific OS=Mus musculus OX=10090 GN=Cyct PE=1 SV=3	1	3	3	1	1	3	1	3	0	1	24.8	24.8	10.5	11.713	105	105	0	7.3364	13.3	24.8	165600000	31500000	134100000	6	22171000	5250000	16921000	1	3	4	KTGQAPGFSYTDANK;TGPNLWGLFGR;TGQAPGFSYTDANK		757	3142;5620;5623	True;True;True	3243;5832;5835	5363;9693;9697;9698	6123;10957;10961;10962	6123;10957;10961			-1
P47934;H7BX88;B7ZDD7	P47934;H7BX88	5;5;2	5;5;2	5;5;2	Carnitine O-acetyltransferase	Crat	sp|P47934|CACP_MOUSE Carnitine O-acetyltransferase OS=Mus musculus OX=10090 GN=Crat PE=1 SV=3;tr|H7BX88|H7BX88_MOUSE Carnitine O-acetyltransferase OS=Mus musculus OX=10090 GN=Crat PE=1 SV=1	3	5	5	5	2	5	2	5	2	5	8.9	8.9	8.9	70.839	626	626;605;205	0	7.3354	2.7	8.9	79476000	22345000	57131000	27	2128000	827580	1300400	2	5	7	FNITPEIK;LIEGVLDFK;LPVPPLQQSLDYYLK;NHVAGQMLHGGGSK;SPMVPLPMPK		688	1697;3489;3779;4329;5316	True;True;True;True;True	1766;3599;3893;4490;5515	2929;2930;5951;5952;6430;7403;9146	3379;3380;6772;6773;7295;8347;10348	3379;6773;7295;8347;10348			-1;-1;-1
Q9CXW4;A2BH06	Q9CXW4	3;1	3;1	3;1	60S ribosomal protein L11	Rpl11	sp|Q9CXW4|RL11_MOUSE 60S ribosomal protein L11 OS=Mus musculus OX=10090 GN=Rpl11 PE=1 SV=4	2	3	3	3	3	3	3	3	3	3	19.7	19.7	19.7	20.252	178	178;172	0	7.3272	19.7	19.7	296000000	116210000	179790000	10	29600000	11621000	17979000	2	3	5	AQDQGEKENPMR;VLEQLTGQTPVFSK;YDGIILPGK		1421	471;6251;6629	True;True;True	486;6490;6881	782;783;10804;10805;11475;11476	909;910;12189;12190;12954;12955	909;12190;12955			-1;-1
P00405	P00405	2	2	2	Cytochrome c oxidase subunit 2	Mtco2	sp|P00405|COX2_MOUSE Cytochrome c oxidase subunit 2 OS=Mus musculus OX=10090 GN=Mtco2 PE=1 SV=1	1	2	2	2	1	2	1	2	1	2	7.5	7.5	7.5	25.976	227	227	0	7.318	4.4	7.5	612660000	77789000	534870000	8	76583000	9723600	66859000	1	2	3	LLEVDNR;VVLPMELPIR		759	3607;6528	True;True	3719;6775	6154;11259;11260	6997;12703;12704	6997;12703			-1
Q9DAY9;Q5SQB0;Q5SQB5;Q61937	Q9DAY9;Q5SQB0;Q5SQB5;Q61937	2;2;2;2	2;2;2;2	2;2;2;2	Nucleophosmin	Npm1	tr|Q9DAY9|Q9DAY9_MOUSE Nucleophosmin OS=Mus musculus OX=10090 GN=Npm1 PE=1 SV=1;tr|Q5SQB0|Q5SQB0_MOUSE Nucleophosmin OS=Mus musculus OX=10090 GN=Npm1 PE=1 SV=1;tr|Q5SQB5|Q5SQB5_MOUSE Nucleophosmin OS=Mus musculus OX=10090 GN=Npm1 PE=1 SV=1;sp|Q61937|NPM_MO	4	2	2	2	1	2	1	2	1	2	8.6	8.6	8.6	28.385	257	257;264;285;292	0	7.3149	3.5	8.6	201530000	51839000	149700000	11	16029000	4712600	11316000	1	2	3	GPSSVEDIK;VDNDENEHQLSLR		1155	2125;6062	True;True	2199;6300	3632;3633;10508	4166;4167;11871	4167;11871			-1;-1;-1;-1
E9QA37;Q9D9J2	E9QA37;Q9D9J2	3;3	3;3	3;3	Testis-expressed sequence 33 protein	Tex33	tr|E9QA37|E9QA37_MOUSE Testis-expressed protein 33 OS=Mus musculus OX=10090 GN=Tex33 PE=1 SV=1;sp|Q9D9J2|TEX33_MOUSE Testis-expressed protein 33 OS=Mus musculus OX=10090 GN=Tex33 PE=1 SV=1	2	3	3	3	3	2	3	2	3	2	14.5	14.5	14.5	27.364	241	241;266	0	7.2939	14.5	10	90702000	31903000	58799000	13	6977100	2454100	4523000	3	2	5	MVDQLISEDQAR;QAIGEMFEGQK;SNLFQGPPQETK		619	4231;4598;5291	True;True;True	4382;4782;5490	7218;7219;7907;9103;9104	8148;8149;8935;10301;10302	8149;8935;10302			-1;-1
A0A0J9YVG0;Q61074	A0A0J9YVG0;Q61074	4;4	4;4	4;4	Protein phosphatase 1G	Ppm1g	tr|A0A0J9YVG0|A0A0J9YVG0_MOUSE Protein phosphatase 1G OS=Mus musculus OX=10090 GN=Ppm1g PE=1 SV=1;sp|Q61074|PPM1G_MOUSE Protein phosphatase 1G OS=Mus musculus OX=10090 GN=Ppm1g PE=1 SV=3	2	4	4	4	1	4	1	4	1	4	12.9	12.9	12.9	47.802	435	435;542	0	7.2276	2.8	12.9	41652000	10054000	31598000	20	1491700	502700	988980	1	4	5	ALDMSYDHKPEDEVELAR;ALQDAFLAIDAK;LPLPYGFSAMQGWR;NTVELQAESGKR		182	304;378;3770;4506	True;True;True;True	309;385;3884;4688	466;578;579;580;6413;7766	488;628;629;630;7278;8768	488;630;7278;8768			-1;-1
P41105	P41105	4	4	4	60S ribosomal protein L28	Rpl28	sp|P41105|RL28_MOUSE 60S ribosomal protein L28 OS=Mus musculus OX=10090 GN=Rpl28 PE=1 SV=2	1	4	4	4	2	4	2	4	2	4	24.1	24.1	24.1	15.733	137	137	0	7.1983	8.8	24.1	113020000	28187000	84830000	8	14127000	3523400	10604000	1	5	6	KTVGVEPAADGK;QTYSTEPNNLK;SAHLQWMVVR;TVGVEPAADGK		937	3145;4800;4970;5916	True;True;True;True	3246;4989;5162;6143	5369;5370;8233;8523;10240;10241	6129;6130;9305;9633;9634;11578;11579	6130;9305;9633;11578			-1
Q8C854;G8JL68;A2ATP5;A2ATP6;F6XJA1	Q8C854;G8JL68;A2ATP5;A2ATP6;F6XJA1	4;3;3;3;2	4;3;3;3;2	4;3;3;3;2	Myelin expression factor 2	Myef2	sp|Q8C854|MYEF2_MOUSE Myelin expression factor 2 OS=Mus musculus OX=10090 GN=Myef2 PE=1 SV=1;tr|G8JL68|G8JL68_MOUSE Myelin expression factor 2 (Fragment) OS=Mus musculus OX=10090 GN=Myef2 PE=1 SV=1;tr|A2ATP5|A2ATP5_MOUSE Myelin expression factor 2 OS=Mus m	5	4	4	4	2	4	2	4	2	4	9.5	9.5	9.5	63.294	591	591;530;550;567;446	0	7.1828	4.7	9.5	145540000	26989000	118560000	26	2410400	566890	1843500	2	3	5	GCGVVEFKDEEFVKK;LGSAMIGGFAGR;RDTHPGEPEKPPR;VGEVTYVELFKDAEGK		1282	1854;3454;4849;6135	True;True;True;True	1925;3562;5040;6374	3185;3186;5880;5881;8308;10615;10616	3675;3676;6698;6699;9387;11985;11986	3675;6698;9387;11986			-1;-1;-1;-1;-1
O88374;A0A1B0GX27;O35855;A0A1B0GST1;A0A1B0GQY4	O88374;A0A1B0GX27;O35855;A0A1B0GST1	3;3;3;2;1	3;3;3;2;1	3;3;3;2;1	Branched-chain-amino-acid aminotransferase;Branched-chain-amino-acid aminotransferase, mitochondrial	Bcat2	tr|O88374|O88374_MOUSE Branched-chain-amino-acid aminotransferase OS=Mus musculus OX=10090 GN=Bcat2 PE=1 SV=1;tr|A0A1B0GX27|A0A1B0GX27_MOUSE Branched-chain-amino-acid aminotransferase OS=Mus musculus OX=10090 GN=Bcat2 PE=1 SV=1;sp|O35855|BCAT2_MOUSE Branch	5	3	3	3	1	3	1	3	1	3	9.9	9.9	9.9	39.774	353	353;388;393;97;101	0	7.1592	3.7	9.9	114070000	17056000	97011000	16	4672900	1066000	3606900	1	3	4	KPAPSQALLFGK;LFRPWLNMDR;LGGNYGPTVAVQR		266	3100;3398;3427	True;True;True	3200;3506;3535	5293;5795;5842;5843	6049;6605;6657;6658	6049;6605;6658			-1;-1;-1;-1;-1
Q91W39;B7ZC23;B7ZC24	Q91W39;B7ZC23;B7ZC24	4;3;3	4;3;3	4;3;3	Nuclear receptor coactivator 5	Ncoa5	sp|Q91W39|NCOA5_MOUSE Nuclear receptor coactivator 5 OS=Mus musculus OX=10090 GN=Ncoa5 PE=1 SV=1;tr|B7ZC23|B7ZC23_MOUSE Nuclear receptor coactivator 5 OS=Mus musculus OX=10090 GN=Ncoa5 PE=1 SV=1;tr|B7ZC24|B7ZC24_MOUSE Nuclear receptor coactivator 5 OS=Mus	3	4	4	4	0	4	0	4	0	4	9.2	9.2	9.2	65.318	579	579;299;406	0	7.1412	0	9.2	41184000	0	41184000	23	866080	0	866080	0	3	3	FDAERPVDCSVIVVNK;MANDAILQER;SSADSLPGPISR;YLTAEETDKIINYLR		1342	1533;4082;5358;6755	True;True;True;True	1596;4200;5557;7010	2643;6928;9238;11677	3054;7836;10449;13183	3054;7836;10449;13183			-1;-1;-1
Q8R0Y6;A0A0N4SW56;A0A0N4SVT2;D3Z6B9;Q8K009	Q8R0Y6;A0A0N4SW56	4;2;1;1;1	4;2;1;1;1	4;2;1;1;1	Cytosolic 10-formyltetrahydrofolate dehydrogenase	Aldh1l1	sp|Q8R0Y6|AL1L1_MOUSE Cytosolic 10-formyltetrahydrofolate dehydrogenase OS=Mus musculus OX=10090 GN=Aldh1l1 PE=1 SV=1;tr|A0A0N4SW56|A0A0N4SW56_MOUSE Formyltetrahydrofolate dehydrogenase OS=Mus musculus OX=10090 GN=Aldh1l1 PE=1 SV=1	5	4	4	4	2	2	2	2	2	2	5.4	5.4	5.4	98.708	902	902;359;135;810;923	0	7.139	3.1	2.3	91845000	19431000	72413000	58	1375000	126470	1248500	2	1	3	ANATEFGLASGVFTR;FADGDVDAVLSR;HGSIIYHPSLLPR;LIAEGTAPR		1312	419;1506;2333;3476	True;True;True;True	429;1569;2409;3586	650;2587;3970;5923	713;2988;4539;6743	713;2988;4539;6743			-1;-1;-1;-1;-1
Q91ZJ5	Q91ZJ5	3	3	3	UTP--glucose-1-phosphate uridylyltransferase	Ugp2	sp|Q91ZJ5|UGPA_MOUSE UTP--glucose-1-phosphate uridylyltransferase OS=Mus musculus OX=10090 GN=Ugp2 PE=1 SV=3	1	3	3	3	2	2	2	2	2	2	7.5	7.5	7.5	56.979	508	508	0	7.1376	4.5	5.7	55463000	21825000	33638000	27	463090	463090	1245800	2	2	4	ILTTAASHEFEHTKK;IQRPPEDSIQPYEK;LVEIAQVPK		1352	2757;2836;3975	True;True;True	2845;2930;4089	4734;4861;4862;6739	5431;5581;5582;7625	5431;5582;7625			-1
A0A5F8MPY2;P99027	A0A5F8MPY2;P99027	2;2	2;2	2;2	60S acidic ribosomal protein P2	Rplp2	tr|A0A5F8MPY2|A0A5F8MPY2_MOUSE 60S acidic ribosomal protein P2 OS=Mus musculus OX=10090 GN=Rplp2-ps1 PE=3 SV=1;sp|P99027|RLA2_MOUSE 60S acidic ribosomal protein P2 OS=Mus musculus OX=10090 GN=Rplp2 PE=1 SV=3	2	2	2	2	1	2	1	2	1	2	27	27	27	11.593	115	115;115	0	7.1325	16.5	27	56962000	5821400	51141000	5	10670000	441470	10228000	2	2	4	NIEDVIAQGVGK;YVASYLLAALGGNSSPSAK		361	4334;6829	True;True	4495;7087	7408;11786;11787;11788	8352;13300;13301;13302	8352;13302			-1;-1
A0A0R4J0X7;S4R2G5;Q64467	A0A0R4J0X7;S4R2G5;Q64467	3;3;3	3;3;3	3;3;3	Glyceraldehyde-3-phosphate dehydrogenase;Glyceraldehyde-3-phosphate dehydrogenase, testis-specific	Gapdhs	tr|A0A0R4J0X7|A0A0R4J0X7_MOUSE Glyceraldehyde-3-phosphate dehydrogenase OS=Mus musculus OX=10090 GN=Gapdhs PE=1 SV=1;tr|S4R2G5|S4R2G5_MOUSE Glyceraldehyde-3-phosphate dehydrogenase OS=Mus musculus OX=10090 GN=Gapdhs PE=1 SV=1;sp|Q64467|G3PT_MOUSE Glycerald	3	3	3	3	1	3	1	3	1	3	9.1	9.1	9.1	47.442	438	438;440;440	0	7.1288	3.4	9.1	195940000	30276000	165660000	17	6654600	1780900	6654600	1	3	4	AGIALNDNFVK;LAKPASYSAITEAVK;LVAWYDNEYGYSNR		210	194;3216;3968	True;True;True	196;3319;4082	291;5486;5487;6727	306;6253;6254;7613	306;6253;7613			-1;-1;-1
Q61166	Q61166	2	2	2	Microtubule-associated protein RP/EB family member 1	Mapre1	sp|Q61166|MARE1_MOUSE Microtubule-associated protein RP/EB family member 1 OS=Mus musculus OX=10090 GN=Mapre1 PE=1 SV=3	1	2	2	2	0	2	0	2	0	2	14.2	14.2	14.2	30.016	268	268	0	7.0686	0	14.2	73207000	0	73207000	15	3595600	0	3595600	0	1	1	KPLGSSTAAPQRPIATQR;QGQETAVAPSLVAPALSKPK		1175	3103;4658	True;True	3203;4844	5298;7996	6054;9033	6054;9033			-1
P32067;A2AR07;F6SXM5	P32067;A2AR07;F6SXM5	2;1;1	2;1;1	2;1;1	Lupus La protein homolog	Ssb	sp|P32067|LA_MOUSE Lupus La protein homolog OS=Mus musculus OX=10090 GN=Ssb PE=1 SV=1;tr|A2AR07|A2AR07_MOUSE Lupus La protein homolog (Fragment) OS=Mus musculus OX=10090 GN=Ssb PE=1 SV=1;tr|F6SXM5|F6SXM5_MOUSE Lupus La protein homolog (Fragment) OS=Mus mus	3	2	2	2	0	2	0	2	0	2	6	6	6	47.756	415	415;184;230	0	7.0254	0	6	29080000	0	29080000	22	1321800	0	1321800	0	2	2	GSIFAVFDSIQSAK;ITDDQQESLNK		916	2159;2896	True;True	2235;2991	3697;4964	4244;5694	4244;5694			-1;-1;-1
A0A0A6YY28;A0A0A6YX73;Q8K1M3;P12367;P31324;H3BK84	A0A0A6YY28;A0A0A6YX73;Q8K1M3;P12367;P31324	3;3;3;3;2;1	3;3;3;3;2;1	3;3;3;3;2;1	cAMP-dependent protein kinase type II-alpha regulatory subunit;cAMP-dependent protein kinase type II-beta regulatory subunit	Prkar2a;Prkar2b	tr|A0A0A6YY28|A0A0A6YY28_MOUSE cAMP-dependent protein kinase type II-alpha regulatory subunit (Fragment) OS=Mus musculus OX=10090 GN=Prkar2a PE=1 SV=1;tr|A0A0A6YX73|A0A0A6YX73_MOUSE cAMP-dependent protein kinase type II-alpha regulatory subunit OS=Mus musc	6	3	3	3	1	2	1	2	1	2	17.5	17.5	17.5	23.012	200	200;380;402;401;416;256	0	7.0088	6	11.5	38342000	0	38342000	11	3485600	0	3485600	1	2	3	GSFGELALMYNTPR;GTYDILVTK;LQEACKDILLFK		127	2149;2201;3788	True;True;True	2225;2277;3902	3681;3770;6440	4226;4325;7306	4226;4325;7306			-1;-1;-1;-1;-1;-1
A2A6G9;A2A6H0;Q61792;A2A6G6;A2A6G7;A2A6G8;A2A6H1;A2A6G5;E9Q0N6;A2A6G4	A2A6G9;A2A6H0;Q61792;A2A6G6;A2A6G7;A2A6G8;A2A6H1;A2A6G5;E9Q0N6	4;4;4;3;3;3;2;2;2;1	4;4;4;3;3;3;2;2;2;1	4;4;4;3;3;3;2;2;2;1	LIM and SH3 domain protein 1	Lasp1	tr|A2A6G9|A2A6G9_MOUSE LIM and SH3 domain protein 1 (Fragment) OS=Mus musculus OX=10090 GN=Lasp1 PE=1 SV=1;tr|A2A6H0|A2A6H0_MOUSE LIM and SH3 domain protein 1 (Fragment) OS=Mus musculus OX=10090 GN=Lasp1 PE=1 SV=1;sp|Q61792|LASP1_MOUSE LIM and SH3 domain p	10	4	4	4	2	3	2	3	2	3	41.1	41.1	41.1	15.153	129	129;186;263;89;99;103;56;69;70;47	0	7.0014	19.4	31.8	146560000	45607000	100960000	9	10750000	2641200	8109200	2	3	5	GFSVVADTPELQR;LKQQSELQSQVR;MGPSGGEGVEPERR;QSFTMVADTPENLR		371	1924;3558;4139;4765	True;True;True;True	1996;3670;4268;4954	3306;3307;6069;6070;7028;8174	3814;3815;6904;6905;7942;9237	3815;6905;7942;9237			-1;-1;-1;-1;-1;-1;-1;-1;-1;-1
Q9Z1D1	Q9Z1D1	4	4	4	Eukaryotic translation initiation factor 3 subunit G	Eif3g	sp|Q9Z1D1|EIF3G_MOUSE Eukaryotic translation initiation factor 3 subunit G OS=Mus musculus OX=10090 GN=Eif3g PE=1 SV=2	1	4	4	4	1	4	1	4	1	4	14.7	14.7	14.7	35.638	320	320	0	6.9917	2.8	14.7	54678000	11980000	42698000	19	2485900	630520	1855400	1	4	5	ETDLQELFRPFGSISR;GFAFISFHR;TVTEYKIEEDGKK;VTNLSEDTR		1563	1419;1890;5938;6483	True;True;True;True	1477;1961;6169;6729	2443;3248;10294;11187;11188	2828;3748;11639;12626;12627	2828;3748;11639;12627			-1
E9Q5Q0;Q3TGG2;A0A0U1RPL0;Q7TQH0;J3QP59	E9Q5Q0;Q3TGG2;A0A0U1RPL0;Q7TQH0	4;4;4;4;1	4;4;4;4;1	4;4;4;4;1	Ataxin-2-like protein	Atxn2l	tr|E9Q5Q0|E9Q5Q0_MOUSE Ataxin-2-like protein (Fragment) OS=Mus musculus OX=10090 GN=Atxn2l PE=1 SV=2;tr|Q3TGG2|Q3TGG2_MOUSE Ataxin-2-like protein OS=Mus musculus OX=10090 GN=Atxn2l PE=1 SV=1;tr|A0A0U1RPL0|A0A0U1RPL0_MOUSE Ataxin-2-like protein OS=Mus muscu	5	4	4	4	3	3	3	3	3	3	5.6	5.6	5.6	92.071	863	863;994;1096;1049;218	0	6.9889	4.3	3.8	87084000	34730000	52353000	33	1331100	408840	922310	3	3	6	EFNPTKPLLSVNK;LSLTPTDVK;STSTPTSPGPR;TLSSKFELAVDAVHR		229	1188;3879;5452;5753	True;True;True;True	1241;3993;5656;5971	2065;2066;6574;6575;9399;9949	2415;2416;7449;7450;10626;11249	2415;7449;10626;11249			-1;-1;-1;-1;-1
F6ZEW4;E9Q1T9;Q9ERK4	F6ZEW4;E9Q1T9;Q9ERK4	5;5;5	5;5;5	5;5;5	Exportin-2	Cse1l	tr|F6ZEW4|F6ZEW4_MOUSE Exportin-2 (Fragment) OS=Mus musculus OX=10090 GN=Cse1l PE=1 SV=1;tr|E9Q1T9|E9Q1T9_MOUSE Chromosome segregation 1-like protein OS=Mus musculus OX=10090 GN=Cse1l PE=1 SV=1;sp|Q9ERK4|XPO2_MOUSE Exportin-2 OS=Mus musculus OX=10090 GN=Cs	3	5	5	5	2	4	2	4	2	4	7.6	7.6	7.6	74.406	658	658;915;971	0	6.9753	3.6	5.6	44156000	4151000	40005000	33	1338100	125790	1212300	2	4	6	DAAIYLVTSLASK;IIIPEIQK;IPGLLGVFQK;LLQAFLER;SNNVNEFPVLK		600	782;2655;2803;3674;5292	True;True;True;True;True	807;2736;2897;3787;5491	1296;4547;4814;6273;9105;9106	1513;5226;5523;7132;10303;10304	1513;5226;5523;7132;10303			-1;-1;-1
P67778;Q5SQG5	P67778;Q5SQG5	4;3	4;3	4;3	Prohibitin	Phb	sp|P67778|PHB_MOUSE Prohibitin OS=Mus musculus OX=10090 GN=Phb PE=1 SV=1;tr|Q5SQG5|Q5SQG5_MOUSE Prohibitin (Fragment) OS=Mus musculus OX=10090 GN=Phb PE=1 SV=1	2	4	4	4	4	3	4	3	4	3	18	18	18	29.82	272	272;207	0	6.9278	18	12.9	195230000	79943000	115290000	18	3391500	1275800	2115700	4	2	6	ILFRPVASQLPR;IYTSIGEDYDER;KLEAAEDIAYQLSR;VLPSITTEILK		1058	2720;2978;3075;6279	True;True;True;True	2804;3073;3174;6518	4667;4668;5093;5094;5255;10843;10844	5362;5363;5831;5832;6006;12228;12229	5363;5831;6006;12228			-1;-1
A0A087WNP6;Q4VAA2	A0A087WNP6;Q4VAA2	1;1	1;1	1;1	Protein CDV3	Cdv3	tr|A0A087WNP6|A0A087WNP6_MOUSE Protein CDV3 OS=Mus musculus OX=10090 GN=Cdv3 PE=1 SV=1;sp|Q4VAA2|CDV3_MOUSE Protein CDV3 OS=Mus musculus OX=10090 GN=Cdv3 PE=1 SV=2	2	1	1	1	0	1	0	1	0	1	12.8	12.8	12.8	24.196	235	235;281	0	6.9221	0	12.8	13711000	0	13711000	15	914080	0	914080	0	1	1	AANAASGAGGSSAAAGSRPGDGGSLGSGAR		96	39	TRUE	39	54	56	56			-1;-1
P55302;F6WMD1	P55302	4;1	4;1	4;1	Alpha-2-macroglobulin receptor-associated protein	Lrpap1	sp|P55302|AMRP_MOUSE Alpha-2-macroglobulin receptor-associated protein OS=Mus musculus OX=10090 GN=Lrpap1 PE=1 SV=1	2	4	4	4	2	4	2	4	2	4	12.8	12.8	12.8	42.215	360	360;153	0	6.9158	6.7	12.8	147750000	14848000	132900000	19	2789500	172550	2616900	3	4	7	HVESIGDPEHISR;IQEYNVLLDTLSR;LAELHSDLK;LIHNLNVILAR		987	2444;2826;3192;3496	True;True;True;True	2524;2920;3295;3606	4234;4846;4847;5454;5961;5962	4872;5565;5566;6220;6782;6783;6784	4872;5566;6220;6782			-1;-1
P16460	P16460	2	2	2	Argininosuccinate synthase	Ass1	sp|P16460|ASSY_MOUSE Argininosuccinate synthase OS=Mus musculus OX=10090 GN=Ass1 PE=1 SV=1	1	2	2	2	0	2	0	2	0	2	5.8	5.8	5.8	46.584	412	412	0	6.9063	0	5.8	54856000	0	54856000	21	1595100	0	1595100	0	3	3	FELTCYSLAPQIK;QHGIPIPVTPK		857	1549;4663	True;True	1612;4849	2668;8006	3081;3082;9045	3082;9045			-1
Q9WV54	Q9WV54	3	3	3	Acid ceramidase;Acid ceramidase subunit alpha;Acid ceramidase subunit beta	Asah1	sp|Q9WV54|ASAH1_MOUSE Acid ceramidase OS=Mus musculus OX=10090 GN=Asah1 PE=1 SV=1	1	3	3	3	0	3	0	3	0	3	8.6	8.6	8.6	44.669	394	394	0	6.9035	0	8.6	46512000	0	46512000	24	1938000	0	1938000	0	3	3	IMAPVYFILGGK;LTVFTTLMDVTK;WYVVQTNYDR		1556	2764;3955;6606	True;True;True	2852;4069;6858	4743;6706;11435	5442;7592;12911	5442;7592;12911			-1
G3UZ48;G3UZI2;A0A0R4J259;G3V018;Q7TMK9;G3UXJ6;G3UXU5;S4R1E9;G3UWM1;A2AW41	G3UZ48;G3UZI2;A0A0R4J259;G3V018;Q7TMK9;G3UXJ6	3;3;3;3;3;2;1;1;1;1	3;3;3;3;3;2;1;1;1;1	1;1;1;1;1;1;0;0;0;0	Heterogeneous nuclear ribonucleoprotein Q	Syncrip	tr|G3UZ48|G3UZ48_MOUSE Heterogeneous nuclear ribonucleoprotein Q OS=Mus musculus OX=10090 GN=Syncrip PE=1 SV=1;tr|G3UZI2|G3UZI2_MOUSE Heterogeneous nuclear ribonucleoprotein Q OS=Mus musculus OX=10090 GN=Syncrip PE=1 SV=1;tr|A0A0R4J259|A0A0R4J259_MOUSE Het	10	3	3	1	1	2	1	2	0	1	7.8	7.8	2.8	52.062	464	464;527;561;588;623;448;67;72;196;270	0	6.9011	2.4	5.4	69280000	8206000	61074000	25	2443000	328240	2443000	2	2	4	GFCFLEYEDHK;NLANTVTEEILEK;TGYTLDVTTGQR		224	1897;4369;5634	True;True;True	1968;4532;5848	3259;7483;9718	3759;3760;8440;10983	3760;8440;10983			-1;-1;-1;-1;-1;-1;-1;-1;-1;-1
P61161	P61161	3	3	3	Actin-related protein 2	Actr2	sp|P61161|ARP2_MOUSE Actin-related protein 2 OS=Mus musculus OX=10090 GN=Actr2 PE=1 SV=1	1	3	3	3	3	2	3	2	3	2	9.6	9.6	9.6	44.76	394	394	0	6.8414	9.6	6.6	35670000	19103000	16567000	13	648120	648120	1274400	3	2	5	DLMVGDEASELR;GYAFNHSADFETVR;ILLTEPPMNPTK		1008	960;2258;2741	True;True;True	995;2334;2825	1610;3849;3850;4699;4700	1865;4409;4410;5395;5396	1865;4410;5396			-1
P63168;Q80ZS7	P63168	4;1	4;1	2;0	Dynein light chain 1, cytoplasmic	Dynll1	sp|P63168|DYL1_MOUSE Dynein light chain 1, cytoplasmic OS=Mus musculus OX=10090 GN=Dynll1 PE=1 SV=1	2	4	4	2	3	3	3	3	2	1	39.3	39.3	14.6	10.366	89	89;89	0	6.8037	27	39.3	155250000	44600000	110650000	5	11662000	2975700	8686100	3	4	7	NFGSYVTHETK;YNIEKDIAAHIK;YNIEKDIAAHIKK;YNPTWHCIVGR		1053	4303;6774;6775;6780	True;True;True;True	4459;7031;7032;7037	7346;7347;11710;11711;11712;11717;11718	8289;8290;13216;13217;13218;13223;13224	8289;13216;13217;13223			-1;-1
O08553	O08553	4	3	3	Dihydropyrimidinase-related protein 2	Dpysl2	sp|O08553|DPYL2_MOUSE Dihydropyrimidinase-related protein 2 OS=Mus musculus OX=10090 GN=Dpysl2 PE=1 SV=2	1	4	3	3	2	4	1	3	1	3	11.2	8.4	8.4	62.277	572	572	0	6.7568	4.9	11.2	67564000	10172000	57392000	31	2179500	328140	1851300	1	2	3	IVLEDGTLHVTEGSGR;MDENQFVAVTSTNAAK;MVIPGGIDVHTR;NLHQSGFSLSGAQIDDNIPR		700	2940;4093;4233;4378	True;False;True;True	3035;4215;4385;4541	5040;6953;6954;7222;7223;7504	5772;7863;7864;8152;8153;8463	5772;7864;8152;8463			-1
Q99KJ8	Q99KJ8	3	3	3	Dynactin subunit 2	Dctn2	sp|Q99KJ8|DCTN2_MOUSE Dynactin subunit 2 OS=Mus musculus OX=10090 GN=Dctn2 PE=1 SV=3	1	3	3	3	0	3	0	3	0	3	11.9	11.9	11.9	44.116	402	402	0	6.7122	0	11.9	27989000	0	27989000	20	1399500	0	1399500	0	3	3	LLGPDAAINLADPDGALAK;VSALDLAVLDQVEAR;WSPVASTLPELVQR		1377	3615;6417;6601	True;True;True	3727;6660;6853	6167;11083;11428	7011;12509;12902	7011;12509;12902			-1
Q9QXK3	Q9QXK3	4	4	2	Coatomer subunit gamma-2	Copg2	sp|Q9QXK3|COPG2_MOUSE Coatomer subunit gamma-2 OS=Mus musculus OX=10090 GN=Copg2 PE=1 SV=1	1	4	4	2	2	3	2	3	1	2	6	6	2.6	97.679	871	871	0	6.652	2.9	4.6	38848000	6610200	32238000	46	844530	143700	700830	2	3	5	ELAPAVSVLQLFCSSPK;IFNETPINPR;SIATLAITTLLK;SIPLAMAPVFEQK		1526	1275;2571;5137;5150	True;True;True;True	1332;2652;5335;5348	2212;4415;8805;8827;8828	2576;5076;9955;9978;9979	2576;5076;9955;9979			-1
Q62148;Q9JHW9	Q62148;Q9JHW9	6;3	4;1	4;1	Retinal dehydrogenase 2;Aldehyde dehydrogenase family 1 member A3	Aldh1a2;Aldh1a3	sp|Q62148|AL1A2_MOUSE Retinal dehydrogenase 2 OS=Mus musculus OX=10090 GN=Aldh1a2 PE=1 SV=2;sp|Q9JHW9|AL1A3_MOUSE Aldehyde dehydrogenase family 1 member A3 OS=Mus musculus OX=10090 GN=Aldh1a3 PE=1 SV=1	2	6	4	4	2	5	1	3	1	3	13.1	11.4	11.4	56.625	518	518;512	0	6.6353	5.2	9.5	74685000	15883000	58802000	24	2208600	661780	2208600	1	3	4	IAFTGSTEVGK;IAKEEIFGPVQEILR;IFINNEWQNSESGR;IVGSPFDPTTEQGPQIDKK;RVTLELGGK;VTLELGGK		1192	2471;2480;2568;2937;4947;6468	True;True;True;True;False;False	2552;2561;2649;3032;5138;6711	4273;4286;4411;5035;8491;11159;11160	4919;4933;5072;5767;9598;12594;12595	4919;4933;5072;5767;9598;12594			-1;-1
Q91ZW3	Q91ZW3	4	4	4	SWI/SNF-related matrix-associated actin-dependent regulator of chromatin subfamily A member 5	Smarca5	sp|Q91ZW3|SMCA5_MOUSE SWI/SNF-related matrix-associated actin-dependent regulator of chromatin subfamily A member 5 OS=Mus musculus OX=10090 GN=Smarca5 PE=1 SV=1	1	4	4	4	2	3	2	3	2	3	3.9	3.9	3.9	121.63	1051	1051	0	6.613	1.8	2.9	50043000	12384000	37659000	55	225170	225170	684710	2	4	6	ANRFEYLLK;FITDNTVEER;HGATHVFASK;LLTQGFTNWNKR		1354	431;1612;2318;3692	True;True;True;True	441;1676;2394;3806	670;671;2783;3946;6300	733;734;3212;4512;7160;7161	734;3212;4512;7161			-1
Q9CX86	Q9CX86	4	4	4	Heterogeneous nuclear ribonucleoprotein A0	Hnrnpa0	sp|Q9CX86|ROA0_MOUSE Heterogeneous nuclear ribonucleoprotein A0 OS=Mus musculus OX=10090 GN=Hnrnpa0 PE=1 SV=1	1	4	4	4	2	2	2	2	2	2	19.3	19.3	19.3	30.53	305	305	0	6.5989	10.2	9.2	54682000	25647000	29035000	14	513370	513370	2074000	2	3	5	GDVAEGDLIEHFSQFGAVEK;GFGFVYFQSHDAADK;LFIGGLNVQTSESGLR;MENSQLCK		1416	1874;1910;3387;4112	True;True;True;True	1945;1982;3494;4238	3219;3282;5775;6985	3714;3715;3783;6581;7897	3715;3783;6581;7897			-1
F6RJV6;Q9JJK2	F6RJV6;Q9JJK2	3;3	3;3	3;3	LanC-like protein 2	Lancl2	tr|F6RJV6|F6RJV6_MOUSE LanC-like protein 2 (Fragment) OS=Mus musculus OX=10090 GN=Lancl2 PE=1 SV=1;sp|Q9JJK2|LANC2_MOUSE LanC-like protein 2 OS=Mus musculus OX=10090 GN=Lancl2 PE=1 SV=1	2	3	3	3	1	3	1	3	1	3	9.5	9.5	9.5	49.742	441	441;450	0	6.5813	2.5	9.5	125410000	10468000	114940000	23	1927700	455150	1472600	1	3	4	EVVSAIIESGK;LKSECESQECITK;VDQETLTEMVKPSIDYVR		629	1488;3560;6064	True;True;True	1550;3672;6302	2555;2556;6072;10511	2954;2955;6907;11874	2955;6907;11874			-1;-1
P20108	P20108	2	2	2	Thioredoxin-dependent peroxide reductase, mitochondrial	Prdx3	sp|P20108|PRDX3_MOUSE Thioredoxin-dependent peroxide reductase, mitochondrial OS=Mus musculus OX=10090 GN=Prdx3 PE=1 SV=1	1	2	2	2	1	2	1	2	1	2	8.9	8.9	8.9	28.127	257	257	0	6.5809	4.3	8.9	102840000	26117000	76725000	17	4707000	1057300	3649700	2	1	3	GLFIIDPNGVVK;HLSVNDLPVGR		876	2035;2374	True;True	2109;2450	3496;4051;4052;4053;4054	4017;4643;4644;4645;4646	4017;4646			-1
P58389;A2AWF0;A2AWE9;B7ZDE0;D6RFC2;F6Z6I0	P58389;A2AWF0;A2AWE9;B7ZDE0	4;3;3;2;1;1	4;3;3;2;1;1	4;3;3;2;1;1	Serine/threonine-protein phosphatase 2A activator	Ppp2r4	sp|P58389|PTPA_MOUSE Serine/threonine-protein phosphatase 2A activator OS=Mus musculus OX=10090 GN=Ptpa PE=1 SV=1;tr|A2AWF0|A2AWF0_MOUSE Serine/threonine-protein phosphatase 2A activator OS=Mus musculus OX=10090 GN=Ptpa PE=1 SV=1;tr|A2AWE9|A2AWE9_MOUSE Ser	6	4	4	4	3	2	3	2	3	2	17.3	17.3	17.3	36.71	323	323;104;281;61;49;126	0	6.5505	10.5	10.8	156280000	55809000	100470000	16	7975800	2774000	5201800	2	2	4	FGSLLPIHPVTSG;KEIHTVPDMGK;LVALLDTLDR;TGPFAEHSNQLWNISAVPSWSK		996	1584;3009;3965;5618	True;True;True;True	1648;3106;4079;5830	2740;2741;5146;6723;9690	3166;3167;5890;7609;10954	3166;5890;7609;10954			-1;-1;-1;-1;-1;-1
P70362	P70362	4	4	4	Ubiquitin fusion degradation protein 1 homolog	Ufd1l	sp|P70362|UFD1_MOUSE Ubiquitin recognition factor in ER-associated degradation protein 1 OS=Mus musculus OX=10090 GN=Ufd1 PE=1 SV=2	1	4	4	4	2	3	2	3	2	3	15.6	15.6	15.6	34.481	307	307	0	6.4586	8.8	10.7	57920000	13657000	44263000	14	4137100	975490	3161600	1	3	4	AVLENALR;FIAFSGEGQSLR;FQPQSPDFLDITNPK;IIMPPSALDQLSR		1071	684;1595;1713;2658	True;True;True;True	706;1659;1782;2739	1140;2755;2756;2954;4553	1329;3181;3182;3413;5232	1329;3182;3413;5232			-1
Q8K4Z3	Q8K4Z3	2	2	2	NAD(P)H-hydrate epimerase	Apoa1bp	sp|Q8K4Z3|NNRE_MOUSE NAD(P)H-hydrate epimerase OS=Mus musculus OX=10090 GN=Naxe PE=1 SV=1	1	2	2	2	1	1	1	1	1	1	10.6	10.6	10.6	30.972	282	282	0	6.4258	6.4	4.3	35005000	4051200	30954000	14	2500400	289370	2211000	1	1	2	GNPSGIQPDLLISLTAPK;LFGYQPTIYYPK		1308	2094;3385	True;True	2168;3492	3586;5773	4114;6579	4114;6579			-1
P63037;B1AXX9;B1AXY0;B1AXY1	P63037;B1AXX9;B1AXY0;B1AXY1	3;2;2;2	3;2;2;2	3;2;2;2	DnaJ homolog subfamily A member 1	Dnaja1	sp|P63037|DNJA1_MOUSE DnaJ homolog subfamily A member 1 OS=Mus musculus OX=10090 GN=Dnaja1 PE=1 SV=1;tr|B1AXX9|B1AXX9_MOUSE DnaJ homolog subfamily A member 1 (Fragment) OS=Mus musculus OX=10090 GN=Dnaja1 PE=1 SV=1;tr|B1AXY0|B1AXY0_MOUSE DnaJ homolog subfam	4	3	3	3	2	3	2	3	2	3	9.6	9.6	9.6	44.868	397	397;128;208;278	0	6.4016	6.5	9.6	144310000	43050000	101250000	21	5181600	841010	4340500	2	4	6	QISQAYEVLADSK;TIVITSHPGQIVK;YHPDKNPNEGEK		1049	4681;5687;6695	True;True;True	4867;5902;6949	8039;8040;9821;9822;11575	9084;9085;11100;11101;11102;13058	9085;11100;13058			-1;-1;-1;-1
Q9WVJ2;E9Q5I9;F6ZQQ3;F6PXS6;E9Q0U1	Q9WVJ2;E9Q5I9;F6ZQQ3	5;4;3;1;1	5;4;3;1;1	5;4;3;1;1	26S proteasome non-ATPase regulatory subunit 13	Psmd13	sp|Q9WVJ2|PSD13_MOUSE 26S proteasome non-ATPase regulatory subunit 13 OS=Mus musculus OX=10090 GN=Psmd13 PE=1 SV=1;tr|E9Q5I9|E9Q5I9_MOUSE 26S proteasome non-ATPase regulatory subunit 13 OS=Mus musculus OX=10090 GN=Psmd13 PE=1 SV=1;tr|F6ZQQ3|F6ZQQ3_MOUSE 26	5	5	5	5	0	5	0	5	0	5	12.2	12.2	12.2	42.809	376	376;349;206;96;241	0	6.3808	0	12.2	89382000	0	89382000	26	2996500	0	2996500	0	5	5	DLPVSEQQER;LNIGDLQATK;QLTFEEIAK;VHMTWVQPR;VLDLQQIK		1559	967;3733;4711;6172;6237	True;True;True;True;True	1002;3847;4898;6411;6476	1624;6362;8093;10671;10782	1886;7227;9144;12045;12166	1886;7227;9144;12045;12166			-1;-1;-1;-1;-1
Q3TKD0;Q8BFY9;J3QMX2;E9PV58;Q99LG2	Q3TKD0;Q8BFY9;J3QMX2;E9PV58;Q99LG2	2;2;1;1;1	2;2;1;1;1	2;2;1;1;1	Transportin-1;Transportin-2	Tnpo1;Tnpo2	tr|Q3TKD0|Q3TKD0_MOUSE Transportin-1 (Fragment) OS=Mus musculus OX=10090 GN=Tnpo1 PE=1 SV=1;sp|Q8BFY9|TNPO1_MOUSE Transportin-1 OS=Mus musculus OX=10090 GN=Tnpo1 PE=1 SV=2;tr|J3QMX2|J3QMX2_MOUSE Transportin-1 (Fragment) OS=Mus musculus OX=10090 GN=Tnpo1 PE	5	2	2	2	1	2	1	2	1	2	2.9	2.9	2.9	91.736	807	807;898;178;897;887	0	6.3774	1.5	2.9	28432000	4662900	23769000	38	748220	122710	625510	1	1	2	ESQSPDTTIQR;QSSFALLGDLTK		1120	1404;4774	True;True	1462;4963	2415;8189;8190	2790;9254;9255	2790;9254			-1;-1;-1;-1;-1
A0A0G2JGY0;D3YWR7;A0A0G2JGJ1;Q8BVI4;D3Z1A1	A0A0G2JGY0;D3YWR7;A0A0G2JGJ1;Q8BVI4	3;3;3;3;1	3;3;3;3;1	3;3;3;3;1	Dihydropteridine reductase	Qdpr	tr|A0A0G2JGY0|A0A0G2JGY0_MOUSE Dihydropteridine reductase OS=Mus musculus OX=10090 GN=Qdpr PE=1 SV=1;tr|D3YWR7|D3YWR7_MOUSE Dihydropteridine reductase OS=Mus musculus OX=10090 GN=Qdpr PE=1 SV=1;tr|A0A0G2JGJ1|A0A0G2JGJ1_MOUSE Dihydropteridine reductase OS=M	5	3	3	3	0	3	0	3	0	3	32.4	32.4	32.4	14.821	139	139;189;213;241;159	0	6.373	0	32.4	87873000	0	87873000	8	9164300	0	9164300	0	3	3	AALDGTPGMIGYGMAK;GAVHQLCQSLAGK;RPNSGSLIQVVTTDGK		175	30;1851;4911	True;True;True	30;1922;5102	45;3182;8419	47;3672;9512	47;3672;9512			-1;-1;-1;-1;-1
Q9R226;A0A2R8VHM1;A0A2R8VJR4	Q9R226;A0A2R8VHM1	5;3;2	4;2;2	4;2;2	KH domain-containing, RNA-binding, signal transduction-associated protein 3	Khdrbs3	sp|Q9R226|KHDR3_MOUSE KH domain-containing, RNA-binding, signal transduction-associated protein 3 OS=Mus musculus OX=10090 GN=Khdrbs3 PE=1 SV=1;tr|A0A2R8VHM1|A0A2R8VHM1_MOUSE KH domain-containing, RNA-binding, signal transduction-associated protein 3 (Frag	3	5	4	4	1	5	1	4	1	4	13.9	11.3	11.3	38.807	346	346;126;258	0	6.3552	2.3	13.9	109380000	28300000	81080000	11	7995500	2572700	5422800	1	4	5	DKAKEEELR;DSLDPSFTHALR;LQEETLTK;MGHALEEIKK;YLPELMAEKDSLDPSFTHALR		1548	920;1020;3789;4133;6746	False;True;True;True;True	955;1058;3903;4262;7001	1554;1555;1712;6441;6442;7019;11665	1809;1810;1993;7307;7308;7933;13171	1810;1993;7307;7933;13171			-1;-1;-1
D3YZA1;D3Z7T7;E9PW20;Q9CY57	D3YZA1;D3Z7T7;E9PW20;Q9CY57	1;1;1;1	1;1;1;1	1;1;1;1	Chromatin target of PRMT1 protein	Chtop	tr|D3YZA1|D3YZA1_MOUSE Chromatin target of PRMT1 protein (Fragment) OS=Mus musculus OX=10090 GN=Chtop PE=1 SV=8;tr|D3Z7T7|D3Z7T7_MOUSE Chromatin target of PRMT1 protein (Fragment) OS=Mus musculus OX=10090 GN=Chtop PE=1 SV=1;tr|E9PW20|E9PW20_MOUSE Chromatin	4	1	1	1	1	1	1	1	1	1	10.6	10.6	10.6	13.447	123	123;195;203;249	0	6.3095	10.6	10.6	50345000	10795000	39550000	7	7192200	1542200	5650000	0	1	1	ASMQQQQQLASAR		530	564	TRUE	586	939;940	1105;1106	1106			-1;-1;-1;-1
Q921M7;A0A2I3BPH9;A0A2I3BRN5;Q8BHZ0	Q921M7;A0A2I3BPH9;A0A2I3BRN5;Q8BHZ0	2;1;1;1	2;1;1;1	2;1;1;1	Protein FAM49B;Protein FAM49A	Fam49b;Fam49a	sp|Q921M7|CYRIB_MOUSE CYFIP-related Rac1 interactor B OS=Mus musculus OX=10090 GN=Cyrib PE=1 SV=1;tr|A0A2I3BPH9|A0A2I3BPH9_MOUSE CYFIP-related Rac1 interactor B (Fragment) OS=Mus musculus OX=10090 GN=Cyrib PE=1 SV=1;tr|A0A2I3BRN5|A0A2I3BRN5_MOUSE CYFIP-rel	4	2	2	2	1	2	1	2	1	2	8.3	8.3	8.3	36.776	324	324;114;190;323	0	6.2684	4	8.3	53210000	5000600	48210000	19	1117000	263190	853810	2	3	5	EAIQHPADEKLQEK;MSLFYAEATPMLK		1359	1117;4216	True;True	1169;4360	1954;1955;7178;7179	2290;2291;8101;8102;8103	2291;8103			-1;-1;-1;-1
G3UY29;E9Q3P9;F8WGS1;P62492;P46638;G3UZD3;G3UZL4	G3UY29;E9Q3P9;F8WGS1;P62492;P46638;G3UZD3;G3UZL4	4;4;4;4;4;3;2	4;4;4;4;4;3;2	4;4;4;4;4;3;2	Ras-related protein Rab-11A;Ras-related protein Rab-11B	Rab11b;Rab11a	tr|G3UY29|G3UY29_MOUSE Ras-related protein Rab-11B OS=Mus musculus OX=10090 GN=Rab11b PE=4 SV=1;tr|E9Q3P9|E9Q3P9_MOUSE Ras-related protein Rab-11A OS=Mus musculus OX=10090 GN=Rab11a PE=4 SV=1;tr|F8WGS1|F8WGS1_MOUSE Ras-related protein Rab-11A (Fragment) OS	7	4	4	4	3	3	3	3	3	3	28.9	28.9	28.9	16.924	149	149;153;155;216;218;193;125	0	6.2339	21.5	22.1	203350000	70205000	133140000	12	16946000	5850400	11095000	3	3	6	GAVGALLVYDIAK;HLTYENVER;STIGVEFATR;VVLIGDSGVGK		606	1850;2379;5435;6527	True;True;True;True	1921;2455;5638;6774	3180;3181;4061;4062;9373;11258	3670;3671;4654;4655;10593;12702	3670;4655;10593;12702			-1;-1;-1;-1;-1;-1;-1
Q8CB58;Q8BGJ5;Q922I7;E9QMW9;P17225;F7DCW4;F7C521;F7AXP1;G8JL74;G3UXA6;Q8BHD7	Q8CB58;Q8BGJ5;Q922I7;E9QMW9;P17225;F7DCW4	4;4;4;3;3;2;1;1;1;1;1	4;4;4;3;3;2;1;1;1;1;1	4;4;4;3;3;2;1;1;1;1;1	Polypyrimidine tract-binding protein 1	Ptbp1	tr|Q8CB58|Q8CB58_MOUSE Polypyrimidine tract-binding protein 1 OS=Mus musculus OX=10090 GN=Ptbp1 PE=1 SV=1;tr|Q8BGJ5|Q8BGJ5_MOUSE Polypyrimidine tract-binding protein 1 OS=Mus musculus OX=10090 GN=Ptbp1 PE=1 SV=1;tr|Q922I7|Q922I7_MOUSE Polypyrimidine tract-	11	4	4	4	1	4	1	4	1	4	10	10	10	52.63	489	489;529;555;353;527;107;104;162;551;554;523	0	6.1533	2.5	10	93403000	8788900	84614000	18	2252800	488270	2252800	1	5	6	DYGSSPLHR;GQPIYIQFSNHK;NNQFQALLQYADPVSAQHAK;VTNLLMLK		1247	1081;2138;4422;6482	True;True;True;True	1130;2213;4593;6728	1898;3662;3663;7596;11186	2221;4204;4205;4206;8564;12625	2221;4204;8564;12625			-1;-1;-1;-1;-1;-1;-1;-1;-1;-1;-1
O55023;Q924B0;Q80ZJ2	O55023;Q924B0;Q80ZJ2	5;5;3	5;5;3	5;5;3	Inositol monophosphatase 1	Impa1	sp|O55023|IMPA1_MOUSE Inositol monophosphatase 1 OS=Mus musculus OX=10090 GN=Impa1 PE=1 SV=1;tr|Q924B0|Q924B0_MOUSE Inositol-1-monophosphatase OS=Mus musculus OX=10090 GN=Impa1 PE=1 SV=1;tr|Q80ZJ2|Q80ZJ2_MOUSE Inositol-1-monophosphatase OS=Mus musculus OX=	3	5	5	5	2	4	2	4	2	4	18.8	18.8	18.8	30.436	277	277;277;276	0	6.1497	7.6	15.2	240160000	54284000	185880000	16	14035000	2418100	11617000	1	3	4	EIEIIPLQR;IIAANSITLAK;LCSIPIHGIR;LQVSQQEDITK;SLLVTELGSSR		735	1233;2640;3283;3828;5241	True;True;True;True;True	1288;2721;3387;3942;5439	2139;4525;5593;6503;8987;8988	2494;5202;6378;7370;10163;10164	2494;5202;6378;7370;10164			-1;-1;-1
A2AFQ2;Q99N15;O08756	A2AFQ2;Q99N15;O08756	2;2;1	2;2;1	2;2;1	3-hydroxyacyl-CoA dehydrogenase type-2	Hsd17b10	tr|A2AFQ2|A2AFQ2_MOUSE 3-hydroxyacyl-CoA dehydrogenase type-2 OS=Mus musculus OX=10090 GN=Hsd17b10 PE=1 SV=1;tr|Q99N15|Q99N15_MOUSE 17beta-hydroxysteroid dehydrogenase type 10/short chain L-3-hydroxyacyl-CoA dehydrogenase OS=Mus musculus OX=10090 GN=Hsd17b	3	2	2	2	1	2	1	2	1	2	13.3	13.3	13.3	28.374	271	271;261;261	0	6.129	7	13.3	20118000	2133600	17985000	14	1437000	152400	1284600	1	2	3	GLVAVVTGGASGLGLATAK;LVAGEMGQNEPDQGGQR		380	2067;3962	True;True	2141;4076	3548;3549;6718	4075;4076;7604	4076;7604			-1;-1;-1
D3YXG2;Q9D997;Q9QZ08	D3YXG2;Q9D997;Q9QZ08	2;2;2	2;2;2	2;2;2	N-acetyl-D-glucosamine kinase	Nagk	tr|D3YXG2|D3YXG2_MOUSE GlcNAc kinase OS=Mus musculus OX=10090 GN=Nagk PE=1 SV=1;tr|Q9D997|Q9D997_MOUSE GlcNAc kinase OS=Mus musculus OX=10090 GN=Nagk PE=1 SV=1;sp|Q9QZ08|NAGK_MOUSE N-acetyl-D-glucosamine kinase OS=Mus musculus OX=10090 GN=Nagk PE=1 SV=3	3	2	2	2	1	2	1	2	1	2	5.6	5.6	5.6	36.198	337	337;361;343	0	6.1187	2.7	5.6	35393000	5312100	30081000	12	1206300	442670	1206300	1	2	3	AGVDPLVPLR;LGILTHLYR		522	214;3437	True;True	216;3545	315;5860;5861	330;6677;6678	330;6677			-1;-1;-1
P27659;A0A087WNS0;A0A087WQK0	P27659;A0A087WNS0;A0A087WQK0	2;1;1	2;1;1	2;1;1	60S ribosomal protein L3	Rpl3	sp|P27659|RL3_MOUSE 60S ribosomal protein L3 OS=Mus musculus OX=10090 GN=Rpl3 PE=1 SV=3;tr|A0A087WNS0|A0A087WNS0_MOUSE 60S ribosomal protein L3 OS=Mus musculus OX=10090 GN=Rpl3 PE=1 SV=1;tr|A0A087WQK0|A0A087WQK0_MOUSE 60S ribosomal protein L3 (Fragment) OS	3	2	2	2	1	2	1	2	1	2	5.2	5.2	5.2	46.109	403	403;180;188	0	6.076	3	5.2	74938000	0	74938000	19	3944100	0	3944100	1	2	3	HGSLGFLPR;NNASTDYDLSDK		897	2334;4417	True;True	2410;4586	3971;7583;7584	4540;8550;8551	4540;8550			-1;-1;-1
P25444;D3YVC1;D3YWJ3	P25444;D3YVC1;D3YWJ3	4;3;3	4;3;3	4;3;3	40S ribosomal protein S2	Rps2	sp|P25444|RS2_MOUSE 40S ribosomal protein S2 OS=Mus musculus OX=10090 GN=Rps2 PE=1 SV=3;tr|D3YVC1|D3YVC1_MOUSE 40S ribosomal protein S2 (Fragment) OS=Mus musculus OX=10090 GN=Rps2 PE=1 SV=1;tr|D3YWJ3|D3YWJ3_MOUSE 40S ribosomal protein S2 OS=Mus musculus OX	3	4	4	4	2	2	2	2	2	2	14	14	14	31.231	293	293;269;302	0	6.0754	7.8	6.1	136280000	77636000	58649000	18	5178200	1919900	3258300	2	2	4	GTGIVSAPVPK;LSIVPVR;SPYQEFTDHLVK;TYSYLTPDLWK		892	2183;3874;5329;5962	True;True;True;True	2259;3988;5528;6193	3746;6569;9179;10339	4300;7444;10386;11688	4300;7444;10386;11688			-1;-1;-1
Q9D1Q6	Q9D1Q6	3	3	3	Endoplasmic reticulum resident protein 44	Erp44	sp|Q9D1Q6|ERP44_MOUSE Endoplasmic reticulum resident protein 44 OS=Mus musculus OX=10090 GN=Erp44 PE=1 SV=1	1	3	3	3	0	3	0	3	0	3	8.9	8.9	8.9	46.852	406	406	0	6.0164	0	8.9	46460000	0	46460000	19	1459200	0	1459200	0	3	3	QFVFDLHSGK;TPADCPVIAIDSFR;VDCDQHSDIAQR		1447	4650;5793;6046	True;True;True	4836;6013;6283	7986;10013;10479	9022;11320;11839	9022;11320;11839			-1
Q9R0A0	Q9R0A0	2	2	2	Peroxisomal membrane protein PEX14	Pex14	sp|Q9R0A0|PEX14_MOUSE Peroxisomal membrane protein PEX14 OS=Mus musculus OX=10090 GN=Pex14 PE=1 SV=1	1	2	2	2	0	2	0	2	0	2	6.4	6.4	6.4	41.207	376	376	0	6.0084	0	6.4	26390000	0	26390000	15	728970	0	728970	0	2	2	GGDGQINEQVEK;VQELAHELATAK		1537	1932;6392	True;True	2004;6635	3317;11044	3825;12464	3825;12464			-1
Q810Q5;A2AK37	Q810Q5;A2AK37	2;1	2;1	2;1	Normal mucosa of esophagus-specific gene 1 protein	Nmes1;AA467197	sp|Q810Q5|NMES1_MOUSE Normal mucosa of esophagus-specific gene 1 protein OS=Mus musculus OX=10090 GN=Nmes1 PE=1 SV=1;tr|A2AK37|A2AK37_MOUSE Expressed sequence AA467197 (Fragment) OS=Mus musculus OX=10090 GN=AA467197 PE=1 SV=8	2	2	2	2	1	2	1	2	1	2	28.9	28.9	28.9	9.5842	83	83;70	0	5.997	9.6	28.9	210550000	21426000	189120000	6	3571000	3571000	31520000	1	2	3	GVFQILMK;LITINQQWKPVEELQK		1239	2216;3521	True;True	2292;3631	3791;3792;5997	4348;4349;6822	4348;6822			-1;-1
A0A1Y7VJU1;Q9D3R3;A0A1Y7VNL4;A0A1Y7VMX8	A0A1Y7VJU1;Q9D3R3;A0A1Y7VNL4	3;3;2;1	3;3;2;1	3;3;2;1	Centrosomal protein of 72 kDa	Cep72	tr|A0A1Y7VJU1|A0A1Y7VJU1_MOUSE Centrosomal protein of 72 kDa (Fragment) OS=Mus musculus OX=10090 GN=Cep72 PE=1 SV=1;sp|Q9D3R3|CEP72_MOUSE Centrosomal protein of 72 kDa OS=Mus musculus OX=10090 GN=Cep72 PE=1 SV=3;tr|A0A1Y7VNL4|A0A1Y7VNL4_MOUSE Centrosomal p	4	3	3	3	0	3	0	3	0	3	8.1	8.1	8.1	52.464	470	470;646;295;141	0	5.9722	0	8.1	41807000	0	41807000	24	967120	0	967120	0	3	3	HVLSSLQEFTATR;LAEQQQQYTATVTK;SLSIPGTYQEK		301	2453;3202;5257	True;True;True	2533;3305;5455	4249;5468;9026	4887;6234;10214	4887;6234;10214			-1;-1;-1;-1
Q9JLV5;E9Q4T8;F6ZZK0	Q9JLV5;E9Q4T8	4;3;1	4;3;1	4;3;1	Cullin-3	Cul3	sp|Q9JLV5|CUL3_MOUSE Cullin-3 OS=Mus musculus OX=10090 GN=Cul3 PE=1 SV=1;tr|E9Q4T8|E9Q4T8_MOUSE Cullin-3 OS=Mus musculus OX=10090 GN=Cul3 PE=1 SV=1	3	4	4	4	2	3	2	3	2	3	5.3	5.3	5.3	88.947	768	768;702;85	0	5.9687	2.3	4.3	56497000	21659000	34838000	44	885000	200200	684800	2	3	5	EVVTEHLINK;GLTEQEVETILDK;HAFEIFRR;KHEIEAAIVR		1518	1489;2062;2278;3042	True;True;True;True	1551;2136;2354;3140	2557;2558;3539;3888;5197	2956;2957;4063;4453;5946	2957;4063;4453;5946			-1;-1;-1
P54071	P54071	3	2	2	Isocitrate dehydrogenase [NADP], mitochondrial	Idh2	sp|P54071|IDHP_MOUSE Isocitrate dehydrogenase [NADP], mitochondrial OS=Mus musculus OX=10090 GN=Idh2 PE=1 SV=3	1	3	2	2	2	2	1	2	1	2	7.7	5.8	5.8	50.906	452	452	0	5.9469	4.9	5.8	43504000	8789200	34715000	24	1446500	366220	1446500	1	2	3	NILGGTVFR;TIEAEAAHGTVTR;VCVQTVESGAMTK		982	4339;5654;6041	False;True;True	4500;5869;6276	7414;9758;9759;10467	8358;11032;11033;11826	8358;11033;11826			-1
P18572;K3W4Q8;J3QP71	P18572;K3W4Q8;J3QP71	4;4;3	4;4;3	4;4;3	Basigin	Bsg	sp|P18572|BASI_MOUSE Basigin OS=Mus musculus OX=10090 GN=Bsg PE=1 SV=2;tr|K3W4Q8|K3W4Q8_MOUSE Basigin OS=Mus musculus OX=10090 GN=Bsg PE=1 SV=1;tr|J3QP71|J3QP71_MOUSE Basigin (Fragment) OS=Mus musculus OX=10090 GN=Bsg PE=1 SV=1	3	4	4	4	2	3	2	3	2	3	14.4	14.4	14.4	42.444	389	389;218;197	0	5.9405	7.2	10.5	291700000	29412000	262280000	19	8413200	1548000	6865200	2	3	5	RKPDQTLDEDDPGAAPLK;SEINVEGPPR;SGEYSCIFLPEPVGR;VLQEDTLPDLHTK		698	4879;5041;5089;6286	True;True;True;True	5070;5239;5287;6525	8367;8648;8719;10853;10854	9457;9783;9862;12238;12239	9457;9783;9862;12239			-1;-1;-1
Q9DB05	Q9DB05	3	3	3	Alpha-soluble NSF attachment protein	Napa	sp|Q9DB05|SNAA_MOUSE Alpha-soluble NSF attachment protein OS=Mus musculus OX=10090 GN=Napa PE=1 SV=1	1	3	3	3	1	2	1	2	1	2	11.9	11.9	11.9	33.189	295	295	0	5.9385	5.1	6.8	21930000	4279800	17651000	18	1218400	237770	980590	1	2	3	IEEACEIYAR;NSQSFFSGLFGGSSK;TIQGDEEDLR		1472	2539;4476;5674	True;True;True	2620;4651;5889	4366;7677;9793	5016;8649;11071	5016;8649;11071			-1
Q8CG76	Q8CG76	3	3	3	Aflatoxin B1 aldehyde reductase member 2	Akr7a2	sp|Q8CG76|ARK72_MOUSE Aflatoxin B1 aldehyde reductase member 2 OS=Mus musculus OX=10090 GN=Akr7a2 PE=1 SV=3	1	3	3	3	2	3	2	3	2	3	10.4	10.4	10.4	40.612	367	367	0	5.9215	7.4	10.4	108060000	11746000	96313000	17	6356400	690910	5665400	2	3	5	ALQTTYGTNAPR;FFGNNWAETYR;FYAYNPLAGGLLTGK		1287	383;1557;1802	True;True;True	390;1621;1872	587;588;2687;3101;3102	638;639;3101;3582;3583	638;3101;3582			-1
A0A0G2JE27;Q5RKN9;P47753	A0A0G2JE27;Q5RKN9;P47753	3;3;3	3;3;3	2;2;2	F-actin-capping protein subunit alpha-1	Capza1	tr|A0A0G2JE27|A0A0G2JE27_MOUSE F-actin-capping protein subunit alpha (Fragment) OS=Mus musculus OX=10090 GN=Capza1 PE=1 SV=4;tr|Q5RKN9|Q5RKN9_MOUSE F-actin-capping protein subunit alpha OS=Mus musculus OX=10090 GN=Capza1 PE=1 SV=1;sp|P47753|CAZA1_MOUSE F-a	3	3	3	2	2	1	2	1	2	0	39.3	39.3	30.4	13.098	112	112;286;286	0	5.8693	30.4	8.9	64173000	20435000	43737000	6	7289600	3405900	7289600	1	1	2	ADFEDRVSDEEKVR;LLLNNDNLLR;TIDGQQTIIACIESHQFQPK		160	93;3657;5653	True;True;True	93;3770;5868	138;6249;9757	142;7107;11031	142;7107;11031			-1;-1;-1
P10922	P10922	4	4	4	Histone H1.0;Histone H1.0, N-terminally processed	H1f0	sp|P10922|H10_MOUSE Histone H1.0 OS=Mus musculus OX=10090 GN=H1-0 PE=2 SV=4	1	4	4	4	2	3	2	3	2	3	20.6	20.6	20.6	20.861	194	194	0	5.8332	11.9	15.5	53500000	14996000	38504000	5	10700000	2999100	7700800	2	3	5	GVGASGSFR;LVTTGVLK;TENSTSAPAAKPK;VGENADSQIK		831	2217;4033;5575;6134	True;True;True;True	2293;4149;5785;6373	3793;6845;9621;9622;10614	4350;7744;10880;10881;11984	4350;7744;10881;11984			-1
Q9D358;Q561M1;A0A1W2P7X3	Q9D358;Q561M1;A0A1W2P7X3	2;2;1	2;2;1	2;2;1	Low molecular weight phosphotyrosine protein phosphatase	Acp1	sp|Q9D358|PPAC_MOUSE Low molecular weight phosphotyrosine protein phosphatase OS=Mus musculus OX=10090 GN=Acp1 PE=1 SV=3;tr|Q561M1|Q561M1_MOUSE Low molecular weight cytosolic acid phosphatase OS=Mus musculus OX=10090 GN=Acp1 PE=1 SV=1;tr|A0A1W2P7X3|A0A1W2P	3	2	2	2	1	2	1	2	1	2	12.7	12.7	12.7	18.192	158	158;158;114	0	5.8194	7	12.7	100420000	18648000	81775000	8	12553000	2331000	10222000	1	2	3	IELLGSYDPQK;SPIAEAVFR		1151	2554;5311	True;True	2635;5510	4390;4391;9140	5051;5052;10342	5052;10342			-1;-1;-1
F6QK86;D3Z0F5;O88545	F6QK86;D3Z0F5;O88545	1;1;1	1;1;1	1;1;1	COP9 signalosome complex subunit 6	Cops6	tr|F6QK86|F6QK86_MOUSE COP9 signalosome complex subunit 6 (Fragment) OS=Mus musculus OX=10090 GN=Cops6 PE=1 SV=1;tr|D3Z0F5|D3Z0F5_MOUSE COP9 signalosome complex subunit 6 OS=Mus musculus OX=10090 GN=Cops6 PE=1 SV=1;sp|O88545|CSN6_MOUSE COP9 signalosome com	3	1	1	1	0	1	0	1	0	1	12.3	12.3	12.3	13.462	122	122;297;324	0	5.8129	0	12.3	74548000	0	74548000	7	3753100	0	3753100	0	2	2	ASEAGEVPFNHEILR		535	512	TRUE	528	851;852	1006;1007	1007			-1;-1;-1
D6RGR3;D3Z0L3;Q3T9A5;Q8BZM1	D6RGR3;D3Z0L3;Q3T9A5;Q8BZM1	1;1;1;1	1;1;1;1	1;1;1;1	Glomulin	Glmn	tr|D6RGR3|D6RGR3_MOUSE Glomulin OS=Mus musculus OX=10090 GN=Glmn PE=1 SV=1;tr|D3Z0L3|D3Z0L3_MOUSE Glomulin (Fragment) OS=Mus musculus OX=10090 GN=Glmn PE=1 SV=1;tr|Q3T9A5|Q3T9A5_MOUSE Glomulin OS=Mus musculus OX=10090 GN=Glmn PE=1 SV=1;sp|Q8BZM1|GLMN_MOUSE	4	1	1	1	0	1	0	1	0	1	11.3	11.3	11.3	11.412	97	97;100;532;596	0	5.7725	0	11.3	4997700	0	4997700	6	832950	0	832950	0	1	1	AVEELQSIIKR		537	667	TRUE	689	1108	1293	1293			-1;-1;-1;-1
A0A1B0GR78;A0A1B0GRA5;P70302	A0A1B0GR78;A0A1B0GRA5;P70302	3;3;3	3;3;3	3;3;3	Stromal interaction molecule 1	Stim1	tr|A0A1B0GR78|A0A1B0GR78_MOUSE Stromal interaction molecule 1 OS=Mus musculus OX=10090 GN=Stim1 PE=1 SV=1;tr|A0A1B0GRA5|A0A1B0GRA5_MOUSE Stromal interaction molecule 1 OS=Mus musculus OX=10090 GN=Stim1 PE=1 SV=1;sp|P70302|STIM1_MOUSE Stromal interaction mo	3	3	3	3	1	3	1	3	1	3	6.5	6.5	6.5	62.195	540	540;793;685	0	5.7603	2.2	6.5	10371000	0	10371000	24	432130	0	432130	1	3	4	ALDTVLFGPPLLTR;LISVEDLWK;LTEPQLGLGSQR		257	306;3516;3919	True;True;True	312;3626;4033	470;5989;6644;6645	493;6814;7526;7527	493;6814;7527			-1;-1;-1
Q9CXT8	Q9CXT8	2	2	2	Mitochondrial-processing peptidase subunit beta	Pmpcb	sp|Q9CXT8|MPPB_MOUSE Mitochondrial-processing peptidase subunit beta OS=Mus musculus OX=10090 GN=Pmpcb PE=1 SV=1	1	2	2	2	0	2	0	2	0	2	4.7	4.7	4.7	54.614	489	489	0	5.7571	0	4.7	10482000	0	10482000	24	436740	0	436740	0	2	2	IDAVDAETVRR;LCTDVTESEVAR		1420	2511;3285	True;True	2592;3389	4329;5595	4978;6380	4978;6380			-1
B0R1E3;P70349	B0R1E3;P70349	2;2	2;2	2;2	Histidine triad nucleotide-binding protein 1	Hint1	tr|B0R1E3|B0R1E3_MOUSE Histidine triad nucleotide-binding protein 1 OS=Mus musculus OX=10090 GN=Hint1 PE=1 SV=1;sp|P70349|HINT1_MOUSE Adenosine 5-monophosphoramidase HINT1 OS=Mus musculus OX=10090 GN=Hint1 PE=1 SV=3	2	2	2	2	2	2	2	2	2	2	28.6	28.6	28.6	13.438	119	119;126	0	5.6885	28.6	28.6	321460000	113500000	207960000	7	42219000	15568000	26651000	2	2	4	AQVAQPGGDTIFGK;CLAFHDISPQAPTHFLVIPK		419	494;758	True;True	510;783	822;823;1250;1251	970;971;1446;1447	970;1447			-1;-1
I7HLV2;Q6ZWV3;P86048	I7HLV2;Q6ZWV3;P86048	3;3;3	3;3;3	3;3;3	60S ribosomal protein L10;60S ribosomal protein L10-like	Rpl10;Rpl10l	tr|I7HLV2|I7HLV2_MOUSE 60S ribosomal protein L10 (Fragment) OS=Mus musculus OX=10090 GN=Rpl10 PE=1 SV=1;sp|Q6ZWV3|RL10_MOUSE 60S ribosomal protein L10 OS=Mus musculus OX=10090 GN=Rpl10 PE=1 SV=3;sp|P86048|RL10L_MOUSE 60S ribosomal protein L10-like OS=Mus m	3	3	3	3	3	1	3	1	3	1	10	10	10	23.072	201	201;214;214	0	5.6677	10	5.5	37687000	19720000	17968000	8	823880	823880	2245900	3	1	4	EHVIEALR;EHVIEALRR;VHIGQVIMSIR		691	1226;1227;6167	True;True;True	1281;1282;6406	2130;2131;10662;10663	2485;2486;12036;12037	2485;2486;12037			-1;-1;-1
Q3TXS7;J3QN38	Q3TXS7	4;1	4;1	4;1	26S proteasome non-ATPase regulatory subunit 1	Psmd1	sp|Q3TXS7|PSMD1_MOUSE 26S proteasome non-ATPase regulatory subunit 1 OS=Mus musculus OX=10090 GN=Psmd1 PE=1 SV=1	2	4	4	4	2	3	2	3	2	3	5.6	5.6	5.6	105.73	953	953;98	0	5.6462	3.4	3.4	51025000	23097000	27928000	47	906340	312120	594210	2	3	5	AAVESLGFILFR;TPEQCPSVVSLLSESYNPHVR;VLSMTETCR;VSTAVLSITAK		1127	67;5802;6296;6438	True;True;True;True	67;6022;6535;6681	102;10025;10871;11115;11116	105;11332;12257;12544;12545	105;11332;12257;12544			-1;-1
P45952	P45952	2	2	2	Medium-chain specific acyl-CoA dehydrogenase, mitochondrial	Acadm	sp|P45952|ACADM_MOUSE Medium-chain specific acyl-CoA dehydrogenase, mitochondrial OS=Mus musculus OX=10090 GN=Acadm PE=1 SV=1	1	2	2	2	1	2	1	2	1	2	5.9	5.9	5.9	46.481	421	421	0	5.6458	2.9	5.9	42402000	9102300	33299000	20	2120100	455120	1665000	1	1	2	ENVLIGEGAGFK;IYQIYEGTAQIQR		945	1363;2974	True;True	1420;3069	2354;2355;5088	2727;2728;5826	2727;5826			-1
Q91WS0	Q91WS0	2	2	2	CDGSH iron-sulfur domain-containing protein 1	Cisd1	sp|Q91WS0|CISD1_MOUSE CDGSH iron-sulfur domain-containing protein 1 OS=Mus musculus OX=10090 GN=Cisd1 PE=1 SV=1	1	2	2	2	0	2	0	2	0	2	25.9	25.9	25.9	12.097	108	108	0	5.6174	0	25.9	33738000	0	33738000	6	5623000	0	5623000	0	1	1	HNEETGDNVGPLIIK;VVHAFDMEDLGDK		1344	2388;6521	True;True	2464;6768	4076;11248	4672;12692	4672;12692			-1
A2A6F8;P62830	A2A6F8;P62830	1;1	1;1	1;1	60S ribosomal protein L23	Rpl23	tr|A2A6F8|A2A6F8_MOUSE 60S ribosomal protein L23 (Fragment) OS=Mus musculus OX=10090 GN=Rpl23 PE=1 SV=1;sp|P62830|RL23_MOUSE 60S ribosomal protein L23 OS=Mus musculus OX=10090 GN=Rpl23 PE=1 SV=1	2	1	1	1	1	1	1	1	1	1	33.3	33.3	33.3	6.2123	60	60;140	0	5.5899	33.3	33.3	31683000	5787300	25896000	4	6446200	1446800	4999300	1	2	3	ISLGLPVGAVINCADNTGAK		370	2869	TRUE	2964	4923;4924;4925	5651;5652;5653	5651			-1;-1
Q91Z31;A0A0G2JGW0;A0A0G2JFV8;Q3V328	Q91Z31;A0A0G2JGW0	3;2;1;1	3;2;1;1	3;2;1;1	Polypyrimidine tract-binding protein 2	Ptbp2	sp|Q91Z31|PTBP2_MOUSE Polypyrimidine tract-binding protein 2 OS=Mus musculus OX=10090 GN=Ptbp2 PE=1 SV=2;tr|A0A0G2JGW0|A0A0G2JGW0_MOUSE Polypyrimidine tract-binding protein 2 OS=Mus musculus OX=10090 GN=Ptbp2 PE=1 SV=1	4	3	3	3	0	3	0	3	0	3	10.5	10.5	10.5	57.488	531	531;356;155;241	0	5.5322	0	10.5	86736000	0	86736000	19	1830500	0	1830500	0	3	3	DYTRPDLPSGDGQPALDPAIAAAFAK;EGLDDQGLTK;NNQFQALLQYGDPVNAQQAK		1350	1090;1204;4423	True;True;True	1142;1257;4594	1918;2090;7597	2251;2443;8565	2251;2443;8565			-1;-1;-1;-1
P28271	P28271	3	3	3	Cytoplasmic aconitate hydratase	Aco1	sp|P28271|ACOHC_MOUSE Cytoplasmic aconitate hydratase OS=Mus musculus OX=10090 GN=Aco1 PE=1 SV=3	1	3	3	3	2	3	2	3	2	3	4.3	4.3	4.3	98.124	889	889	0	5.5283	2.1	4.3	41244000	8511400	32733000	42	362480	202650	362480	2	3	5	FFNLNKLEDSR;GPFLLGIK;IIPPGSGIIHQVNLEYLAR		900	1561;2110;2670	True;True;True	1625;2184;2752	2691;2692;3608;3609;4582	3106;3107;4136;4137;5264	3107;4136;5264			-1
Q61035;A0A494BAV2;A0A494B9A1;G5E823;Q99KK9	Q61035	3;1;1;1;1	3;1;1;1;1	3;1;1;1;1	Histidine--tRNA ligase, cytoplasmic	Hars	sp|Q61035|HARS1_MOUSE Histidine--tRNA ligase, cytoplasmic OS=Mus musculus OX=10090 GN=Hars1 PE=1 SV=2	5	3	3	3	2	2	2	2	2	2	5.7	5.7	5.7	57.432	509	509;125;138;424;505	0	5.3909	3.3	3.9	84552000	32490000	52062000	29	2915600	1120300	1795200	2	2	4	ASAEQIEEEVTK;IFSIVEQR;YDLTVPFAR		1174	504;2581;6633	True;True;True	520;2662;6885	840;4434;4435;11481	994;5096;5097;12960	994;5096;12960			-1;-1;-1;-1;-1
P05132;P68181	P05132;P68181	3;2	3;2	3;2	cAMP-dependent protein kinase catalytic subunit alpha;cAMP-dependent protein kinase catalytic subunit beta	Prkaca;Prkacb	sp|P05132|KAPCA_MOUSE cAMP-dependent protein kinase catalytic subunit alpha OS=Mus musculus OX=10090 GN=Prkaca PE=1 SV=3;sp|P68181|KAPCB_MOUSE cAMP-dependent protein kinase catalytic subunit beta OS=Mus musculus OX=10090 GN=Prkacb PE=1 SV=2	2	3	3	3	2	2	2	2	2	2	6.3	6.3	6.3	40.57	351	351;351	0	5.3227	6.3	6	32985000	7756500	25229000	18	1460700	59112	1401600	2	2	4	ILQAVNFPFLVK;NLLQVDLTK;NLLQVDLTKR		801	2749;4388;4389	True;True;True	2837;4552;4553	4722;4723;7520;7521	5419;5420;8479;8480	5420;8479;8480			-1;-1
Q60737	Q60737	1	1	1	Casein kinase II subunit alpha	Csnk2a1	sp|Q60737|CSK21_MOUSE Casein kinase II subunit alpha OS=Mus musculus OX=10090 GN=Csnk2a1 PE=1 SV=2	1	1	1	1	1	1	1	1	1	1	4.6	4.6	4.6	45.133	391	391	0	5.3165	4.6	4.6	23022000	3164100	19858000	18	1279000	175780	1103200	1	1	2	GGPNIITLADIVKDPVSR		1168	1950	TRUE	2022	3349;3350	3860;3861	3861			-1
O35969	O35969	2	2	2	Guanidinoacetate N-methyltransferase	Gamt	sp|O35969|GAMT_MOUSE Guanidinoacetate N-methyltransferase OS=Mus musculus OX=10090 GN=Gamt PE=1 SV=1	1	2	2	2	1	2	1	2	1	2	14.4	14.4	14.4	26.336	236	236	0	5.3147	5.9	14.4	34425000	5802100	28623000	10	2833800	580210	2253600	1	2	3	SSSAASPLFAPGEDCGPAWR;YYAFPQMITPLVTK		728	5398;6844	True;True	5597;7102	9307;11808;11809	10524;13323;13324	10524;13324			-1
Q9CQA3	Q9CQA3	4	4	4	Succinate dehydrogenase [ubiquinone] iron-sulfur subunit, mitochondrial	Sdhb	sp|Q9CQA3|SDHB_MOUSE Succinate dehydrogenase [ubiquinone] iron-sulfur subunit, mitochondrial OS=Mus musculus OX=10090 GN=Sdhb PE=1 SV=1	1	4	4	4	3	3	3	3	3	3	16.3	16.3	16.3	31.814	282	282	0	5.2336	11.3	12.4	64111000	18917000	45194000	19	3374200	995620	2378600	3	2	5	CGPMVLDALIK;DLVPDLSNFYAQYK;MQTYEVDLNK;WDPDKTGDKPR		1401	751;980;4211;6577	True;True;True;True	776;1015;4353;6829	1241;1242;1642;7165;7166;11391	1435;1436;1904;8085;8086;12862	1435;1904;8086;12862			-1
Q6ZWZ7;Q9CPR4;B2RY53	Q6ZWZ7;Q9CPR4	3;3;1	3;3;1	3;3;1	60S ribosomal protein L17	Rpl17	tr|Q6ZWZ7|Q6ZWZ7_MOUSE 60S ribosomal protein L17 OS=Mus musculus OX=10090 GN=Rpl17 PE=1 SV=1;sp|Q9CPR4|RL17_MOUSE 60S ribosomal protein L17 OS=Mus musculus OX=10090 GN=Rpl17 PE=1 SV=3	3	3	3	3	2	1	2	1	2	1	13.6	13.6	13.6	21.397	184	184;184;190	0	5.2312	6	7.6	42537000	27357000	15180000	9	841760	841760	1686700	3	1	4	EQIVPKPEEEVAQK;KSAEFLLHMLK;SAEFLLHMLK		1220	1381;3134;4962	True;True;True	1439;3235;5154	2383;5349;8512;8513	2758;6109;9620;9621	2758;6109;9621			-1;-1;-1
P97364	P97364	1	1	1	Selenide, water dikinase 2	Sephs2	sp|P97364|SPS2_MOUSE Selenide, water dikinase 2 OS=Mus musculus OX=10090 GN=Sephs2 PE=1 SV=3	1	1	1	1	0	1	0	1	0	1	4.4	4.4	4.4	47.833	452	452	0	5.2033	0	4.4	10513000	0	10513000	15	700900	0	700900	0	1	1	SFSNYRPFEPQTLGFSPSWR		1088	5072	TRUE	5270	8692	9830	9830			-1
A0A0R4J1Y7;E9PXX7;Q91W90	A0A0R4J1Y7;E9PXX7;Q91W90	2;2;2	2;2;2	2;2;2	Thioredoxin domain-containing protein 5	Txndc5	tr|A0A0R4J1Y7|A0A0R4J1Y7_MOUSE Thioredoxin domain-containing protein 5 OS=Mus musculus OX=10090 GN=Txndc5 PE=1 SV=1;tr|E9PXX7|E9PXX7_MOUSE Thioredoxin domain-containing protein 5 OS=Mus musculus OX=10090 GN=Txndc5 PE=1 SV=1;sp|Q91W90|TXND5_MOUSE Thioredoxi	3	2	2	2	0	2	0	2	0	2	9	9	9	36.083	323	323;344;417	0	5.1801	0	9	18953000	0	18953000	16	815990	0	815990	0	2	2	ALAPTWEQLALGLEHSETVK;GYPTLLLFR		222	294;2270	True;True	299;2346	454;3874	475;4438	475;4438			-1;-1;-1
A0A1B0GR60;Q9CPX4;P29391;P49945	A0A1B0GR60;Q9CPX4;P29391;P49945	2;2;2;1	2;2;2;1	2;2;2;1	Ferritin;Ferritin light chain 1;Ferritin light chain 2	Ftl1;Ftl2	tr|A0A1B0GR60|A0A1B0GR60_MOUSE Ferritin OS=Mus musculus OX=10090 GN=Ftl1 PE=1 SV=1;tr|Q9CPX4|Q9CPX4_MOUSE Ferritin OS=Mus musculus OX=10090 GN=Ftl1 PE=1 SV=1;sp|P29391|FRIL1_MOUSE Ferritin light chain 1 OS=Mus musculus OX=10090 GN=Ftl1 PE=1 SV=2;sp|P49945|	4	2	2	2	2	2	2	2	2	2	24.4	24.4	24.4	17.999	160	160;183;183;183	0	5.1798	24.4	24.4	53330000	15126000	38204000	11	4848200	1375100	3473100	3	3	6	NLNQALLDLHALGSAR;VAGPQPAQTGAPQGSLGEYLFER		256	4393;5990	True;True	4557;6221	7526;7527;10383;10384	8485;8486;8487;11736;11737;11738	8485;11737			-1;-1;-1;-1
Q61425	Q61425	3	3	3	Hydroxyacyl-coenzyme A dehydrogenase, mitochondrial	Hadh	sp|Q61425|HCDH_MOUSE Hydroxyacyl-coenzyme A dehydrogenase, mitochondrial OS=Mus musculus OX=10090 GN=Hadh PE=1 SV=2	1	3	3	3	2	3	2	3	2	3	10.8	10.8	10.8	34.463	314	314	0	5.175	6.7	10.8	81843000	22416000	59427000	14	4327200	1601200	2726000	2	3	5	GDASKEDIDTAMK;LLVPYLIEAVR;TFESLVDFCK		1180	1859;3700;5593	True;True;True	1930;3814;5804	3193;6308;6309;9645;9646	3683;7169;7170;10905;10906	3683;7170;10906			-1
A0A0G2JEC4;Q9JK48;A0A0G2JF57;A0A0G2JE45	A0A0G2JEC4;Q9JK48	3;3;1;1	3;3;1;1	3;3;1;1	Endophilin-B1	Sh3glb1	tr|A0A0G2JEC4|A0A0G2JEC4_MOUSE Endophilin-B1 OS=Mus musculus OX=10090 GN=Sh3glb1 PE=1 SV=1;sp|Q9JK48|SHLB1_MOUSE Endophilin-B1 OS=Mus musculus OX=10090 GN=Sh3glb1 PE=1 SV=1	4	3	3	3	3	1	3	1	3	1	9.9	9.9	9.9	44.303	394	394;365;140;194	0	5.1681	9.9	2.8	36886000	20044000	16842000	16	315900	315900	1052600	2	1	3	IEEFVYEKLDR;LLLEGISSTHAHHLR;QTEVLLQPNPNAR		163	2542;3649;4783	True;True;True	2623;3762;4972	4370;4371;6239;8207	5020;5021;7097;9277	5020;7097;9277			-1;-1;-1;-1
P62900;A0A0A6YX26;A0A0A6YXL3	P62900;A0A0A6YX26;A0A0A6YXL3	2;2;1	2;2;1	2;2;1	60S ribosomal protein L31	Rpl31	sp|P62900|RL31_MOUSE 60S ribosomal protein L31 OS=Mus musculus OX=10090 GN=Rpl31 PE=1 SV=1;tr|A0A0A6YX26|A0A0A6YX26_MOUSE 60S ribosomal protein L31 OS=Mus musculus OX=10090 GN=Rpl31 PE=1 SV=1;tr|A0A0A6YXL3|A0A0A6YXL3_MOUSE 60S ribosomal protein L31 OS=Mus	3	2	2	2	2	2	2	2	2	2	18.4	18.4	18.4	14.463	125	125;129;87	0	5.1525	18.4	18.4	92866000	33848000	59018000	7	8199300	2472200	5727000	2	2	4	EYTINIHKR;LYTLVTYVPVTTFK		126	1501;4071	True;True	1564;4187	2579;2580;6906;6907	2980;2981;7813;7814	2980;7813			-1;-1;-1
Q9QYS9;A0A3B2WCH2	Q9QYS9;A0A3B2WCH2	3;2	3;2	3;2	Protein quaking	Qki	sp|Q9QYS9|QKI_MOUSE Protein quaking OS=Mus musculus OX=10090 GN=Qki PE=1 SV=1;tr|A0A3B2WCH2|A0A3B2WCH2_MOUSE Quaking, KH domain-containing RNA-binding (Fragment) OS=Mus musculus OX=10090 GN=Qk PE=1 SV=1	2	3	3	3	1	2	1	2	1	2	12.9	12.9	12.9	37.67	341	341;217	0	5.145	4.1	8.8	22208000	2602800	19605000	14	185920	185920	1400400	1	2	3	LLVPAAEGEDSLKK;LYVPVKEYPDFNFVGR;TPTPAGPTIMPLIR		1531	3699;4072;5815	True;True;True	3813;4188;6035	6307;6908;10053	7168;7815;11368	7168;7815;11368			-1;-1
Q3UDE2	Q3UDE2	3	3	3	Tubulin--tyrosine ligase-like protein 12	Ttll12	sp|Q3UDE2|TTL12_MOUSE Tubulin--tyrosine ligase-like protein 12 OS=Mus musculus OX=10090 GN=Ttll12 PE=1 SV=1	1	3	3	3	1	3	1	3	1	3	5.2	5.2	5.2	74.042	639	639	0	5.1354	2	5.2	43786000	3516000	40270000	38	737870	92525	737870	1	4	5	LPLAISPVAR;TELPQFVSYFQHR;VIVTSESGVR		1133	3768;5573;6221	True;True;True	3882;5783;6460	6411;9618;9619;10758	7276;10876;10877;10878;12138	7276;10878;12138			-1
P15265	P15265	2	2	2	Sperm mitochondrial-associated cysteine-rich protein	Smcp	sp|P15265|MCSP_MOUSE Sperm mitochondrial-associated cysteine-rich protein OS=Mus musculus OX=10090 GN=Smcp PE=2 SV=4	1	2	2	2	1	1	1	1	1	1	22.4	22.4	22.4	14.945	143	143	0	5.1345	9.8	12.6	42973000	3767100	39206000	8	5371700	470890	4900800	1	1	2	GSQSPQSPPGAQGNWNQK;TESDSDTSGQTLEK		852	2168;5581	True;True	2244;5792	3718;9630	4268;10890	4268;10890			-1
P55264;A0A286YCD7;A0A286YCN3	P55264;A0A286YCD7	3;2;1	3;2;1	3;2;1	Adenosine kinase	Adk	sp|P55264|ADK_MOUSE Adenosine kinase OS=Mus musculus OX=10090 GN=Adk PE=1 SV=2;tr|A0A286YCD7|A0A286YCD7_MOUSE Adenosine kinase (Fragment) OS=Mus musculus OX=10090 GN=Adk PE=1 SV=1	3	3	3	3	0	3	0	3	0	3	9.1	9.1	9.1	40.148	361	361;205;123	0	5.0962	0	9.1	91542000	0	91542000	19	3265100	0	3265100	0	3	3	AAADEPKPK;SLVANLAAANCYK;VAQWLIQEPHK		986	3;5267;6020	True;True;True	3;5465;6255	6;9065;10437	6;10260;11796	6;10260;11796			-1;-1;-1
Q61024;D3Z028;D3YYR0;D3Z0C2	Q61024;D3Z028;D3YYR0;D3Z0C2	2;1;1;1	2;1;1;1	2;1;1;1	Asparagine synthetase [glutamine-hydrolyzing]	Asns	sp|Q61024|ASNS_MOUSE Asparagine synthetase [glutamine-hydrolyzing] OS=Mus musculus OX=10090 GN=Asns PE=1 SV=3;tr|D3Z028|D3Z028_MOUSE Asparagine synthetase [glutamine-hydrolyzing] (Fragment) OS=Mus musculus OX=10090 GN=Asns PE=1 SV=1;tr|D3YYR0|D3YYR0_MOUSE	4	2	2	2	1	2	1	2	1	2	4.1	4.1	4.1	64.282	561	561;127;158;223	0	5.0348	2.5	4.1	17311000	1571800	15739000	28	618230	56136	562100	1	2	3	ELYLFDVLR;LAVVDPLFGMQPIR		1173	1346;3268	True;True	1403;3372	2329;5568;5569	2700;6353;6354	2700;6354			-1;-1;-1;-1
Q5SW88;P62821;Q5SW87;Q5SW86	Q5SW88;P62821;Q5SW87;Q5SW86	4;4;3;2	4;4;3;2	2;2;2;1	Ras-related protein Rab-1A	Rab1;Rab1A	tr|Q5SW88|Q5SW88_MOUSE RAB1A, member RAS oncogene family OS=Mus musculus OX=10090 GN=Rab1a PE=1 SV=1;sp|P62821|RAB1A_MOUSE Ras-related protein Rab-1A OS=Mus musculus OX=10090 GN=Rab1A PE=1 SV=3;tr|Q5SW87|Q5SW87_MOUSE RAB1A, member RAS oncogene family OS=Mu	4	4	4	2	1	4	1	4	0	2	22.3	22.3	12.9	22.372	202	202;205;138;126	0	4.9969	5.4	22.3	213380000	68946000	144440000	15	13915000	4596400	9318800	1	4	5	KVVDYTTAK;LLLIGDSGVGK;NATNVEQSFMTMAAEIK;TITSSYYR		1035	3159;3654;4259;5684	True;True;True;True	3262;3767;4414;5899	5403;6245;6246;7266;9811	6166;7103;7104;8201;11090	6166;7104;8201;11090			-1;-1;-1;-1
P28667	P28667	2	2	2	MARCKS-related protein	Marcksl1	sp|P28667|MRP_MOUSE MARCKS-related protein OS=Mus musculus OX=10090 GN=Marcksl1 PE=1 SV=2	1	2	2	2	1	2	1	2	1	2	14	14	14	20.165	200	200	0	4.9909	6.5	14	35903000	8395600	27507000	7	5129000	1199400	3929600	1	2	3	AAATPESQEPQAK;GDVTAEEAAGASPAK		904	8;1875	True;True	8;1946	11;12;3220	11;12;3716	12;3716			-1
F6V084;Q8VBT0	F6V084;Q8VBT0	2;2	2;2	2;2	Thioredoxin-related transmembrane protein 1	Tmx1	tr|F6V084|F6V084_MOUSE Thioredoxin-related transmembrane protein 1 (Fragment) OS=Mus musculus OX=10090 GN=Tmx1 PE=1 SV=1;sp|Q8VBT0|TMX1_MOUSE Thioredoxin-related transmembrane protein 1 OS=Mus musculus OX=10090 GN=Tmx1 PE=1 SV=1	2	2	2	2	1	2	1	2	1	2	20.2	20.2	20.2	14.343	124	124;278	0	4.9774	9.7	20.2	57349000	10550000	46799000	5	5608100	2110000	3498000	1	2	3	FIITALPSIYHCK;VDVTEQTGLSGR		633	1606;6077	True;True	1670;6315	2772;10525;10526	3199;11888;11889	3199;11889			-1;-1
O35343	O35343	1	1	1	Importin subunit alpha-3	Kpna4	sp|O35343|IMA3_MOUSE Importin subunit alpha-3 OS=Mus musculus OX=10090 GN=Kpna4 PE=1 SV=1	1	1	1	1	1	1	1	1	1	1	1.9	1.9	1.9	57.922	521	521	0	4.9769	1.9	1.9	10942000	0	10942000	16	683860	0	683860	1	1	2	ADNEKLDNQR		717	106	TRUE	107	158;159	163;164	164			-1
Q80UM7	Q80UM7	3	3	3	Mannosyl-oligosaccharide glucosidase	Mogs	sp|Q80UM7|MOGS_MOUSE Mannosyl-oligosaccharide glucosidase OS=Mus musculus OX=10090 GN=Mogs PE=1 SV=1	1	3	3	3	2	3	2	3	2	3	4.9	4.9	4.9	91.83	834	834	0	4.9487	2.8	4.9	22192000	3933400	18259000	40	362270	98336	263930	1	3	4	DLALPTLLNPK;LGPLLDVLADSR;LVGSQLTQALESHAAAFK		1229	931;3450;3988	True;True;True	966;3558;4103	1567;1568;5874;5875;6770	1822;1823;6692;6693;7663	1822;6693;7663			-1
Z4YKC4;A0A0R4J112;A2AMI2;A0A0N4SVL0;Q80XI3;A2AMI6;A2AMI7	Z4YKC4;A0A0R4J112;A2AMI2;A0A0N4SVL0;Q80XI3	3;3;3;3;3;1;1	3;3;3;3;3;1;1	3;3;3;3;3;1;1	Eukaryotic translation initiation factor 4 gamma 3	Eif4g3	tr|Z4YKC4|Z4YKC4_MOUSE Eukaryotic translation initiation factor 4 gamma 3 OS=Mus musculus OX=10090 GN=Eif4g3 PE=1 SV=1;tr|A0A0R4J112|A0A0R4J112_MOUSE Eukaryotic translation initiation factor 4 gamma 3 OS=Mus musculus OX=10090 GN=Eif4g3 PE=1 SV=1;tr|A2AMI2|	7	3	3	3	2	2	2	2	2	2	2.3	2.3	2.3	173.55	1567	1567;1578;1579;1762;1579;509;1002	0	4.9359	1.7	1.5	69380000	15805000	53575000	84	825950	188150	637800	2	2	4	GPDFTPAFADFPR;SPAPVQTATTAPK;SPAVATEVQR		188	2106;5304;5307	True;True;True	2180;5503;5506	3602;3603;9128;9135	4130;4131;10327;10337	4131;10327;10337			-1;-1;-1;-1;-1;-1;-1
Q9ESG2;D3Z184	Q9ESG2;D3Z184	2;1	2;1	2;1	Ropporin-1	Ropn1	sp|Q9ESG2|ROP1_MOUSE Ropporin-1 OS=Mus musculus OX=10090 GN=Ropn1 PE=1 SV=1;tr|D3Z184|D3Z184_MOUSE Ropporin-1 (Fragment) OS=Mus musculus OX=10090 GN=Ropn1 PE=1 SV=1	2	2	2	2	1	2	1	2	1	2	10.4	10.4	10.4	24.002	212	212;154	0	4.9318	4.2	10.4	75703000	28528000	47174000	12	6308600	2377400	3931200	0	2	2	QVCIPPELPELLK;VNDFTQNPR		1498	4804;6337	True;True	4993;6578	8239;10947;10948	9311;12349;12350	9311;12350			-1;-1
Q8C5R8	Q8C5R8	4	1	1		Prps1l1	tr|Q8C5R8|Q8C5R8_MOUSE Ribose-phosphate diphosphokinase OS=Mus musculus OX=10090 GN=Prps1l1 PE=1 SV=1	1	4	1	1	2	4	1	1	1	1	18.2	5.3	5.3	34.82	318	318	0	4.9109	10.4	18.2	22676000	6833800	15842000	15	1511700	455580	1056100	1	1	2	NCTIVSPDAGGAK;THNGESVSYLFSHVPL;VTAVIPCFPYAR;VYAILTHGIFSGPAIAR		1276	4271;5641;6452;6562	False;False;False;True	4426;5855;6695;6814	7287;9729;9730;11134;11368;11369	8225;10994;10995;10996;12563;12838;12839	8225;10995;12563;12839			-1
A0A1W2P7B6;Q9D172	A0A1W2P7B6;Q9D172	1;1	1;1	1;1	ES1 protein homolog, mitochondrial	D10Jhu81e	tr|A0A1W2P7B6|A0A1W2P7B6_MOUSE Glutamine amidotransferase-like class 1 domain-containing protein 3A, mitochondrial (Fragment) OS=Mus musculus OX=10090 GN=Gatd3a PE=1 SV=1;sp|Q9D172|GAL3A_MOUSE Glutamine amidotransferase-like class 1 domain-containing prote	2	1	1	1	0	1	0	1	0	1	12.8	12.8	12.8	20.311	195	195;266	0	4.8846	0	12.8	22614000	0	22614000	9	2512600	0	2512600	0	1	1	ITSLAQLNAANHDAAIFPGGFGAAK		294	2918	TRUE	3013	4999	5730	5730			-1;-1
Q8JZQ9	Q8JZQ9	4	4	4	Eukaryotic translation initiation factor 3 subunit B	Eif3b	sp|Q8JZQ9|EIF3B_MOUSE Eukaryotic translation initiation factor 3 subunit B OS=Mus musculus OX=10090 GN=Eif3b PE=1 SV=1	1	4	4	4	1	3	1	3	1	3	6	6	6	91.369	803	803	0	4.846	2	4	84629000	9475400	75154000	37	1289800	256090	1289800	1	3	4	FAVLHGEAPR;FSHQGVQLIDFSPCER;GTQGVVTNFEIFR;VTLMQLPTR		1299	1531;1742;2192;6470	True;True;True;True	1594;1812;2268;6713	2640;3004;3759;11162	3051;3472;4314;12597	3051;3472;4314;12597			-1
P61082;G5E919;F7CDT0;F6WMC0	P61082;G5E919;F7CDT0;F6WMC0	3;2;2;2	3;2;2;2	3;2;2;2	NEDD8-conjugating enzyme Ubc12	Ube2m	sp|P61082|UBC12_MOUSE NEDD8-conjugating enzyme Ubc12 OS=Mus musculus OX=10090 GN=Ube2m PE=1 SV=1;tr|G5E919|G5E919_MOUSE NEDD8-conjugating enzyme Ubc12 OS=Mus musculus OX=10090 GN=Ube2m PE=1 SV=1;tr|F7CDT0|F7CDT0_MOUSE NEDD8-conjugating enzyme Ubc12 (Fragme	4	3	3	3	0	3	0	3	0	3	10.9	10.9	10.9	20.9	183	183;86;171;172	0	4.8339	0	10.9	57861000	0	57861000	11	5260100	0	5260100	0	2	2	DINELNLPK;EAAEVLQNNR;EAAEVLQNNRR		1006	896;1093;1094	True;True;True	924;1145;1146	1496;1922;1923	1742;2256;2257	1742;2256;2257			-1;-1;-1;-1
Q8C845;Q9D8Y0	Q8C845;Q9D8Y0	3;2	3;2	3;2	EF-hand domain-containing protein D2	Efhd2	tr|Q8C845|Q8C845_MOUSE EF-hand domain-containing protein D2 OS=Mus musculus OX=10090 GN=Efhd2 PE=1 SV=1;sp|Q9D8Y0|EFHD2_MOUSE EF-hand domain-containing protein D2 OS=Mus musculus OX=10090 GN=Efhd2 PE=1 SV=1	2	3	3	3	0	3	0	3	0	3	18.8	18.8	18.8	26.8	240	240;240	0	4.8169	0	18.8	37029000	0	37029000	11	3366300	0	3366300	0	3	3	AAAGELQEDSGLHVLAR;LSEIDVSTEGVK;RADLNQGIGEPQSPSR		1281	4;3859;4831	True;True;True	4;3973;5022	7;6548;8281	7;7418;9354	7;7418;9354			-1;-1
Q7TSG5;Z4YK11	Q7TSG5;Z4YK11	4;3	4;3	4;3	SH3 domain-containing protein 21	Sh3d21	sp|Q7TSG5|SH321_MOUSE SH3 domain-containing protein 21 OS=Mus musculus OX=10090 GN=Sh3d21 PE=1 SV=1;tr|Z4YK11|Z4YK11_MOUSE SH3 domain-containing protein 21 OS=Mus musculus OX=10090 GN=Sh3d21 PE=1 SV=1	2	4	4	4	1	3	1	3	1	3	8	8	8	60.323	549	549;665	0	4.8149	1.8	6.2	30982000	7519200	23463000	29	841390	259280	582100	1	3	4	GVFPDNFVIPPPPIR;LAAAASAPGR;SRLELLELK;VQSELQLQPR		1228	2215;3172;5353;6406	True;True;True;True	2291;3275;5552;6649	3790;5422;9230;11065	4347;6185;10441;12489	4347;6185;10441;12489			-1;-1
Q99JY9;A0A087WPR6;A0A087WQ14;A0A087WRA1	Q99JY9	3;1;1;1	3;1;1;1	3;1;1;1	Actin-related protein 3	Actr3	sp|Q99JY9|ARP3_MOUSE Actin-related protein 3 OS=Mus musculus OX=10090 GN=Actr3 PE=1 SV=3	4	3	3	3	2	2	2	2	2	2	8.6	8.6	8.6	47.357	418	418;41;161;216	0	4.8115	6.2	5.7	48966000	14346000	34620000	21	2331700	683130	1648600	2	2	4	LPACVVDCGTGYTK;NIVLSGGSTMFR;YSYVCPDLVK		1372	3751;4348;6813	True;True;True	3865;4511;7071	6389;6390;7432;11766	7254;7255;8379;13279	7254;8379;13279			-1;-1;-1;-1
P42669	P42669	2	2	2	Transcriptional activator protein Pur-alpha	Pura	sp|P42669|PURA_MOUSE Transcriptional activator protein Pur-alpha OS=Mus musculus OX=10090 GN=Pura PE=1 SV=1	1	2	2	2	1	2	1	2	1	2	10	10	10	34.883	321	321	0	4.7933	2.8	10	38599000	10253000	28346000	8	3739400	1281600	2457800	1	2	3	FFFDVGSNK;GPGLGSTQGQTIALPAQGLIEFR		939	1556;2114	True;True	1620;2188	2685;2686;3614	3099;3100;4145	3100;4145			-1
Q9CWS0;D3YU15	Q9CWS0;D3YU15	4;2	4;2	4;2	N(G),N(G)-dimethylarginine dimethylaminohydrolase 1	Ddah1	sp|Q9CWS0|DDAH1_MOUSE N(G),N(G)-dimethylarginine dimethylaminohydrolase 1 OS=Mus musculus OX=10090 GN=Ddah1 PE=1 SV=3;tr|D3YU15|D3YU15_MOUSE Dimethylargininase OS=Mus musculus OX=10090 GN=Ddah1 PE=1 SV=1	2	4	4	4	0	4	0	4	0	4	14.7	14.7	14.7	31.381	285	285;182	0	4.7849	0	14.7	53189000	0	53189000	17	2632100	0	2632100	0	4	4	GAEILADTFK;QHELYVGVLGSK;SQGEEVDFAR;TPEEYPESAK		1414	1833;4662;5332;5801	True;True;True;True	1903;4848;5531;6021	3153;8005;9188;10024	3638;9044;10398;11331	3638;9044;10398;11331			-1;-1
A2AQR0;Q64521	A2AQR0;Q64521	4;4	4;4	4;4	Glycerol-3-phosphate dehydrogenase;Glycerol-3-phosphate dehydrogenase, mitochondrial	Gpd2	tr|A2AQR0|A2AQR0_MOUSE Glycerol-3-phosphate dehydrogenase OS=Mus musculus OX=10090 GN=Gpd2 PE=1 SV=1;sp|Q64521|GPDM_MOUSE Glycerol-3-phosphate dehydrogenase, mitochondrial OS=Mus musculus OX=10090 GN=Gpd2 PE=1 SV=2	2	4	4	4	0	4	0	4	0	4	7.1	7.1	7.1	82.829	745	745;727	0	4.7843	0	7.1	25346000	0	25346000	44	411360	0	411360	0	3	3	SMAEDTVDAAVK;TALVERDDFSSGTSSR;VIFFLPWEK;YGAATANYMEVVSLLK		398	5281;5521;6188;6668	True;True;True;True	5479;5729;6427;6921	9089;9520;10697;11537	10286;10768;12074;13020	10286;10768;12074;13020			-1;-1
Q91X72;A0A1B0GS57	Q91X72;A0A1B0GS57	4;2	4;2	4;2	Hemopexin	Hpx	sp|Q91X72|HEMO_MOUSE Hemopexin OS=Mus musculus OX=10090 GN=Hpx PE=1 SV=2;tr|A0A1B0GS57|A0A1B0GS57_MOUSE Hemopexin (Fragment) OS=Mus musculus OX=10090 GN=Hpx PE=1 SV=1	2	4	4	4	1	4	1	4	1	4	6.5	6.5	6.5	51.317	460	460;190	0	4.7825	2	6.5	98822000	11061000	87761000	27	2683300	409670	2273700	0	2	2	DYFVSCPGR;GPDSVFLIK;GPDSVFLIKEDK;KWFWDFATR		1345	1080;2107;2108;3162	True;True;True;True	1129;2181;2182;3265	1897;3604;3605;3606;5406	2220;4132;4133;4134;6169	2220;4133;4134;6169			-1;-1
A0A0R4J083;P51174	A0A0R4J083;P51174	3;3	3;3	3;3	Long-chain specific acyl-CoA dehydrogenase, mitochondrial	Acadl	tr|A0A0R4J083|A0A0R4J083_MOUSE Long-chain specific acyl-CoA dehydrogenase, mitochondrial OS=Mus musculus OX=10090 GN=Acadl PE=1 SV=1;sp|P51174|ACADL_MOUSE Long-chain specific acyl-CoA dehydrogenase, mitochondrial OS=Mus musculus OX=10090 GN=Acadl PE=1 SV=2	2	3	3	3	2	3	2	3	2	3	5.1	5.1	5.1	47.896	430	430;430	0	4.763	4.9	5.1	90651000	17734000	72917000	20	4532500	886680	3645900	2	3	5	IFSSEHDIFR;RIFSSEHDIFR;TVAHIQTVQHK		201	2582;4870;5903	True;True;True	2663;5061;6129	4436;4437;8353;10221;10222	5098;5099;9443;11559;11560	5098;9443;11559			-1;-1
Q9JIQ3;A0A0G2JGS0;Q8R1D8;D3Z3K5;D3Z2Q3	Q9JIQ3;A0A0G2JGS0;Q8R1D8;D3Z3K5;D3Z2Q3	2;1;1;1;1	2;1;1;1;1	2;1;1;1;1	Diablo homolog, mitochondrial	Diablo	sp|Q9JIQ3|DBLOH_MOUSE Diablo homolog, mitochondrial OS=Mus musculus OX=10090 GN=Diablo PE=1 SV=2;tr|A0A0G2JGS0|A0A0G2JGS0_MOUSE Diablo homolog, mitochondrial OS=Mus musculus OX=10090 GN=Diablo PE=1 SV=1;tr|Q8R1D8|Q8R1D8_MOUSE Diablo homolog, mitochondrial	5	2	2	2	1	2	1	2	1	2	8.4	8.4	8.4	26.82	237	237;116;157;174;174	0	4.7598	5.5	8.4	163950000	33535000	130420000	13	12612000	2579600	10032000	1	3	4	NHIQLVK;SEPQSLSNEALMR		1509	4323;5050	True;True	4482;5248	7391;8659;8660	8335;9794;9795;9796	8335;9796			-1;-1;-1;-1;-1
Q80UE4;Q80UE5;O70318;A0A1W2P6I5;A0A1W2P896;A0A1W2P7H7;A0A1W2P6H2;A0A1W2P7I4;A0A1W2P7I2;Q8C928	Q80UE4;Q80UE5;O70318;A0A1W2P6I5	3;3;3;2;1;1;1;1;1;1	3;3;3;2;1;1;1;1;1;1	3;3;3;2;1;1;1;1;1;1	Band 4.1-like protein 2	Epb4.1l2;Epb41l2	tr|Q80UE4|Q80UE4_MOUSE Band 4.1-like protein 2 OS=Mus musculus OX=10090 GN=Epb41l2 PE=1 SV=1;tr|Q80UE5|Q80UE5_MOUSE Band 4.1-like protein 2 OS=Mus musculus OX=10090 GN=Epb41l2 PE=1 SV=1;sp|O70318|E41L2_MOUSE Band 4.1-like protein 2 OS=Mus musculus OX=10090	10	3	3	3	1	2	1	2	1	2	4	4	4	88.461	794	794;918;988;513;95;113;131;144;201;806	0	4.7254	1.3	2.8	41494000	4488100	37006000	46	408750	97566	408750	1	2	3	EQHPDMSVTR;TTEVGSASEVKK;VCVEHHTFYR		742	1378;5883;6040	True;True;True	1436;6107;6275	2380;10177;10466	2755;11510;11825	2755;11510;11825			-1;-1;-1;-1;-1;-1;-1;-1;-1;-1
Q8BJY1	Q8BJY1	2	2	2	26S proteasome non-ATPase regulatory subunit 5	Psmd5	sp|Q8BJY1|PSMD5_MOUSE 26S proteasome non-ATPase regulatory subunit 5 OS=Mus musculus OX=10090 GN=Psmd5 PE=1 SV=4	1	2	2	2	2	1	2	1	2	1	4.2	4.2	4.2	55.971	504	504	0	4.6336	4.2	1.8	37467000	18057000	19410000	26	1089900	343370	746540	2	1	3	AAQAVSLLR;LLQAVEPIHLAR		1255	46;3675	True;True	47;3788	71;72;6274	74;75;7133	75;7133			-1
Q9CY64;A2ASB8;A2ASB7;A2ASB1	Q9CY64;A2ASB8;A2ASB7;A2ASB1	2;1;1;1	2;1;1;1	2;1;1;1	Biliverdin reductase A	Blvra	sp|Q9CY64|BIEA_MOUSE Biliverdin reductase A OS=Mus musculus OX=10090 GN=Blvra PE=1 SV=1;tr|A2ASB8|A2ASB8_MOUSE Biliverdin reductase A OS=Mus musculus OX=10090 GN=Blvra PE=1 SV=1;tr|A2ASB7|A2ASB7_MOUSE Biliverdin reductase A (Fragment) OS=Mus musculus OX=10	4	2	2	2	1	2	1	2	1	2	7.8	7.8	7.8	33.524	295	295;140;151;152	0	4.6123	4.7	7.8	45695000	9026500	36669000	18	2538600	501470	2037100	1	2	3	LLGQVSAEDLAAEK;QISLEDALR		1423	3616;4678	True;True	3728;4864	6168;6169;8026	7012;7013;9068	7013;9068			-1;-1;-1;-1
P56135;F8WHP8	P56135;F8WHP8	3;2	3;2	3;2	ATP synthase subunit f, mitochondrial	Atp5j2	sp|P56135|ATPK_MOUSE ATP synthase subunit f, mitochondrial OS=Mus musculus OX=10090 GN=Atp5mf PE=1 SV=3;tr|F8WHP8|F8WHP8_MOUSE ATP synthase membrane subunit f OS=Mus musculus OX=10090 GN=Atp5j2 PE=1 SV=1	2	3	3	3	1	3	1	3	1	3	36.4	36.4	36.4	10.344	88	88;76	0	4.6092	10.2	36.4	100250000	26685000	73565000	4	25062000	6671200	18391000	1	3	4	ASLVPLKEK;DFTPSGIAGAFR;LGELPSWIMMR		989	562;855;3417	True;True;True	584;883;3525	936;937;1440;5823	1102;1103;1681;6636	1103;1681;6636			-1;-1
[truncated: 311 more rows]
